# Supplementary material for: Single cell lineage tracing reveals clonal dynamics of anti-EGFR therapy resistance in triple negative breast cancer
Source: Genome Med. 2024 Apr 11;16:55. doi: 10.1186/s13073-024-01327-2 (PMC11008053; doi:10.1186/s13073-024-01327-2)
Supplement: Supplementary file 2 — Supplementary Material 2. [file 13073_2024_1327_MOESM2_ESM.xlsx]

## Sheet: Table S1
Supplementary Table 01 – Differentially expressed genes in Afatinib-tolerant vs Afatinib-sensitive subpopulations in untreated MDA-MB-468 cells. (A) Ensembl gene ID; (B) HGNC gene symbol; (C) Log2 fold change in gene expression between the two subpopulations; (D) Percentage of cells expressing given gene in Afatinib-tolerant subpopulation; (E) Percentage of cells expressing given gene in Afatinib…
ENSEMBL Gene ID	HGNC Gene Symbol	Fold-Change (log2). [a positive sign means upregulated in Afatinib-tolerant cells; a negative sign means upregulated in Afatinib-sensitive cells.]	% of cells expressing the gene in the Afatinib - tolerant population	% of cells exprssing the gene in the Afatinib - sensitive population	Student's t - test p - value	FDR
ENSG00000013588	GPRC5A	-0.337228	0.663	0.793	2.33917e-17	2.91484e-13
ENSG00000115457	IGFBP2	0.288248	0.876	0.794	1.00432e-15	6.25742e-12
ENSG00000137673	MMP7	-0.405288	0.303	0.466	7.18858e-15	2.9859e-11
ENSG00000182899	RPL35A	0.19053	0.987	0.987	4.86593e-13	1.51586e-09
ENSG00000204525	HLA-C	-0.349712	0.966	0.962	4.13805e-12	1.03129e-08
ENSG00000026025	VIM	-0.356243	0.969	0.978	1.29791e-11	2.69554e-08
ENSG00000162545	CAMK2N1	-0.28092	0.796	0.876	1.59919e-11	2.84679e-08
ENSG00000206503	HLA-A	-0.309769	0.983	0.981	1.41735e-10	2.20769e-07
ENSG00000234745	HLA-B	-0.601268	0.826	0.866	1.63552e-10	2.26447e-07
ENSG00000212993	POU5F1B	0.0366515	0.064	0.003	3.43414e-10	4.27928e-07
ENSG00000163220	S100A9	0.326753	0.631	0.506	9.67432e-10	1.09592e-06
ENSG00000166710	B2M	-0.275079	0.977	0.974	1.8864e-09	1.95887e-06
ENSG00000170421	KRT8	-0.200136	0.99	0.999	2.32171e-09	2.22545e-06
ENSG00000177469	CAVIN1	-0.210742	0.869	0.915	6.67015e-09	5.93691e-06
ENSG00000182718	ANXA2	-0.126859	0.988	0.997	7.43351e-09	6.17527e-06
ENSG00000148346	LCN2	-0.368415	0.634	0.713	7.93625e-09	6.18085e-06
ENSG00000154978	VOPP1	-0.198209	0.704	0.769	3.05253e-08	2.2375e-05
ENSG00000132470	ITGB4	-0.240825	0.657	0.734	3.84342e-08	2.66072e-05
ENSG00000103187	COTL1	-0.150749	0.971	0.963	4.96147e-08	3.25394e-05
ENSG00000186832	KRT16	-0.374982	0.746	0.809	6.56142e-08	4.0881e-05
ENSG00000135447	PPP1R1A	0.139671	0.401	0.276	9.59018e-08	5.69063e-05
ENSG00000106211	HSPB1	-0.274788	0.877	0.896	1.11112e-07	6.15768e-05
ENSG00000167755	KLK6	-0.178406	0.973	0.968	1.13656e-07	6.15768e-05
ENSG00000132432	SEC61G	-0.146787	0.999	1	1.24864e-07	6.48303e-05
ENSG00000108826	MRPL27	0.155886	0.851	0.784	2.2961e-07	0.000114447
ENSG00000008018	PSMB1	-0.139168	0.94	0.949	2.49026e-07	0.00011493
ENSG00000188001	TPRG1	0.0800924	0.19	0.099	2.45654e-07	0.00011493
ENSG00000179862	CITED4	0.260811	0.98	0.979	2.58524e-07	0.000115053
ENSG00000100097	LGALS1	-0.176169	0.992	0.999	3.20283e-07	0.000137622
ENSG00000134986	NREP	0.146593	0.671	0.574	3.68743e-07	0.000153164
ENSG00000182196	ARL6IP4	0.108788	0.966	0.96	6.6916e-07	0.000268981
ENSG00000167815	PRDX2	0.117831	0.977	0.976	7.06857e-07	0.000275254
ENSG00000126709	IFI6	-0.11563	0.093	0.176	7.89414e-07	0.000298088
ENSG00000143977	SNRPG	0.116662	0.979	0.96	9.11112e-07	0.000333923
ENSG00000171208	NETO2	-0.19617	0.775	0.853	1.25379e-06	0.000446386
ENSG00000112769	LAMA4	0.170184	0.885	0.846	1.38418e-06	0.000479117
ENSG00000089280	FUS	-0.148797	0.979	0.987	1.53006e-06	0.000515301
ENSG00000124610	H1-1	0.2951	0.714	0.624	1.68828e-06	0.000553623
ENSG00000164104	HMGB2	0.158703	0.936	0.891	2.29791e-06	0.000734211
ENSG00000197061	H4C3	0.378906	0.991	0.982	2.81784e-06	0.000877828
ENSG00000204262	COL5A2	-0.11193	0.043	0.103	2.9925e-06	0.000909502
ENSG00000135046	ANXA1	-0.147921	0.987	0.979	3.10269e-06	0.000920538
ENSG00000135480	KRT7	-0.10636	0.993	0.994	3.42674e-06	0.000993037
ENSG00000169908	TM4SF1	-0.18352	0.842	0.897	3.55317e-06	0.00100627
ENSG00000111786	SRSF9	0.108354	0.961	0.963	3.90549e-06	0.00105796
ENSG00000113389	NPR3	0.275634	0.533	0.443	3.90435e-06	0.00105796
ENSG00000175315	CST6	-0.29538	0.631	0.696	4.52833e-06	0.00120059
ENSG00000091436	MAP3K20	0.162623	0.898	0.899	4.66988e-06	0.00121232
ENSG00000164485	IL22RA2	0.127336	0.388	0.291	6.45712e-06	0.00164208
ENSG00000122641	INHBA	-0.142564	0.447	0.547	6.78654e-06	0.00169134
ENSG00000146648	EGFR	-0.197765	0.998	0.996	7.14432e-06	0.00172089
ENSG00000173156	RHOD	0.116999	0.921	0.907	7.1813e-06	0.00172089
ENSG00000104979	C19orf53	0.108617	0.963	0.954	7.48503e-06	0.00175983
ENSG00000135940	COX5B	0.0875904	0.988	0.994	1.02209e-05	0.00235606
ENSG00000198176	TFDP1	0.105285	0.904	0.881	1.03991e-05	0.00235606
ENSG00000139714	MORN3	0.079734	0.662	0.559	1.11891e-05	0.00248977
ENSG00000148773	MKI67	0.219966	0.875	0.829	1.2301e-05	0.00268918
ENSG00000101639	CEP192	0.140851	0.587	0.479	1.31195e-05	0.00277088
ENSG00000177700	POLR2L	0.0952797	0.978	0.971	1.29366e-05	0.00277088
ENSG00000065054	SLC9A3R2	0.123221	0.812	0.776	1.47953e-05	0.00302115
ENSG00000198542	ITGBL1	-0.0428217	0.027	0.074	1.48257e-05	0.00302115
ENSG00000231826	LINC01819	0.126319	0.869	0.835	1.50318e-05	0.00302115
ENSG00000006625	GGCT	0.106183	0.961	0.957	1.62333e-05	0.00321085
ENSG00000131876	SNRPA1	0.127587	0.899	0.857	1.85407e-05	0.00360992
ENSG00000071994	PDCD2	-0.110991	0.708	0.774	1.90662e-05	0.00365514
ENSG00000118193	KIF14	0.207077	0.545	0.449	2.05472e-05	0.00387937
ENSG00000178209	PLEC	-0.173315	0.931	0.929	2.12161e-05	0.00394589
ENSG00000168243	GNG4	-0.0581719	0.079	0.143	2.18927e-05	0.00401183
ENSG00000026508	CD44	-0.155246	1	0.999	2.40678e-05	0.00429927
ENSG00000109452	INPP4B	-0.0452817	0.038	0.09	2.41512e-05	0.00429927
ENSG00000125266	EFNB2	-0.116551	0.276	0.371	2.5125e-05	0.00440961
ENSG00000116667	C1orf21	-0.0843065	0.365	0.463	2.6088e-05	0.00445318
ENSG00000134508	CABLES1	-0.0668548	0.185	0.272	2.5772e-05	0.00445318
ENSG00000102038	SMARCA1	0.032672	0.153	0.082	3.29338e-05	0.00539985
ENSG00000169021	UQCRFS1	0.0784534	0.986	0.987	3.27747e-05	0.00539985
ENSG00000197409	H3C4	0.100479	0.372	0.274	3.26777e-05	0.00539985
ENSG00000162496	DHRS3	-0.0737114	0.072	0.134	3.5879e-05	0.00580635
ENSG00000133112	TPT1	-0.0800059	0.992	0.996	3.68193e-05	0.00588213
ENSG00000196230	TUBB	0.109505	0.995	0.996	4.22076e-05	0.00665759
ENSG00000135318	NT5E	-0.198788	0.354	0.441	5.26971e-05	0.00820823
ENSG00000107738	VSIR	-0.0735889	0.197	0.282	6.12885e-05	0.00942859
ENSG00000138119	MYOF	-0.130939	0.942	0.953	6.38985e-05	0.00971023
ENSG00000035115	SH3YL1	0.127913	0.779	0.694	6.81912e-05	0.010168
ENSG00000119333	DYNC2I2	0.119904	0.956	0.95	6.85425e-05	0.010168
ENSG00000136518	ACTL6A	0.125548	0.794	0.721	7.15052e-05	0.0104827
ENSG00000135679	MDM2	0.112477	0.458	0.372	7.50844e-05	0.0107543
ENSG00000142507	PSMB6	0.100533	0.945	0.921	7.48329e-05	0.0107543
ENSG00000131747	TOP2A	0.233133	0.837	0.787	7.70383e-05	0.0109088
ENSG00000188486	H2AX	0.134167	0.837	0.774	8.62147e-05	0.012071
ENSG00000139433	GLTP	0.0791211	0.857	0.825	8.82206e-05	0.0122146
ENSG00000186591	UBE2H	-0.11188	0.733	0.782	9.48229e-05	0.0129845
ENSG00000111275	ALDH2	0.110949	0.544	0.465	0.000100041	0.0134248
ENSG00000153113	CAST	-0.132984	0.954	0.957	0.000100193	0.0134248
ENSG00000075618	FSCN1	-0.0891978	0.258	0.344	0.000103013	0.0136557
ENSG00000053254	FOXN3	0.0775967	0.453	0.368	0.000107118	0.0138625
ENSG00000111057	KRT18	-0.145766	0.987	0.988	0.000107909	0.0138625
ENSG00000140153	WDR20	0.0776534	0.438	0.346	0.000107309	0.0138625
ENSG00000159228	CBR1	0.102393	0.909	0.891	0.000110227	0.0140156
ENSG00000172531	PPP1CA	0.0769242	0.973	0.976	0.00011232	0.0141173
ENSG00000234741	GAS5	-0.0959177	0.992	0.988	0.000113291	0.0141173
ENSG00000171863	RPS7	0.0667835	0.998	1	0.000120022	0.0148079
ENSG00000151914	DST	-0.0523391	0.663	0.734	0.000121797	0.0148796
ENSG00000172348	RCAN2	-0.0668663	0.174	0.249	0.000127119	0.015379
ENSG00000146674	IGFBP3	-0.191475	0.502	0.582	0.000129022	0.0154591
ENSG00000124098	FAM210B	0.106351	0.852	0.81	0.000130711	0.0155123
ENSG00000154518	ATP5MC3	0.0867014	0.97	0.965	0.000133652	0.0157117
ENSG00000108244	KRT23	-0.139432	0.915	0.924	0.000141432	0.0161687
ENSG00000147676	MAL2	-0.135355	0.931	0.935	0.000141424	0.0161687
ENSG00000176890	TYMS	0.0974725	0.967	0.962	0.000141011	0.0161687
ENSG00000132530	XAF1	-0.0159909	0.013	0.044	0.000153101	0.0173436
ENSG00000107779	BMPR1A	0.0734681	0.408	0.322	0.00015753	0.0176845
ENSG00000141753	IGFBP4	0.109869	0.791	0.716	0.000162142	0.0177089
ENSG00000225663	MCRIP1	0.100743	0.708	0.666	0.000163242	0.0177089
ENSG00000232124		0.0235258	0.075	0.031	0.000163432	0.0177089
ENSG00000244509	APOBEC3C	-0.081394	0.513	0.609	0.000161441	0.0177089
ENSG00000235823	OLMALINC	0.12881	0.556	0.485	0.00016942	0.0181995
ENSG00000085063	CD59	-0.124048	0.948	0.938	0.00017243	0.0183646
ENSG00000144063	MALL	-0.101546	0.48	0.551	0.000175307	0.0185127
ENSG00000180198	RCC1	0.0767189	0.653	0.562	0.000185692	0.0192826
ENSG00000198824	CHAMP1	0.0806726	0.678	0.612	0.000184174	0.0192826
ENSG00000130429	ARPC1B	-0.0913709	0.978	0.975	0.000191255	0.0194438
ENSG00000137700	SLC37A4	0.082836	0.521	0.426	0.000191925	0.0194438
ENSG00000161203	AP2M1	0.110028	0.961	0.938	0.000189188	0.0194438
ENSG00000077942	FBLN1	-0.156336	0.748	0.79	0.000209155	0.0206218
ENSG00000133216	EPHB2	-0.0322712	0.038	0.082	0.000210173	0.0206218
ENSG00000186665	C17orf58	0.030691	0.262	0.179	0.000208616	0.0206218
ENSG00000242125	SNHG3	0.0825747	0.861	0.807	0.000205569	0.0206218
ENSG00000123179	EBPL	0.0995153	0.861	0.824	0.000215428	0.0209722
ENSG00000111341	MGP	-0.371236	0.98	0.979	0.00021958	0.0212108
ENSG00000074071	MRPS34	0.0964487	0.955	0.953	0.000224724	0.0215407
ENSG00000089220	PEBP1	0.0752371	0.98	0.978	0.00023295	0.0216626
ENSG00000144029	MRPS5	0.110762	0.934	0.912	0.000230034	0.0216626
ENSG00000174547	MRPL11	0.0943422	0.922	0.909	0.000231614	0.0216626
ENSG00000253438	PCAT1	0.0558937	0.125	0.069	0.000232416	0.0216626
ENSG00000089009	RPL6	0.0691571	0.997	0.997	0.000236733	0.0218513
ENSG00000151498	ACAD8	0.0635413	0.318	0.231	0.000244977	0.0224461
ENSG00000099817	POLR2E	0.0895043	0.898	0.875	0.000254898	0.0230248
ENSG00000148908	RGS10	-0.120675	0.897	0.899	0.000256837	0.0230248
ENSG00000272068	BCAN-AS1	-0.0129664	0.013	0.043	0.000255799	0.0230248
ENSG00000162552	WNT4	0.0493941	0.247	0.172	0.000261554	0.0232802
ENSG00000040275	SPDL1	0.116126	0.751	0.681	0.000270695	0.023922
ENSG00000143469	SYT14	-0.0581657	0.094	0.156	0.000272604	0.023922
ENSG00000090520	DNAJB11	0.100251	0.728	0.675	0.000278635	0.0242505
ENSG00000099624	ATP5F1D	0.0853659	0.959	0.96	0.00028024	0.0242505
ENSG00000163041	H3-3A	0.0843461	0.997	0.997	0.000294606	0.0249734
ENSG00000167700	MFSD3	0.074792	0.653	0.579	0.000293799	0.0249734
ENSG00000183648	NDUFB1	0.0897939	0.97	0.954	0.000292801	0.0249734
ENSG00000163993	S100P	-0.0774712	0.077	0.131	0.000303353	0.0254186
ENSG00000176102	CSTF3	0.0889652	0.943	0.935	0.000303938	0.0254186
ENSG00000176912	TYMSOS	0.100037	0.772	0.735	0.000310618	0.0258041
ENSG00000178999	AURKB	0.142486	0.634	0.582	0.000315929	0.0259034
ENSG00000130312	MRPL34	0.0987736	0.908	0.9	0.000325925	0.0265448
ENSG00000125445	MRPS7	0.0718353	0.943	0.932	0.000333566	0.0266737
ENSG00000147100	SLC16A2	-0.108387	0.402	0.487	0.000330963	0.0266737
ENSG00000185950	IRS2	-0.130981	0.649	0.725	0.00033393	0.0266737
ENSG00000231426	FILNC1	-0.0370616	0.005	0.026	0.000337005	0.0267479
ENSG00000103534	TMC5	-0.0618635	0.099	0.16	0.000358054	0.0282028
ENSG00000117713	ARID1A	0.066125	0.742	0.668	0.000359863	0.0282028
ENSG00000013364	MVP	-0.0938444	0.235	0.301	0.000365494	0.0284651
ENSG00000231131	LNCAROD	-0.0695528	0.138	0.206	0.000376752	0.0291597
ENSG00000136810	TXN	-0.0891479	0.971	0.979	0.000382727	0.0292587
ENSG00000188042	ARL4C	-0.143594	0.798	0.832	0.000382565	0.0292587
ENSG00000104852	SNRNP70	0.0963209	0.942	0.91	0.000401245	0.0304873
ENSG00000140451	PIF1	0.131841	0.256	0.184	0.000409141	0.0308988
ENSG00000144366	GULP1	-0.00838469	0.003	0.024	0.000411713	0.0309057
ENSG00000198836	OPA1	0.0810756	0.509	0.421	0.000432043	0.0322376
ENSG00000170312	CDK1	0.174359	0.826	0.768	0.000442122	0.0327933
ENSG00000185479	KRT6B	-0.211167	0.28	0.346	0.000451428	0.0332855
ENSG00000073282	TP63	0.0215951	0.078	0.035	0.000465219	0.0333387
ENSG00000178053	MLF1	-0.0884837	0.401	0.478	0.000459608	0.0333387
ENSG00000184924	PTRHD1	0.0985557	0.859	0.828	0.000463187	0.0333387
ENSG00000204592	HLA-E	-0.0961916	0.834	0.869	0.000465527	0.0333387
ENSG00000230124	ACBD6	0.0990775	0.893	0.859	0.000462466	0.0333387
ENSG00000090530	P3H2	-0.102259	0.279	0.35	0.000475264	0.0336492
ENSG00000138668	HNRNPD	0.0999021	0.965	0.963	0.000473881	0.0336492
ENSG00000080986	NDC80	0.144471	0.76	0.704	0.00048359	0.0340453
ENSG00000115241	PPM1G	0.0930627	0.983	0.974	0.00048737	0.0341187
ENSG00000111716	LDHB	0.0792048	0.97	0.966	0.000498125	0.0346768
ENSG00000277443	MARCKS	0.110783	0.97	0.965	0.000507966	0.0351654
ENSG00000122644	ARL4A	0.119219	0.753	0.715	0.000523492	0.0357041
ENSG00000177879	AP3S1	-0.0796076	0.408	0.484	0.000529357	0.0357041
ENSG00000188015	S100A3	0.0495316	0.515	0.437	0.000530075	0.0357041
ENSG00000204922	UQCC3	0.0817825	0.931	0.928	0.000526248	0.0357041
ENSG00000240541	TM4SF1-AS1	-0.0528465	0.114	0.172	0.000522806	0.0357041
ENSG00000156411	ATP5MJ	0.0827475	0.97	0.953	0.000548309	0.0367338
ENSG00000075856	SART3	0.0544314	0.635	0.553	0.000565269	0.0376668
ENSG00000167393	PPP2R3B	0.0678036	0.33	0.249	0.000568282	0.0376668
ENSG00000111665	CDCA3	0.118625	0.51	0.431	0.000575408	0.0377702
ENSG00000176485	PLAAT3	-0.117993	0.638	0.685	0.000575904	0.0377702
ENSG00000198771	RCSD1	0.0717805	0.12	0.069	0.000581414	0.037932
ENSG00000102359	SRPX2	-0.0741098	0.189	0.26	0.000589647	0.0382322
ENSG00000171865	RNASEH1	0.100198	0.915	0.888	0.000592153	0.0382322
ENSG00000086570	FAT2	0.0529776	0.107	0.057	0.000619956	0.0394223
ENSG00000145386	CCNA2	0.130382	0.595	0.54	0.00061977	0.0394223
ENSG00000188910	GJB3	-0.0633969	0.222	0.3	0.000620076	0.0394223
ENSG00000087884	AAMDC	-0.0995309	0.792	0.819	0.000629261	0.0398032
ENSG00000255690	TRIL	0.0194474	0.106	0.056	0.000640504	0.0403097
ENSG00000177030	DEAF1	0.0676891	0.482	0.4	0.000649368	0.0406622
ENSG00000124102	PI3	0.0892374	0.285	0.209	0.000667274	0.0407611
ENSG00000148671	ADIRF	-0.197743	0.851	0.869	0.000656874	0.0407611
ENSG00000167754	KLK5	-0.107806	0.969	0.968	0.000667303	0.0407611
ENSG00000183696	UPP1	-0.153413	0.954	0.94	0.000660669	0.0407611
ENSG00000242265	PEG10	0.139355	0.991	0.978	0.000663491	0.0407611
ENSG00000107438	PDLIM1	-0.0898604	0.602	0.662	0.000674069	0.0407746
ENSG00000180035	ZNF48	0.0493432	0.23	0.163	0.000672398	0.0407746
ENSG00000065882	TBC1D1	-0.122637	0.641	0.681	0.0006873	0.0412606
ENSG00000126777	KTN1	0.0853222	0.994	0.999	0.000688726	0.0412606
ENSG00000172922	RNASEH2C	0.0970575	0.857	0.835	0.000693462	0.0413456
ENSG00000228716	DHFR	0.0864976	0.868	0.824	0.000697907	0.0414125
ENSG00000003096	KLHL13	0.0593708	0.288	0.212	0.000702927	0.0415126
ENSG00000283235		-0.00877576	0	0.013	0.000714167	0.0419775
ENSG00000165949	IFI27	-0.173881	0.041	0.081	0.000722353	0.0422593
ENSG00000114115	RBP1	-0.146975	0.844	0.843	0.000738285	0.0427896
ENSG00000197467	COL13A1	-0.0734506	0.159	0.226	0.000735853	0.0427896
ENSG00000126878	AIF1L	0.0589068	0.735	0.65	0.000742671	0.0428446
ENSG00000159055	MIS18A	0.0830058	0.597	0.529	0.000747224	0.0428579
ENSG00000224259	LINC01133	-0.166552	0.451	0.524	0.000749781	0.0428579
ENSG00000277283		0.0170871	0.113	0.062	0.000756595	0.0430499
ENSG00000109654	TRIM2	-0.0576138	0.233	0.303	0.000760304	0.0430643
ENSG00000029993	HMGB3	0.109761	0.973	0.944	0.000777944	0.0438641
ENSG00000126216	TUBGCP3	0.100081	0.607	0.516	0.000790087	0.0442154
ENSG00000137965	IFI44	-0.0293561	0.039	0.079	0.000791271	0.0442154
ENSG00000132746	ALDH3B2	0.0944169	0.652	0.588	0.000801697	0.0443997
ENSG00000261122	LINC02167	0.0654344	0.24	0.176	0.000800458	0.0443997
ENSG00000172893	DHCR7	0.0860585	0.869	0.815	0.000813815	0.0448715
ENSG00000124575	H1-3	0.139705	0.465	0.378	0.000822665	0.0450504
ENSG00000176101	SSNA1	0.0910443	0.933	0.932	0.000824291	0.0450504
ENSG00000006125	AP2B1	-0.141387	0.768	0.788	0.000843498	0.0452209
ENSG00000079931	MOXD1	-0.0440238	0.113	0.171	0.000848571	0.0452209
ENSG00000136824	SMC2	0.133998	0.832	0.759	0.00084527	0.0452209
ENSG00000138735	PDE5A	-0.104238	0.243	0.31	0.000837109	0.0452209
ENSG00000151748	SAV1	-0.105329	0.654	0.687	0.000847685	0.0452209
ENSG00000170558	CDH2	-0.0125061	0.002	0.019	0.000849184	0.0452209
ENSG00000134690	CDCA8	0.146363	0.675	0.626	0.000854172	0.0452929
ENSG00000143546	S100A8	0.11717	0.143	0.087	0.000865032	0.0456744
ENSG00000166794	PPIB	0.0760491	0.969	0.969	0.000870871	0.0457887
ENSG00000143322	ABL2	-0.12386	0.56	0.616	0.00087496	0.0458104
ENSG00000117115	PADI2	0.0786403	0.549	0.476	0.000879727	0.0458673
ENSG00000112242	E2F3	-0.116629	0.748	0.799	0.000917272	0.0476255
ENSG00000120594	PLXDC2	0.0709167	0.789	0.709	0.00092413	0.0477825
ENSG00000089685	BIRC5	0.120011	0.928	0.91	0.000961753	0.0493566
ENSG00000135390	ATP5MC2	0.0936891	0.951	0.937	0.000962495	0.0493566
ENSG00000213190	MLLT11	0.0295229	0.194	0.131	0.000969812	0.0494134
ENSG00000250802	ZBED3-AS1	0.0166619	0.056	0.022	0.000971534	0.0494134
ENSG00000134333	LDHA	-0.121087	0.966	0.969	0.00103742	0.0525498
ENSG00000122952	ZWINT	0.102771	0.776	0.722	0.00104189	0.0525629
ENSG00000012124	CD22	-0.0010144	0.035	0.072	0.0010576	0.0531402
ENSG00000167985	SDHAF2	0.0740717	0.749	0.715	0.0010633	0.053212
ENSG00000169288	MRPL1	0.0900156	0.789	0.75	0.00107269	0.0534672
ENSG00000125868	DSTN	-0.0703109	0.979	0.982	0.00107815	0.0535254
ENSG00000171792	RHNO1	0.0618077	0.425	0.349	0.00109091	0.0539437
ENSG00000143870	PDIA6	0.0737717	0.981	0.984	0.00109878	0.0541179
ENSG00000258920	FOXN3-AS1	0.0363283	0.199	0.134	0.0011113	0.0545196
ENSG00000117525	F3	-0.0592123	0.238	0.313	0.00111995	0.054728
ENSG00000101384	JAG1	-0.0681864	0.23	0.3	0.00113688	0.0549097
ENSG00000130816	DNMT1	0.117413	0.999	0.996	0.00113305	0.0549097
ENSG00000156299	TIAM1	-0.054469	0.369	0.446	0.00113457	0.0549097
ENSG00000124380	SNRNP27	0.105411	0.88	0.844	0.00114846	0.0552548
ENSG00000149262	INTS4	0.0481912	0.348	0.276	0.00115936	0.0553519
ENSG00000171345	KRT19	-0.0970769	0.997	0.997	0.00115885	0.0553519
ENSG00000171848	RRM2	0.141329	0.837	0.771	0.00118719	0.0564641
ENSG00000136522	MRPL47	0.082829	0.842	0.801	0.00122543	0.0580256
ENSG00000168610	STAT3	-0.121854	0.807	0.859	0.00122934	0.0580256
ENSG00000184990	SIVA1	0.0813321	0.94	0.941	0.00126095	0.0592933
ENSG00000116698	SMG7	-0.126698	0.685	0.735	0.00127603	0.0597307
ENSG00000127419	TMEM175	0.0428222	0.2	0.14	0.00127984	0.0597307
ENSG00000089127	OAS1	-0.0734691	0.15	0.21	0.00129019	0.0599892
ENSG00000182197	EXT1	-0.0510615	0.663	0.712	0.00130566	0.0604828
ENSG00000156011	PSD3	0.0448347	0.145	0.091	0.00132316	0.0610664
ENSG00000160298	C21orf58	0.118402	0.796	0.709	0.00133033	0.0611706
ENSG00000131981	LGALS3	-0.111981	0.945	0.935	0.00134552	0.0616417
ENSG00000124795	DEK	0.0796547	0.993	0.997	0.0013787	0.0627327
ENSG00000173141	MRPL57	0.0938324	0.956	0.943	0.0013794	0.0627327
ENSG00000179271	GADD45GIP1	0.0708375	0.965	0.969	0.00139116	0.0630373
ENSG00000174775	HRAS	0.0876331	0.927	0.896	0.00140506	0.0634366
ENSG00000102974	CTCF	0.125467	0.758	0.674	0.00142277	0.0638815
ENSG00000142208	AKT1	0.0549464	0.893	0.851	0.00142564	0.0638815
ENSG00000205581	HMGN1	0.0466	0.994	0.997	0.0014303	0.0638815
ENSG00000162599	NFIA	0.0859543	0.64	0.574	0.00144677	0.0641575
ENSG00000251602		0.0382823	0.177	0.121	0.00144674	0.0641575
ENSG00000136098	NEK3	0.0799352	0.288	0.219	0.00145271	0.0641922
ENSG00000149212	SESN3	0.0717515	0.235	0.174	0.00146223	0.0643845
ENSG00000130340	SNX9	-0.0468741	0.436	0.499	0.00147212	0.0645918
ENSG00000136108	CKAP2	0.1371	0.698	0.635	0.00148924	0.0650053
ENSG00000171346	KRT15	-0.178531	0.876	0.885	0.00149353	0.0650053
ENSG00000204264	PSMB8	-0.0997785	0.822	0.824	0.00149719	0.0650053
ENSG00000106153	CHCHD2	-0.0635325	0.994	0.996	0.00152459	0.0659649
ENSG00000186847	KRT14	-0.241691	0.36	0.437	0.00154288	0.0665251
ENSG00000165507	DEPP1	-0.0419471	0.18	0.246	0.00154926	0.0665702
ENSG00000105767	CADM4	0.0681808	0.453	0.375	0.0016015	0.0683434
ENSG00000171861	MRM3	0.0568602	0.364	0.297	0.00160014	0.0683434
ENSG00000188229	TUBB4B	0.103604	0.986	0.984	0.00164292	0.0698718
ENSG00000119655	NPC2	-0.09759	0.863	0.875	0.00167553	0.0710164
ENSG00000189266	PNRC2	0.119322	0.797	0.735	0.00171042	0.0722491
ENSG00000071073	MGAT4A	0.0813073	0.523	0.46	0.0017181	0.0722541
ENSG00000154723	ATP5PF	0.0788186	0.974	0.963	0.00172793	0.0722541
ENSG00000253293	HOXA10	-0.0287348	0.087	0.137	0.00172227	0.0722541
ENSG00000114416	FXR1	0.113393	0.855	0.851	0.00175324	0.0729373
ENSG00000167397	VKORC1	0.08912	0.875	0.843	0.00175597	0.0729373
ENSG00000163882	POLR2H	0.0793295	0.891	0.884	0.00177132	0.0733302
ENSG00000133131	MORC4	-0.0947903	0.463	0.528	0.00180906	0.0741536
ENSG00000151849	CENPJ	0.0828636	0.473	0.4	0.00180381	0.0741536
ENSG00000187608	ISG15	-0.236138	0.566	0.593	0.00180851	0.0741536
ENSG00000175592	FOSL1	-0.0640069	0.639	0.706	0.00182311	0.0744847
ENSG00000155368	DBI	0.0785799	0.969	0.968	0.00185196	0.0754157
ENSG00000162614	NEXN	-0.0600256	0.285	0.353	0.00189905	0.0770816
ENSG00000250722	SELENOP	0.0461173	0.19	0.129	0.00194204	0.0785706
ENSG00000152795	HNRNPDL	0.0836994	0.981	0.968	0.001956	0.0788793
ENSG00000170471	RALGAPB	0.0334334	0.338	0.263	0.00197899	0.0795489
ENSG00000137267	TUBB2A	-0.0901661	0.574	0.626	0.00199842	0.0800054
ENSG00000175449	RFESD	0.0232236	0.087	0.047	0.00200318	0.0800054
ENSG00000137312	FLOT1	-0.0711762	0.79	0.806	0.00202462	0.0806033
ENSG00000013810	TACC3	0.0877388	0.742	0.66	0.00203992	0.0809538
ENSG00000121864	ZNF639	0.0758671	0.431	0.362	0.00207316	0.081752
ENSG00000237512	UNC5B-AS1	-0.0649364	0.226	0.297	0.00207085	0.081752
ENSG00000075234	TTC38	-0.0446599	0.221	0.281	0.00208226	0.0818517
ENSG00000099785	MARCHF2	-0.045684	0.206	0.272	0.00209679	0.0821637
ENSG00000111335	OAS2	-0.0144199	0.005	0.022	0.00211387	0.0825733
ENSG00000167272	POP5	0.073665	0.859	0.825	0.00213572	0.0830194
ENSG00000247746	USP51	0.0407963	0.113	0.068	0.00213861	0.0830194
ENSG00000137699	TRIM29	0.100747	0.663	0.606	0.00218817	0.0841567
ENSG00000163659	TIPARP	-0.0658125	0.24	0.304	0.00218232	0.0841567
ENSG00000188313	PLSCR1	-0.138187	0.757	0.781	0.00218126	0.0841567
ENSG00000141644	MBD1	-0.062723	0.37	0.431	0.00225475	0.0864507
ENSG00000134222	PSRC1	0.0986179	0.49	0.425	0.00228451	0.0872872
ENSG00000171617	ENC1	0.093031	0.879	0.846	0.00229058	0.0872872
ENSG00000197958	RPL12	-0.0462593	0.99	0.987	0.00230822	0.0876913
ENSG00000129187	DCTD	0.0400626	0.393	0.313	0.00234547	0.0882638
ENSG00000165215	CLDN3	0.0686441	0.779	0.715	0.00235162	0.0882638
ENSG00000262814	MRPL12	0.066188	0.943	0.934	0.00234661	0.0882638
ENSG00000286522	H3C2	0.119823	0.489	0.429	0.00234216	0.0882638
ENSG00000134874	DZIP1	0.0758891	0.574	0.513	0.00237308	0.0888017
ENSG00000170906	NDUFA3	0.08758	0.926	0.884	0.00239742	0.0891371
ENSG00000175193	PARL	0.0832326	0.674	0.612	0.0024035	0.0891371
ENSG00000197429	IPP	0.0639845	0.204	0.147	0.00239757	0.0891371
ENSG00000198931	APRT	0.0740434	0.971	0.969	0.00242013	0.0894874
ENSG00000183684	ALYREF	0.0756635	0.937	0.932	0.00243195	0.0896585
ENSG00000184260	H2AC20	0.106944	0.603	0.531	0.00244564	0.0898971
ENSG00000183734	ASCL2	0.0266619	0.106	0.062	0.00246465	0.0903293
ENSG00000042753	AP2S1	0.0647127	0.962	0.956	0.00250272	0.0906581
ENSG00000100813	ACIN1	0.0952921	0.87	0.826	0.00248394	0.0906581
ENSG00000106615	RHEB	-0.0957666	0.938	0.943	0.00250044	0.0906581
ENSG00000183049	CAMK1D	-0.0834144	0.47	0.538	0.00249947	0.0906581
ENSG00000135870	RC3H1	0.0612973	0.531	0.454	0.00251654	0.0908946
ENSG00000035141	FAM136A	0.0843648	0.915	0.91	0.00253995	0.0909783
ENSG00000064651	SLC12A2	-0.0479225	0.696	0.734	0.00256573	0.0909783
ENSG00000084774	CAD	0.0493962	0.713	0.64	0.00255427	0.0909783
ENSG00000109881	CCDC34	0.104124	0.942	0.918	0.00257727	0.0909783
ENSG00000134882	UBAC2	0.105441	0.706	0.644	0.0025548	0.0909783
ENSG00000145390	USP53	-0.12004	0.525	0.584	0.00257312	0.0909783
ENSG00000168298	H1-4	0.117304	0.636	0.565	0.0025728	0.0909783
ENSG00000226197		0.021146	0.077	0.04	0.00255191	0.0909783
ENSG00000107164	FUBP3	0.0707299	0.589	0.51	0.00260837	0.0913004
ENSG00000159450	TCHH	-0.0588088	0.184	0.247	0.00260317	0.0913004
ENSG00000169062	UPF3A	0.0454635	0.964	0.966	0.00260304	0.0913004
ENSG00000147614	ATP6V0D2	-0.0837998	0.58	0.643	0.00264721	0.0921423
ENSG00000163491	NEK10	0.0453954	0.053	0.024	0.00264209	0.0921423
ENSG00000174705	SH3PXD2B	-0.0801522	0.46	0.518	0.00269911	0.0934268
ENSG00000254024		-0.0197579	0.059	0.1	0.0026991	0.0934268
ENSG00000196924	FLNA	-0.135829	0.997	0.997	0.00274333	0.0946943
ENSG00000146425	DYNLT1	0.0825343	0.926	0.894	0.00276422	0.0951519
ENSG00000029364	SLC39A9	-0.0422308	0.26	0.328	0.00281051	0.0964786
ENSG00000160789	LMNA	-0.07542	0.997	0.999	0.00285044	0.0970475
ENSG00000173928	SWSAP1	0.0320184	0.386	0.313	0.00284378	0.0970475
ENSG00000184207	PGP	0.087806	0.894	0.86	0.00285016	0.0970475
ENSG00000179059	ZFP42	-0.00455979	0	0.01	0.0028597	0.0970973
ENSG00000077152	UBE2T	0.109262	0.9	0.868	0.0028858	0.0977174
ENSG00000229989	MIR181A1HG	0.0634041	0.148	0.099	0.00290266	0.0980218
ENSG00000138430	OLA1	-0.0994155	0.94	0.959	0.0029196	0.0983273
ENSG00000171320	ESCO2	0.0545827	0.405	0.332	0.0029635	0.0990344
ENSG00000177508	IRX3	0.12792	0.926	0.903	0.00296444	0.0990344
ENSG00000225383	SFTA1P	0.0813452	0.632	0.582	0.00295137	0.0990344
ENSG00000116991	SIPA1L2	0.0846022	0.704	0.649	0.00297424	0.0990963
ENSG00000109089	CDR2L	-0.0669986	0.295	0.36	0.00299911	0.0996585
ENSG00000137198	GMPR	-0.0327792	0.151	0.206	0.00305374	0.101204
ENSG00000006634	DBF4	0.0933581	0.721	0.685	0.00309504	0.102105
ENSG00000088726	TMEM40	0.0382506	0.345	0.269	0.00309733	0.102105
ENSG00000074181	NOTCH3	0.11908	0.732	0.674	0.00311585	0.102175
ENSG00000154122	ANKH	-0.0819613	0.39	0.459	0.00311533	0.102175
ENSG00000131711	MAP1B	-0.0731605	0.344	0.4	0.00314633	0.102367
ENSG00000178605	GTPBP6	0.03704	0.567	0.482	0.00313872	0.102367
ENSG00000230937	MIR205HG	0.206341	0.95	0.941	0.00313484	0.102367
ENSG00000005249	PRKAR2B	-0.0317269	0.115	0.168	0.00320326	0.103677
ENSG00000164904	ALDH7A1	0.0851106	0.832	0.796	0.0031961	0.103677
ENSG00000166025	AMOTL1	-0.0874426	0.566	0.634	0.00322315	0.104051
ENSG00000065717	TLE2	0.0645956	0.405	0.334	0.00331111	0.106614
ENSG00000131473	ACLY	0.0866563	0.753	0.704	0.00335741	0.107826
ENSG00000163565	IFI16	-0.00765355	0.001	0.013	0.00337128	0.107994
ENSG00000137309	HMGA1	-0.0843887	0.927	0.96	0.00338786	0.108246
ENSG00000129484	PARP2	0.0700977	0.686	0.635	0.00339708	0.108264
ENSG00000145555	MYO10	-0.0854054	0.754	0.804	0.00342665	0.108927
ENSG00000162613	FUBP1	0.0835551	0.873	0.835	0.00345649	0.109596
ENSG00000127564	PKMYT1	0.0705382	0.719	0.637	0.00353928	0.111936
ENSG00000238287		0.0266382	0.138	0.09	0.00355367	0.112107
ENSG00000167526	RPL13	0.0554076	1	1	0.00356415	0.112154
ENSG00000185359	HGS	-0.1067	0.787	0.815	0.00360052	0.112729
ENSG00000265241	RBM8A	0.0712408	0.959	0.971	0.00359975	0.112729
ENSG00000117625	RCOR3	0.0653462	0.526	0.454	0.00362068	0.112793
ENSG00000128965	CHAC1	-0.0629717	0.122	0.172	0.00361243	0.112793
ENSG00000183323	CCDC125	0.0354429	0.314	0.249	0.00365424	0.113555
ENSG00000115091	ACTR3	-0.0973454	0.936	0.951	0.00368668	0.113833
ENSG00000115159	GPD2	-0.0557139	0.35	0.41	0.0037138	0.113833
ENSG00000163219	ARHGAP25	0.0157622	0.042	0.016	0.00372715	0.113833
ENSG00000163728	TTC14	0.041769	0.326	0.262	0.00371484	0.113833
ENSG00000166902	MRPL16	0.0701762	0.885	0.843	0.00372593	0.113833
ENSG00000184887	BTBD6	0.0570794	0.7	0.635	0.00369426	0.113833
ENSG00000226950	DANCR	0.0765793	0.947	0.929	0.00370367	0.113833
ENSG00000196372	ASB13	-0.0273879	0.114	0.165	0.00377618	0.115049
ENSG00000099783	HNRNPM	0.083919	0.983	0.978	0.00379291	0.115277
ENSG00000168003	SLC3A2	-0.171882	0.949	0.946	0.00380724	0.115431
ENSG00000125148	MT2A	-0.186636	0.999	0.999	0.0038217	0.115588
ENSG00000122884	P4HA1	-0.0513631	0.319	0.385	0.00384482	0.115811
ENSG00000122966	CIT	0.0537649	0.42	0.353	0.00386023	0.115811
ENSG00000138772	ANXA3	-0.0958833	0.868	0.874	0.00386625	0.115811
ENSG00000178026	LRRC75B	0.052392	0.294	0.226	0.00386093	0.115811
ENSG00000163904	SENP2	0.0535205	0.353	0.288	0.00390594	0.116538
ENSG00000253276	CCDC71L	-0.0963608	0.425	0.481	0.00390923	0.116538
ENSG00000261857	MIA	-0.036914	0.159	0.215	0.00397443	0.118199
ENSG00000132199	ENOSF1	0.075136	0.842	0.804	0.00398904	0.118351
ENSG00000258315	C17orf49	0.0765809	0.847	0.803	0.00404303	0.119668
ENSG00000153485	TMEM251	0.0656173	0.671	0.61	0.00407346	0.120283
ENSG00000069275	NUCKS1	0.0755134	0.991	0.994	0.00409082	0.12051
ENSG00000175482	POLD4	-0.10258	0.806	0.822	0.00411497	0.120935
ENSG00000213123	DYNLT2B	0.084273	0.836	0.788	0.00412554	0.120961
ENSG00000163083	INHBB	-0.124066	0.616	0.653	0.00414214	0.121162
ENSG00000000971	CFH	-0.0181787	0.016	0.04	0.00420049	0.121726
ENSG00000137812	KNL1	0.0798544	0.605	0.535	0.00419874	0.121726
ENSG00000168078	PBK	0.102103	0.747	0.713	0.0041785	0.121726
ENSG00000267383		0.0692093	0.581	0.501	0.00419657	0.121726
ENSG00000158055	GRHL3	0.0204153	0.116	0.072	0.00421888	0.121975
ENSG00000123416	TUBA1B	0.0738971	0.984	0.994	0.00428509	0.12354
ENSG00000130402	ACTN4	-0.0452637	0.99	0.978	0.00429284	0.12354
ENSG00000115514	TXNDC9	0.0828465	0.713	0.665	0.00436397	0.124438
ENSG00000118515	SGK1	-0.0805501	0.278	0.346	0.00434537	0.124438
ENSG00000128283	CDC42EP1	-0.08128	0.93	0.929	0.00435132	0.124438
ENSG00000185567	AHNAK2	-0.206873	0.748	0.779	0.00436029	0.124438
ENSG00000184203	PPP1R2	0.0642135	0.656	0.597	0.00441044	0.125476
ENSG00000114541	FRMD4B	0.0225856	0.254	0.19	0.00443787	0.125969
ENSG00000111186	WNT5B	-0.0542633	0.186	0.238	0.00446096	0.126336
ENSG00000066855	MTFR1	0.0351052	0.525	0.447	0.00450199	0.126483
ENSG00000106052	TAX1BP1	-0.0917218	0.937	0.944	0.00450137	0.126483
ENSG00000106636	YKT6	-0.0847305	0.812	0.838	0.00450672	0.126483
ENSG00000135446	CDK4	0.0616235	0.864	0.809	0.00450355	0.126483
ENSG00000184743	ATL3	-0.0842249	0.746	0.784	0.00455325	0.127438
ENSG00000186010	NDUFA13	0.0663585	0.962	0.968	0.00456122	0.127438
ENSG00000065809	FAM107B	-0.0362641	0.236	0.304	0.00463305	0.127982
ENSG00000072310	SREBF1	0.0916026	0.463	0.41	0.00462908	0.127982
ENSG00000102241	HTATSF1	0.0935004	0.841	0.797	0.004637	0.127982
ENSG00000127445	PIN1	0.0707188	0.972	0.976	0.0046423	0.127982
ENSG00000170381	SEMA3E	0.041468	0.337	0.266	0.0046379	0.127982
ENSG00000204564	C6orf136	0.0595035	0.56	0.488	0.00461999	0.127982
ENSG00000105171	POP4	0.0694515	0.909	0.894	0.004653	0.127994
ENSG00000054598	FOXC1	-0.104506	0.721	0.741	0.00467279	0.128255
ENSG00000128218	VPREB3	0.0229614	0.103	0.063	0.00468936	0.128427
ENSG00000102243	VGLL1	0.0872779	0.738	0.691	0.00470626	0.128584
ENSG00000124333	VAMP7	0.0698974	0.589	0.541	0.00471573	0.128584
ENSG00000116001	TIA1	0.0998286	0.753	0.704	0.00478272	0.129884
ENSG00000132591	ERAL1	0.06042	0.571	0.494	0.00478428	0.129884
ENSG00000043591	ADRB1	-0.013529	0.063	0.103	0.00480679	0.129929
ENSG00000065491	TBC1D22B	0.0307949	0.194	0.138	0.00479786	0.129929
ENSG00000170855	TRIAP1	0.070971	0.761	0.713	0.00482077	0.130025
ENSG00000103184	SEC14L5	-0.0207631	0.067	0.107	0.00489686	0.131792
ENSG00000114867	EIF4G1	0.0813695	0.929	0.907	0.0049363	0.132567
ENSG00000160007	ARHGAP35	0.0797752	0.631	0.557	0.0049692	0.133164
ENSG00000080824	HSP90AA1	0.0534043	1	1	0.00500456	0.133562
ENSG00000198546	ZNF511	0.0762175	0.782	0.737	0.00500549	0.133562
ENSG00000028839	TBPL1	-0.0789833	0.56	0.604	0.00508032	0.135269
ENSG00000132341	RAN	0.0567946	0.976	0.99	0.00512756	0.136036
ENSG00000167978	SRRM2	0.0505132	0.978	0.965	0.00514188	0.136036
ENSG00000184220	CMSS1	-0.0729936	0.942	0.953	0.00513901	0.136036
ENSG00000134684	YARS1	-0.0742096	0.812	0.829	0.00519628	0.137184
ENSG00000087842	PIR	0.020248	0.202	0.146	0.00521399	0.137361
ENSG00000142657	PGD	0.0757505	0.883	0.86	0.00525465	0.13814
ENSG00000118418	HMGN3	0.10067	0.931	0.916	0.00527482	0.138378
ENSG00000178694	NSUN3	0.0690559	0.33	0.269	0.00530391	0.138558
ENSG00000235280	MCF2L-AS1	0.027909	0.569	0.479	0.00529688	0.138558
ENSG00000019144	PHLDB1	0.0478521	0.389	0.312	0.00536535	0.138792
ENSG00000092929	UNC13D	0.0785704	0.62	0.543	0.00539143	0.138792
ENSG00000115524	SF3B1	0.0777936	0.912	0.9	0.00536912	0.138792
ENSG00000121644	DESI2	0.0642063	0.847	0.815	0.00540197	0.138792
ENSG00000145919	BOD1	0.083751	0.875	0.838	0.005337	0.138792
ENSG00000166391	MOGAT2	0.0122481	0.034	0.012	0.00536771	0.138792
ENSG00000198513	ATL1	0.0265855	0.132	0.087	0.00539047	0.138792
ENSG00000273983	H3C8	0.0450672	0.331	0.268	0.00533883	0.138792
ENSG00000175183	CSRP2	0.0636476	0.547	0.466	0.00546524	0.140128
ENSG00000173875	ZNF791	0.0515097	0.691	0.613	0.00548991	0.140472
ENSG00000134717	BTF3L4	0.0705366	0.884	0.829	0.00551827	0.14062
ENSG00000254470	AP5B1	0.0418098	0.233	0.175	0.00550747	0.14062
ENSG00000183196	CHST6	0.0272793	0.103	0.063	0.00553799	0.140835
ENSG00000180447	GAS1	0.0365875	0.297	0.231	0.00555021	0.140858
ENSG00000120802	TMPO	0.0618316	0.889	0.856	0.00556869	0.141039
ENSG00000122033	MTIF3	0.0742236	0.852	0.826	0.0056116	0.141551
ENSG00000198246	SLC29A3	-0.037636	0.109	0.154	0.00560924	0.141551
ENSG00000068028	RASSF1	0.0689787	0.72	0.654	0.00563515	0.141858
ENSG00000171222	SCAND1	0.0663498	0.911	0.876	0.00566071	0.142214
ENSG00000142669	SH3BGRL3	-0.082269	0.956	0.949	0.0056846	0.142527
ENSG00000101276	SLC52A3	-0.0266536	0.108	0.154	0.00578587	0.143363
ENSG00000142082	SIRT3	0.0180538	0.164	0.113	0.00573329	0.143363
ENSG00000147155	EBP	0.081674	0.936	0.921	0.00578698	0.143363
ENSG00000184709	LRRC26	0.0658707	0.393	0.334	0.00574377	0.143363
ENSG00000213928	IRF9	-0.0942612	0.143	0.19	0.00576786	0.143363
ENSG00000250222		0.0667905	0.326	0.265	0.00578271	0.143363
ENSG00000092820	EZR	-0.0828491	0.899	0.918	0.00581291	0.143435
ENSG00000149480	MTA2	0.064309	0.561	0.485	0.00580587	0.143435
ENSG00000186666	BCDIN3D	0.0284019	0.224	0.169	0.00583501	0.143696
ENSG00000158769	F11R	0.0657267	0.868	0.831	0.00584849	0.143744
ENSG00000079819	EPB41L2	-0.136216	0.733	0.756	0.00595973	0.145057
ENSG00000124570	SERPINB6	0.0804214	0.67	0.618	0.00596331	0.145057
ENSG00000170390	DCLK2	-0.0105068	0.055	0.091	0.00592248	0.145057
ENSG00000173599	PC	0.0708892	0.458	0.397	0.00594701	0.145057
ENSG00000173950	XXYLT1	0.0426359	0.389	0.318	0.00595078	0.145057
ENSG00000213619	NDUFS3	0.0765593	0.895	0.868	0.00597179	0.145057
ENSG00000075218	GTSE1	0.1689	0.706	0.671	0.00602041	0.145671
ENSG00000126016	AMOT	0.0500042	0.373	0.31	0.00601854	0.145671
ENSG00000049449	RCN1	-0.0731874	0.964	0.957	0.00606658	0.14622
ENSG00000114956	DGUOK	0.0763812	0.871	0.863	0.00605822	0.14622
ENSG00000155622	XAGE2	0.071319	0.724	0.659	0.00612001	0.147223
ENSG00000068831	RASGRP2	0.0405549	0.164	0.116	0.00615277	0.147726
ENSG00000085978	ATG16L1	-0.0768781	0.262	0.319	0.00622396	0.148861
ENSG00000240476	LINC00973	-0.0148794	0.01	0.029	0.00621231	0.148861
ENSG00000173812	EIF1	-0.0863781	0.987	0.991	0.00624508	0.14908
ENSG00000007384	RHBDF1	0.0155378	0.26	0.193	0.0062708	0.149408
ENSG00000004139	SARM1	0.0225912	0.145	0.097	0.00629219	0.149434
ENSG00000151503	NCAPD3	0.117915	0.762	0.731	0.00629587	0.149434
ENSG00000111269	CREBL2	-0.027898	0.161	0.216	0.00632633	0.149871
ENSG00000116750	UCHL5	0.0720372	0.849	0.796	0.00636306	0.150456
ENSG00000189043	NDUFA4	0.0613854	0.964	0.956	0.00640163	0.150795
ENSG00000198805	PNP	0.0960921	0.869	0.838	0.00639799	0.150795
ENSG00000079215	SLC1A3	-0.056932	0.439	0.5	0.00643358	0.151262
ENSG00000047457	CP	-0.0121369	0.007	0.024	0.00646472	0.151323
ENSG00000164105	SAP30	0.0658658	0.756	0.696	0.00647259	0.151323
ENSG00000174871	CNIH2	0.0235843	0.559	0.482	0.00647049	0.151323
ENSG00000178498	DTX3	0.0292884	0.185	0.132	0.00651922	0.151843
ENSG00000212724	KRTAP2-3	-0.0452568	0.007	0.024	0.00650877	0.151843
ENSG00000134255	CEPT1	0.0387266	0.415	0.35	0.00658247	0.152178
ENSG00000139438	FAM222A	0.017545	0.16	0.11	0.0065773	0.152178
ENSG00000143418	CERS2	-0.0679766	0.772	0.788	0.00657548	0.152178
ENSG00000176986	SEC24C	0.0675904	0.479	0.422	0.0065699	0.152178
ENSG00000131737	KRT34	-0.0162959	0.007	0.024	0.00663132	0.153024
ENSG00000108604	SMARCD2	0.0587339	0.676	0.635	0.00664766	0.153117
ENSG00000176842	IRX5	0.0667785	0.796	0.757	0.00670532	0.153658
ENSG00000184232	OAF	0.0465778	0.375	0.31	0.00670381	0.153658
ENSG00000185043	CIB1	-0.0858193	0.793	0.822	0.00670814	0.153658
ENSG00000165688	PMPCA	0.0581133	0.715	0.662	0.00674766	0.15428
ENSG00000110871	COQ5	0.0773146	0.495	0.444	0.00676267	0.15434
ENSG00000135069	PSAT1	-0.112996	0.843	0.847	0.00684405	0.154779
ENSG00000135778	NTPCR	0.075598	0.85	0.799	0.00686884	0.154779
ENSG00000137135	ARHGEF39	0.0684343	0.423	0.366	0.00686781	0.154779
ENSG00000143344	RGL1	0.0189163	0.072	0.04	0.00684602	0.154779
ENSG00000144021	CIAO1	0.0848916	0.822	0.779	0.00682493	0.154779
ENSG00000156697	UTP14A	-0.0902639	0.698	0.738	0.00683426	0.154779
ENSG00000171729	TMEM51	-0.0298333	0.307	0.372	0.00681688	0.154779
ENSG00000241837	ATP5PO	0.0772547	0.948	0.926	0.00691815	0.155608
ENSG00000135049	AGTPBP1	0.0318695	0.282	0.219	0.00695901	0.156245
ENSG00000197548	ATG7	0.0444924	0.163	0.116	0.00705301	0.158071
ENSG00000164754	RAD21	0.0886058	0.984	0.965	0.0070966	0.158762
ENSG00000163535	SGO2	0.127621	0.674	0.619	0.00714875	0.159643
ENSG00000140105	WARS1	-0.0892734	0.587	0.637	0.00719791	0.160166
ENSG00000183032	SLC25A21	-0.0161538	0.062	0.099	0.0071974	0.160166
ENSG00000106244	PDAP1	0.0660108	0.955	0.947	0.00723602	0.16056
ENSG00000278615	C11orf98	0.0365691	0.485	0.416	0.00724138	0.16056
ENSG00000182481	KPNA2	0.146415	0.832	0.793	0.00729071	0.161081
ENSG00000196236	XPNPEP3	-0.0740883	0.359	0.415	0.0072859	0.161081
ENSG00000123485	HJURP	0.0836039	0.59	0.547	0.00732411	0.161415
ENSG00000146733	PSPH	-0.1261	0.925	0.922	0.00733176	0.161415
ENSG00000132854	KANK4	0.0275454	0.088	0.053	0.00734561	0.161435
ENSG00000114315	HES1	0.0260406	0.921	0.888	0.00738559	0.161916
ENSG00000165264	NDUFB6	0.0735593	0.883	0.859	0.00740648	0.161916
ENSG00000169599	NFU1	0.0637687	0.741	0.669	0.00739908	0.161916
ENSG00000121390	PSPC1	0.0709188	0.816	0.763	0.00744118	0.162106
ENSG00000150556	LYPD6B	0.0506684	0.33	0.276	0.00743071	0.162106
ENSG00000113141	IK	0.046852	0.877	0.85	0.0074865	0.162667
ENSG00000189403	HMGB1	0.0560921	0.997	0.996	0.00749304	0.162667
ENSG00000005108	THSD7A	0.0275425	0.071	0.04	0.00752543	0.162667
ENSG00000153551	CMTM7	-0.0553515	0.547	0.596	0.00754827	0.162667
ENSG00000156931	VPS8	0.0336561	0.201	0.149	0.00757138	0.162667
ENSG00000173113	TRMT112	0.0636151	0.958	0.957	0.00750756	0.162667
ENSG00000184270	H2AC21	0.0209896	0.109	0.069	0.00756888	0.162667
ENSG00000185630	PBX1	0.047655	0.772	0.693	0.00756224	0.162667
ENSG00000197415	VEPH1	0.0407333	0.245	0.191	0.00760944	0.163203
ENSG00000100075	SLC25A1	0.0629397	0.884	0.831	0.00763739	0.163522
ENSG00000137941	TTLL7	0.101047	0.366	0.307	0.00765843	0.163691
ENSG00000275379	H3C11	0.0261747	0.137	0.093	0.00768984	0.164081
ENSG00000198276	UCKL1	0.0604227	0.418	0.357	0.00771131	0.164258
ENSG00000167157	PRRX2	-0.014147	0.017	0.04	0.00776873	0.165198
ENSG00000183856	IQGAP3	0.050554	0.466	0.391	0.00780265	0.165359
ENSG00000204387	SNHG32	-0.0973534	0.912	0.916	0.00780282	0.165359
ENSG00000197956	S100A6	-0.0862319	0.99	0.988	0.00784272	0.165922
ENSG00000072958	AP1M1	0.0602397	0.599	0.543	0.00786968	0.165984
ENSG00000106355	LSM5	0.0761666	0.969	0.959	0.00787227	0.165984
ENSG00000163930	BAP1	0.070415	0.473	0.399	0.00790808	0.166457
ENSG00000106546	AHR	-0.0931594	0.861	0.876	0.00794201	0.166889
ENSG00000115641	FHL2	-0.112686	0.846	0.872	0.00795616	0.166905
ENSG00000231887	PRH1	0.0444427	0.16	0.113	0.00798693	0.166989
ENSG00000259153		-0.0379961	0.364	0.428	0.00798256	0.166989
ENSG00000164970	FAM219A	0.0255085	0.098	0.06	0.00800969	0.167184
ENSG00000072274	TFRC	0.0598111	0.902	0.875	0.00804728	0.167385
ENSG00000108651	UTP6	0.0461694	0.624	0.556	0.00805963	0.167385
ENSG00000134884	ARGLU1	0.121078	0.951	0.943	0.00804041	0.167385
ENSG00000175602	CCDC85B	0.0619684	0.972	0.974	0.00810218	0.167989
ENSG00000105810	CDK6	-0.0529695	0.57	0.631	0.00823903	0.169978
ENSG00000105976	MET	-0.0969664	0.748	0.778	0.00823053	0.169978
ENSG00000140474	ULK3	0.0181918	0.245	0.187	0.00821372	0.169978
ENSG00000112029	FBXO5	0.0794954	0.588	0.51	0.00827019	0.170339
ENSG00000188747	NOXA1	0.0255291	0.099	0.062	0.00828893	0.170443
ENSG00000242220	TCP10L	0.00983578	0.087	0.051	0.00839382	0.172315
ENSG00000178184	PARD6G	0.0318216	0.184	0.132	0.00841854	0.172539
ENSG00000100567	PSMA3	0.0335916	0.962	0.957	0.00845561	0.17273
ENSG00000205981	DNAJC19	0.0599935	0.782	0.753	0.00845417	0.17273
ENSG00000161267	BDH1	0.0389221	0.402	0.338	0.00850202	0.173394
ENSG00000132434	LANCL2	-0.0679583	0.964	0.963	0.00859644	0.173896
ENSG00000137804	NUSAP1	0.118542	0.81	0.791	0.00857786	0.173896
ENSG00000145819	ARHGAP26	-0.0322112	0.171	0.226	0.00858993	0.173896
ENSG00000147475	ERLIN2	0.0202376	0.386	0.318	0.00858419	0.173896
ENSG00000148730	EIF4EBP2	0.0691034	0.837	0.804	0.00854573	0.173896
ENSG00000087191	PSMC5	0.0654179	0.92	0.871	0.00864609	0.174617
ENSG00000116793	PHTF1	0.0366937	0.303	0.243	0.00873324	0.175808
ENSG00000149532	CPSF7	0.0686257	0.638	0.587	0.00872517	0.175808
ENSG00000161204	ABCF3	0.0704784	0.366	0.304	0.0087637	0.176006
ENSG00000162601	MYSM1	0.0466319	0.538	0.475	0.00877133	0.176006
ENSG00000066279	ASPM	0.230303	0.807	0.8	0.00889066	0.176131
ENSG00000085871	MGST2	0.0631465	0.607	0.541	0.00879268	0.176131
ENSG00000108370	RGS9	0.0192408	0.101	0.063	0.00885657	0.176131
ENSG00000122359	ANXA11	-0.0443028	0.848	0.862	0.00887629	0.176131
ENSG00000127252	PLAAT1	0.0450937	0.354	0.288	0.00883833	0.176131
ENSG00000132446	FTHL17	-0.0376879	0.151	0.201	0.00885255	0.176131
ENSG00000175318	GRAMD2A	0.0240185	0.181	0.131	0.0088772	0.176131
ENSG00000181104	F2R	0.0171971	0.139	0.094	0.00884206	0.176131
ENSG00000100353	EIF3D	-0.0669357	0.948	0.931	0.00892419	0.176235
ENSG00000135919	SERPINE2	-0.104727	0.358	0.404	0.00892338	0.176235
ENSG00000108819	PPP1R9B	0.0479208	0.39	0.322	0.00895591	0.17648
ENSG00000151746	BICD1	0.0359275	0.326	0.271	0.0089649	0.17648
ENSG00000115286	NDUFS7	0.0859544	0.913	0.894	0.00900457	0.176702
ENSG00000185745	IFIT1	-0.0178176	0.029	0.056	0.00899443	0.176702
ENSG00000105281	SLC1A5	-0.0861237	0.902	0.91	0.0090423	0.176928
ENSG00000115129	TP53I3	-0.0607426	0.816	0.829	0.00904445	0.176928
ENSG00000117394	SLC2A1	-0.0802891	0.733	0.771	0.00916998	0.179102
ENSG00000011009	LYPLA2	0.0475893	0.806	0.775	0.00922246	0.179276
ENSG00000105143	SLC1A6	0.0890438	0.736	0.675	0.00919787	0.179276
ENSG00000131116	ZNF428	0.0568501	0.897	0.849	0.00921933	0.179276
ENSG00000159216	RUNX1	-0.0493538	0.372	0.428	0.00923645	0.179276
ENSG00000203667	COX20	0.0687433	0.966	0.965	0.00936263	0.181443
ENSG00000113328	CCNG1	0.0596696	0.699	0.65	0.00939521	0.18151
ENSG00000184863	RBM33	0.0807509	0.481	0.424	0.00938908	0.18151
ENSG00000070610	GBA2	0.0697063	0.39	0.334	0.00954248	0.181592
ENSG00000100811	YY1	0.0611496	0.955	0.938	0.00955882	0.181592
ENSG00000120306	CYSTM1	-0.087351	0.642	0.662	0.00954963	0.181592
ENSG00000141682	PMAIP1	-0.0686883	0.609	0.637	0.00953044	0.181592
ENSG00000160226	CFAP410	0.0290146	0.247	0.19	0.00948499	0.181592
ENSG00000177189	RPS6KA3	0.0710693	0.613	0.544	0.00955975	0.181592
ENSG00000186298	PPP1CC	0.0563982	0.918	0.896	0.00947532	0.181592
ENSG00000198346	ZNF813	-0.0275716	0.098	0.141	0.00951352	0.181592
ENSG00000203993	ARRDC1-AS1	0.0251473	0.237	0.179	0.00946579	0.181592
ENSG00000226179	LINC00685	0.00523567	0.268	0.21	0.00948039	0.181592
ENSG00000256628	ZBTB11-AS1	0.0263187	0.17	0.122	0.00955947	0.181592
ENSG00000165512	ZNF22	0.0640262	0.833	0.778	0.00962378	0.182422
ENSG00000172795	DCP2	0.0564405	0.49	0.424	0.00963274	0.182422
ENSG00000167528	ZNF641	-0.0376663	0.107	0.15	0.00964893	0.182451
ENSG00000226791	LINC02611	0.0315059	0.115	0.076	0.00971717	0.183463
ENSG00000182979	MTA1	0.0728206	0.767	0.734	0.00973873	0.183592
ENSG00000198331	HYLS1	0.0922307	0.582	0.534	0.00976527	0.183612
ENSG00000213626	LBH	-0.0416364	0.135	0.184	0.00976926	0.183612
ENSG00000196187	TMEM63A	0.0804444	0.599	0.54	0.00983227	0.184518
ENSG00000106105	GARS1	-0.0852963	0.944	0.949	0.00987694	0.185078
ENSG00000204642	HLA-F	-0.0711965	0.258	0.306	0.00996898	0.186522
ENSG00000131174	COX7B	0.06477	0.971	0.965	0.00998759	0.18659
ENSG00000087510	TFAP2C	0.0797955	0.734	0.676	0.0100493	0.187325
ENSG00000104756	KCTD9	-0.0536842	0.509	0.571	0.0100721	0.187325
ENSG00000152253	SPC25	0.0948294	0.625	0.575	0.0100676	0.187325
ENSG00000175166	PSMD2	0.0728366	0.938	0.937	0.0101306	0.188133
ENSG00000152527	PLEKHH2	-0.0032371	0.053	0.087	0.0101554	0.188227
ENSG00000166171	DPCD	-0.0688604	0.425	0.474	0.0101658	0.188227
ENSG00000129422	MTUS1	-0.0885685	0.394	0.451	0.0101814	0.188236
ENSG00000106460	TMEM106B	-0.0674143	0.407	0.466	0.0102084	0.188455
ENSG00000114023	FAM162A	0.0700604	0.814	0.766	0.0102534	0.188955
ENSG00000144857	BOC	0.0425706	0.382	0.315	0.0102659	0.188955
ENSG00000160813	PPP1R35	0.0721714	0.863	0.825	0.01032	0.189672
ENSG00000138336	TET1	0.0634518	0.584	0.51	0.0103573	0.189798
ENSG00000257084	MIR200CHG	0.022207	0.209	0.156	0.0103471	0.189798
ENSG00000138685	FGF2	0.082142	0.578	0.535	0.0103852	0.190029
ENSG00000256916		-0.00882835	0.01	0.028	0.0104331	0.190626
ENSG00000186153	WWOX	0.0375503	0.476	0.413	0.0104962	0.191497
ENSG00000230732		0.0241195	0.058	0.031	0.0105915	0.192672
ENSG00000231298	MANCR	-0.062229	0.177	0.224	0.01058	0.192672
ENSG00000105835	NAMPT	-0.0768951	0.753	0.766	0.0106757	0.193921
ENSG00000203814	H2BC18	0.0213335	0.173	0.124	0.010705	0.19417
ENSG00000168209	DDIT4	-0.15857	0.545	0.59	0.0107608	0.19459
ENSG00000169019	COMMD8	0.0603163	0.513	0.454	0.010775	0.19459
ENSG00000171150	SOCS5	-0.0569933	0.496	0.551	0.0107678	0.19459
ENSG00000072134	EPN2	0.0335437	0.477	0.41	0.0108675	0.195355
ENSG00000117226	GBP3	-0.0294336	0.232	0.284	0.01088	0.195355
ENSG00000204370	SDHD	0.0669916	0.871	0.859	0.0108574	0.195355
ENSG00000228300	FAM174C	0.0779874	0.879	0.841	0.0108736	0.195355
ENSG00000041357	PSMA4	0.0598948	0.948	0.946	0.0109515	0.195511
ENSG00000099797	TECR	0.0518286	0.966	0.968	0.0109199	0.195511
ENSG00000179431	FJX1	0.0885014	0.887	0.851	0.0109415	0.195511
ENSG00000204267	TAP2	-0.0849059	0.46	0.51	0.0109326	0.195511
ENSG00000125844	RRBP1	-0.0762382	0.991	0.966	0.0110243	0.196151
ENSG00000147883	CDKN2B	0.0498237	0.434	0.375	0.0110503	0.196151
ENSG00000156398	SFXN2	0.0286031	0.106	0.068	0.0110448	0.196151
ENSG00000204604	ZNF468	-0.0429654	0.19	0.243	0.0110198	0.196151
ENSG00000118513	MYB	-0.0525652	0.16	0.207	0.0110983	0.196601
ENSG00000175505	CLCF1	-0.0734029	0.301	0.35	0.0111072	0.196601
ENSG00000116774	OLFML3	-0.142604	0.26	0.307	0.01115	0.197026
ENSG00000134294	SLC38A2	-0.0744682	0.541	0.6	0.0111779	0.197026
ENSG00000135241	PNPLA8	-0.0790559	0.365	0.422	0.0111787	0.197026
ENSG00000163479	SSR2	0.0685079	0.962	0.951	0.0111972	0.197074
ENSG00000111640	GAPDH	-0.0581699	0.997	0.997	0.0112466	0.197642
ENSG00000159387	IRX6	0.028694	0.409	0.346	0.0112771	0.197642
ENSG00000187244	BCAM	0.0527736	0.531	0.476	0.0112726	0.197642
ENSG00000089639	GMIP	0.0428421	0.38	0.318	0.0113384	0.1978
ENSG00000105329	TGFB1	-0.0703538	0.35	0.404	0.0113725	0.1978
ENSG00000115758	ODC1	0.0672842	0.823	0.778	0.0113595	0.1978
ENSG00000115760	BIRC6	0.0757298	0.837	0.813	0.0113182	0.1978
ENSG00000145780	FEM1C	-0.0296816	0.163	0.21	0.0113813	0.1978
ENSG00000149089	APIP	0.0495899	0.783	0.738	0.0113191	0.1978
ENSG00000242147	LASTR	-0.0428561	0.106	0.146	0.0114268	0.198314
ENSG00000139726	DENR	0.066778	0.928	0.915	0.0114869	0.198803
ENSG00000198677	TTC37	0.0667238	0.654	0.576	0.0114825	0.198803
ENSG00000075142	SRI	-0.120762	0.861	0.879	0.0115322	0.199043
ENSG00000147274	RBMX	0.0550613	0.966	0.959	0.0115327	0.199043
ENSG00000107984	DKK1	-0.106942	0.207	0.259	0.0116229	0.199174
ENSG00000130956	HABP4	0.0216042	0.492	0.424	0.0116269	0.199174
ENSG00000134531	EMP1	-0.0942326	0.487	0.532	0.011603	0.199174
ENSG00000178568	ERBB4	-0.00502961	0.002	0.013	0.0116362	0.199174
ENSG00000187527	ATP13A5	0.0103422	0.084	0.05	0.0116253	0.199174
ENSG00000203865	ATP1A1-AS1	-0.0272557	0.082	0.119	0.0115757	0.199174
ENSG00000145050	MANF	0.0877205	0.826	0.791	0.0116793	0.199638
ENSG00000108312	UBTF	0.0779533	0.847	0.81	0.0117807	0.199999
ENSG00000136153	LMO7	-0.0805891	0.552	0.588	0.0117478	0.199999
ENSG00000167967	E4F1	0.0457912	0.305	0.247	0.0117534	0.199999
ENSG00000213047	DENND1B	-0.0376483	0.389	0.453	0.0117766	0.199999
ENSG00000248092	NNT-AS1	-0.0647961	0.443	0.485	0.0117343	0.199999
ENSG00000105755	ETHE1	-0.0645705	0.816	0.826	0.0118517	0.200746
ENSG00000265096	C1QTNF1-AS1	-0.0107596	0.012	0.029	0.0118569	0.200746
ENSG00000060762	MPC1	-0.0696149	0.732	0.735	0.0119036	0.200945
ENSG00000103257	SLC7A5	-0.0861148	0.735	0.76	0.0119331	0.200945
ENSG00000175756	AURKAIP1	0.0440568	0.966	0.957	0.0119283	0.200945
ENSG00000187837	H1-2	0.100259	0.618	0.562	0.0118852	0.200945
ENSG00000140575	IQGAP1	-0.0781005	0.929	0.944	0.0119544	0.201031
ENSG00000166225	FRS2	-0.0746446	0.207	0.251	0.0119873	0.201047
ENSG00000197563	PIGN	0.0254125	0.209	0.157	0.0120038	0.201047
ENSG00000273328		-0.0139627	0.07	0.106	0.0119982	0.201047
ENSG00000164050	PLXNB1	0.0304726	0.293	0.229	0.012079	0.201994
ENSG00000183048	SLC25A10	0.0319303	0.684	0.615	0.0120927	0.201994
ENSG00000109193	SULT1E1	-0.0133276	0.029	0.054	0.0121847	0.202558
ENSG00000130717	UCK1	0.0665667	0.571	0.513	0.0121905	0.202558
ENSG00000144043	TEX261	0.0522092	0.563	0.512	0.0122045	0.202558
ENSG00000175175	PPM1E	-0.0256785	0.077	0.113	0.0121469	0.202558
ENSG00000272391	POM121C	0.0561617	0.408	0.353	0.0122078	0.202558
ENSG00000232316	LINC02518	-0.013468	0.021	0.043	0.012271	0.203336
ENSG00000110074	FOXRED1	0.0522354	0.513	0.463	0.0122931	0.203432
ENSG00000122484	RPAP2	-0.0204016	0.39	0.449	0.01233	0.203547
ENSG00000123096	SSPN	-0.0354439	0.117	0.16	0.0123327	0.203547
ENSG00000144840	RABL3	0.0424182	0.3	0.243	0.0123707	0.203904
ENSG00000163584	RPL22L1	0.101891	0.85	0.828	0.0124062	0.204219
ENSG00000008130	NADK	0.0328339	0.381	0.319	0.0124578	0.204471
ENSG00000075426	FOSL2	-0.0565595	0.375	0.438	0.0125036	0.204471
ENSG00000129103	SUMF2	-0.0516471	0.911	0.903	0.0124791	0.204471
ENSG00000139154	AEBP2	0.0112777	0.293	0.231	0.0124977	0.204471
ENSG00000184384	MAML2	0.0325657	0.828	0.788	0.0124906	0.204471
ENSG00000188064	WNT7B	-0.135456	0.541	0.571	0.0125574	0.205082
ENSG00000013573	DDX11	0.0524182	0.314	0.256	0.012712	0.206524
ENSG00000119866	BCL11A	0.0345466	0.386	0.324	0.0126964	0.206524
ENSG00000165186	PTCHD1	0.063217	0.525	0.459	0.0126943	0.206524
ENSG00000215256	DHRS4-AS1	0.00420842	0.258	0.199	0.0126913	0.206524
ENSG00000112877	CEP72	0.0269417	0.105	0.068	0.0127911	0.206834
ENSG00000126787	DLGAP5	0.105049	0.589	0.547	0.0127975	0.206834
ENSG00000168005	SPINDOC	0.0489626	0.541	0.472	0.0127889	0.206834
ENSG00000189306	RRP7A	0.075498	0.923	0.888	0.0127566	0.206834
ENSG00000141543	EIF4A3	0.0562979	0.941	0.929	0.0128213	0.20695
ENSG00000099284	MACROH2A2	0.0712696	0.659	0.61	0.0129641	0.208985
ENSG00000147852	VLDLR	-0.0465751	0.117	0.16	0.0130653	0.210316
ENSG00000182944	EWSR1	0.047199	0.925	0.89	0.0130804	0.210316
ENSG00000180773	SLC36A4	0.0318868	0.366	0.296	0.013119	0.210665
ENSG00000162909	CAPN2	-0.0780318	0.921	0.928	0.0131605	0.210787
ENSG00000213397	HAUS7	0.0438293	0.214	0.165	0.0131577	0.210787
ENSG00000240303	ACAD11	-0.0220192	0.074	0.112	0.0132236	0.211527
ENSG00000079459	FDFT1	0.0632421	0.885	0.865	0.0132575	0.211735
ENSG00000138061	CYP1B1	0.0432673	0.897	0.865	0.0132706	0.211735
ENSG00000168496	FEN1	0.0855768	0.808	0.772	0.013303	0.211981
ENSG00000102967	DHODH	0.019887	0.275	0.213	0.0133566	0.212562
ENSG00000171227	TMEM37	0.0147056	0.053	0.028	0.0134551	0.213857
ENSG00000143878	RHOB	0.0510931	0.441	0.379	0.0135399	0.214839
ENSG00000159459	UBR1	0.0293827	0.173	0.126	0.0135514	0.214839
ENSG00000140259	MFAP1	0.0753488	0.689	0.641	0.0135697	0.214856
ENSG00000104549	SQLE	0.0722522	0.856	0.818	0.0136758	0.215714
ENSG00000175768	TOMM5	0.0480715	0.967	0.957	0.0136498	0.215714
ENSG00000235162	C12orf75	-0.0859468	0.645	0.682	0.013664	0.215714
ENSG00000137747	TMPRSS13	0.0493068	0.355	0.296	0.0137653	0.216585
ENSG00000163960	UBXN7	0.0546282	0.463	0.4	0.0137832	0.216585
ENSG00000205336	ADGRG1	-0.0832217	0.897	0.909	0.0137732	0.216585
ENSG00000033867	SLC4A7	0.0757801	0.58	0.529	0.0139273	0.218025
ENSG00000149503	INCENP	0.0536673	0.455	0.394	0.0138981	0.218025
ENSG00000196937	FAM3C	-0.0883931	0.546	0.584	0.0139185	0.218025
ENSG00000136861	CDK5RAP2	0.0442623	0.448	0.371	0.013988	0.218701
ENSG00000177981	ASB8	0.0381581	0.308	0.256	0.0141887	0.22156
ENSG00000249082	C5orf66-AS1	0.0213065	0.109	0.072	0.014208	0.221585
ENSG00000110958	PTGES3	0.0725111	0.973	0.959	0.0142415	0.221682
ENSG00000173227	SYT12	0.0293389	0.643	0.59	0.0142676	0.221682
ENSG00000198901	PRC1	0.104465	0.792	0.751	0.0142534	0.221682
ENSG00000010404	IDS	-0.120271	0.794	0.809	0.0143502	0.222171
ENSG00000109381	ELF2	0.0553084	0.578	0.51	0.0143704	0.222171
ENSG00000163808	KIF15	0.0883613	0.376	0.328	0.0143674	0.222171
ENSG00000167767	KRT80	-0.0623212	0.563	0.613	0.0143242	0.222171
ENSG00000090060	PAPOLA	0.0744228	0.921	0.906	0.0146748	0.2252
ENSG00000100290	BIK	-0.0400769	0.278	0.329	0.0146169	0.2252
ENSG00000119899	SLC17A5	0.0294017	0.344	0.285	0.0146308	0.2252
ENSG00000123143	PKN1	-0.0747435	0.873	0.876	0.0146483	0.2252
ENSG00000142227	EMP3	-0.0122283	0.024	0.047	0.0146746	0.2252
ENSG00000166289	PLEKHF1	-0.0826354	0.548	0.576	0.0146522	0.2252
ENSG00000280789	PAGR1	0.054795	0.797	0.744	0.0147307	0.22578
ENSG00000106066	CPVL	0.0508122	0.391	0.337	0.014831	0.226965
ENSG00000127824	TUBA4A	-0.0659262	0.609	0.66	0.0148991	0.226965
ENSG00000129680	MAP7D3	0.0489128	0.862	0.832	0.0148708	0.226965
ENSG00000164151	ICE1	-0.098225	0.704	0.732	0.0148841	0.226965
ENSG00000198797	BRINP2	-0.0470023	0.202	0.251	0.0148704	0.226965
ENSG00000239672	NME1	0.0596896	0.952	0.947	0.0149836	0.227974
ENSG00000132680	KHDC4	0.04418	0.574	0.509	0.0150268	0.228074
ENSG00000173848	NET1	-0.0734882	0.735	0.757	0.0150177	0.228074
ENSG00000141456	PELP1	0.0602497	0.669	0.61	0.0150499	0.228147
ENSG00000131771	PPP1R1B	0.0190298	0.095	0.062	0.0151863	0.229935
ENSG00000117751	PPP1R8	-0.0405218	0.352	0.412	0.0152651	0.230847
ENSG00000189060	H1-0	0.0998966	0.776	0.738	0.0152942	0.231008
ENSG00000198612	COPS8	0.046558	0.769	0.704	0.0153262	0.231121
ENSG00000229833	PET100	0.066148	0.944	0.928	0.0153388	0.231121
ENSG00000075785	RAB7A	-0.0635181	0.88	0.897	0.0154402	0.231138
ENSG00000088832	FKBP1A	-0.0654829	0.928	0.918	0.0154165	0.231138
ENSG00000100697	DICER1	0.0631295	0.712	0.654	0.0154547	0.231138
ENSG00000127920	GNG11	0.0861936	0.693	0.659	0.0154884	0.231138
ENSG00000132359	RAP1GAP2	-0.0342229	0.15	0.193	0.0154397	0.231138
ENSG00000141696	P3H4	0.0254157	0.207	0.16	0.0154621	0.231138
ENSG00000151726	ACSL1	-0.0836403	0.337	0.387	0.0154853	0.231138
ENSG00000168010	ATG16L2	0.0205444	0.081	0.05	0.0154367	0.231138
ENSG00000135842	NIBAN1	-0.0620174	0.484	0.525	0.0155118	0.231158
ENSG00000241468	ATP5MF	0.0516235	0.973	0.971	0.0155268	0.231158
ENSG00000154144	TBRG1	-0.0857952	0.64	0.672	0.0155514	0.231248
ENSG00000213347	MXD3	0.0678549	0.537	0.472	0.0156355	0.232222
ENSG00000167257	RNF214	0.0638886	0.555	0.51	0.0156792	0.232317
ENSG00000182004	SNRPE	0.0543765	0.974	0.969	0.0156677	0.232317
ENSG00000126070	AGO3	0.0420901	0.689	0.649	0.0156985	0.232327
ENSG00000108448	TRIM16L	0.0388368	0.24	0.194	0.015775	0.232945
ENSG00000169564	PCBP1	0.0627504	0.965	0.956	0.0157777	0.232945
ENSG00000103876	FAH	0.0250384	0.553	0.496	0.0158044	0.233063
ENSG00000138095	LRPPRC	0.0531578	0.945	0.943	0.0158969	0.233874
ENSG00000173456	RNF26	0.0560774	0.568	0.516	0.0158948	0.233874
ENSG00000041802	LSG1	0.0660904	0.539	0.487	0.0159301	0.234081
ENSG00000128272	ATF4	-0.0530326	0.977	0.988	0.0159485	0.234081
ENSG00000068366	ACSL4	-0.0364248	0.294	0.344	0.0160477	0.234083
ENSG00000102760	RGCC	-0.0244079	0.096	0.137	0.016015	0.234083
ENSG00000102805	CLN5	0.029984	0.419	0.357	0.0160687	0.234083
ENSG00000129317	PUS7L	0.0193575	0.461	0.4	0.0160469	0.234083
ENSG00000133315	MACROD1	0.0782907	0.793	0.771	0.0160342	0.234083
ENSG00000152952	PLOD2	0.0652747	0.597	0.531	0.0161177	0.234083
ENSG00000174720	LARP7	0.05379	0.778	0.71	0.0161095	0.234083
ENSG00000178776	C5orf46	-0.125227	0.577	0.603	0.0159827	0.234083
ENSG00000237862		-0.0190665	0.016	0.035	0.016087	0.234083
ENSG00000131374	TBC1D5	0.0571541	0.4	0.337	0.0162273	0.2354
ENSG00000197056	ZMYM1	0.0588649	0.485	0.444	0.0162473	0.235416
ENSG00000115828	QPCT	-0.0720592	0.454	0.501	0.0163016	0.235928
ENSG00000106829	TLE4	-0.133875	0.616	0.654	0.0163805	0.236278
ENSG00000129116	PALLD	-0.0618709	0.899	0.894	0.0163827	0.236278
ENSG00000242485	MRPL20	0.0621089	0.962	0.949	0.0163597	0.236278
ENSG00000135269	TES	-0.0729128	0.865	0.871	0.0164073	0.236361
ENSG00000130508	PXDN	-0.069048	0.768	0.774	0.0165096	0.236466
ENSG00000171444	MCC	0.01658	0.098	0.063	0.0164435	0.236466
ENSG00000175550	DRAP1	-0.0584982	0.957	0.971	0.0165013	0.236466
ENSG00000237651	C2orf74	0.0669401	0.63	0.582	0.0164712	0.236466
ENSG00000270170	NCBP2AS2	0.0776936	0.808	0.776	0.0165081	0.236466
ENSG00000108509	CAMTA2	-0.0351252	0.195	0.243	0.016601	0.237504
ENSG00000072786	STK10	-0.0455256	0.33	0.381	0.0166857	0.238037
ENSG00000105173	CCNE1	-0.100055	0.568	0.613	0.016684	0.238037
ENSG00000137868	STRA6	-0.00602942	0.003	0.015	0.0166985	0.238037
ENSG00000138160	KIF11	0.0723638	0.62	0.568	0.0167147	0.238037
ENSG00000114942	EEF1B2	-0.0557939	0.973	0.978	0.0168835	0.239886
ENSG00000185298	CCDC137	0.070195	0.926	0.885	0.0169023	0.239886
ENSG00000188820	CALHM6	-0.0190392	0.142	0.187	0.0168711	0.239886
ENSG00000153015	CWC27	0.0582661	0.614	0.551	0.0169488	0.240272
ENSG00000181873	IBA57	0.0387068	0.345	0.287	0.0170175	0.240972
ENSG00000071894	CPSF1	0.0344145	0.654	0.59	0.0171432	0.24138
ENSG00000113594	LIFR	-0.0279353	0.07	0.103	0.0171323	0.24138
ENSG00000122515	ZMIZ2	-0.0807582	0.697	0.724	0.0170844	0.24138
ENSG00000133872	SARAF	-0.0861398	0.769	0.79	0.0170875	0.24138
ENSG00000172269	DPAGT1	0.0460494	0.583	0.512	0.0171174	0.24138
ENSG00000105327	BBC3	-0.0297611	0.093	0.129	0.0171732	0.24153
ENSG00000107281	NPDC1	0.0419875	0.837	0.796	0.0172	0.241634
ENSG00000153187	HNRNPU	0.078484	0.994	0.994	0.0172561	0.24215
ENSG00000070756	PABPC1	-0.0581063	0.997	0.996	0.0173563	0.243245
ENSG00000133027	PEMT	0.0498327	0.599	0.554	0.0173732	0.243245
ENSG00000149187	CELF1	0.0751078	0.879	0.841	0.0174305	0.243773
ENSG00000115884	SDC1	0.0726885	0.717	0.679	0.0174975	0.244162
ENSG00000174231	PRPF8	0.0584361	0.863	0.844	0.017497	0.244162
ENSG00000105443	CYTH2	0.0486392	0.626	0.559	0.0176077	0.244345
ENSG00000105695	MAG	-0.0104167	0.017	0.037	0.0176414	0.244345
ENSG00000154734	ADAMTS1	0.185237	0.503	0.453	0.0175565	0.244345
ENSG00000172586	CHCHD1	0.0593848	0.944	0.934	0.0175622	0.244345
ENSG00000196465	MYL6B	0.0721093	0.846	0.821	0.0176479	0.244345
ENSG00000274997	H2AC12	0.0407876	0.265	0.212	0.0175903	0.244345
ENSG00000123146	ADGRE5	-0.0629458	0.678	0.725	0.0176719	0.244406
ENSG00000110619	CARS1	-0.0647268	0.666	0.715	0.0177619	0.244835
ENSG00000160613	PCSK7	-0.116031	0.69	0.747	0.0177533	0.244835
ENSG00000267673	FDX2	0.045603	0.94	0.937	0.0177377	0.244835
ENSG00000187624	C17orf97	0.0419447	0.439	0.381	0.0178001	0.245091
ENSG00000146670	CDCA5	0.0879231	0.685	0.628	0.0179395	0.245942
ENSG00000154447	SH3RF1	-0.0613942	0.441	0.49	0.0179409	0.245942
ENSG00000183258	DDX41	-0.0900148	0.801	0.793	0.0179157	0.245942
ENSG00000185437	SH3BGR	-0.0272533	0.058	0.09	0.017937	0.245942
ENSG00000114812	VIPR1	0.0362958	0.487	0.444	0.0180574	0.246536
ENSG00000117419	ERI3	0.0701759	0.812	0.785	0.0180633	0.246536
ENSG00000167656	LY6D	0.097549	0.661	0.622	0.0180605	0.246536
ENSG00000176624	MEX3C	0.0434252	0.373	0.309	0.0180234	0.246536
ENSG00000088035	ALG6	0.0287987	0.38	0.321	0.0181068	0.246617
ENSG00000129451	KLK10	-0.0641271	0.548	0.607	0.0181286	0.246617
ENSG00000144791	LIMD1	-0.0360605	0.245	0.296	0.0181111	0.246617
ENSG00000139428	MMAB	0.051847	0.764	0.718	0.0182262	0.247673
ENSG00000064607	SUGP2	0.033523	0.79	0.759	0.0182544	0.247787
ENSG00000163191	S100A11	-0.0499791	0.997	0.993	0.0183779	0.249191
ENSG00000007372	PAX6	0.0365181	0.298	0.247	0.0185429	0.25034
ENSG00000130522	JUND	-0.0902921	0.985	0.978	0.0185408	0.25034
ENSG00000170561	IRX2	0.0701516	0.702	0.676	0.0185199	0.25034
ENSG00000186001	LRCH3	0.0425847	0.297	0.24	0.0185094	0.25034
ENSG00000064195	DLX3	0.0107399	0.161	0.118	0.0187368	0.251865
ENSG00000105519	CAPS	0.0299799	0.318	0.262	0.0186806	0.251865
ENSG00000134533	RERG	0.0479927	0.408	0.346	0.0187168	0.251865
ENSG00000176845	METRNL	0.0131191	0.456	0.376	0.0187071	0.251865
ENSG00000087460	GNAS	0.0391052	0.99	0.991	0.0189476	0.252198
ENSG00000099194	SCD	0.0487829	0.834	0.779	0.0188885	0.252198
ENSG00000102580	DNAJC3	0.056696	0.76	0.716	0.0188428	0.252198
ENSG00000107105	ELAVL2	-0.0168635	0.043	0.071	0.0188119	0.252198
ENSG00000113356	POLR3G	0.0157543	0.287	0.231	0.0189571	0.252198
ENSG00000115998	C2orf42	0.0176574	0.111	0.076	0.0188387	0.252198
ENSG00000117724	CENPF	0.13088	0.949	0.925	0.018963	0.252198
ENSG00000163393	SLC22A15	-0.0236801	0.067	0.099	0.0189242	0.252198
ENSG00000168785	TSPAN5	-0.0463332	0.225	0.274	0.0189608	0.252198
ENSG00000233822	H2BC15	-0.00793452	0.152	0.11	0.0189639	0.252198
ENSG00000083444	PLOD1	0.0471023	0.483	0.421	0.0189883	0.252253
ENSG00000181045	SLC26A11	0.0290068	0.229	0.178	0.0190493	0.252794
ENSG00000164465	DCBLD1	0.0725208	0.596	0.534	0.0191321	0.253622
ENSG00000078043	PIAS2	0.0358051	0.314	0.257	0.0192148	0.254178
ENSG00000085117	CD82	0.0633422	0.801	0.753	0.0191988	0.254178
ENSG00000162409	PRKAA2	0.03145	0.325	0.266	0.0192725	0.254401
ENSG00000163811	WDR43	0.0555948	0.957	0.949	0.0192663	0.254401
ENSG00000166578	IQCD	0.0177006	0.084	0.053	0.0193784	0.255529
ENSG00000185670	ZBTB3	0.0173484	0.101	0.068	0.019517	0.257084
ENSG00000145103	ILDR1	0.0195025	0.106	0.072	0.0196826	0.25875
ENSG00000160783	PMF1	0.0643188	0.852	0.8	0.019706	0.25875
ENSG00000177606	JUN	-0.0751079	0.876	0.878	0.0197265	0.25875
ENSG00000287963		0.0176688	0.138	0.097	0.0197067	0.25875
ENSG00000111962	UST	-0.0285318	0.111	0.149	0.0197624	0.258947
ENSG00000156482	RPL30	0.0495494	0.987	0.99	0.0198663	0.260035
ENSG00000141574	SECTM1	-0.0536156	0.321	0.374	0.0199989	0.261497
ENSG00000182158	CREB3L2	0.0411101	0.265	0.213	0.0200363	0.261711
ENSG00000127838	PNKD	0.0698742	0.907	0.893	0.0201562	0.263001
ENSG00000150510	FAM124A	0.0166851	0.167	0.124	0.0202362	0.263769
ENSG00000240682	ISY1	0.0456693	0.718	0.676	0.0203021	0.264351
ENSG00000115234	SNX17	0.0468158	0.822	0.796	0.020382	0.265115
ENSG00000166747	AP1G1	-0.0470414	0.337	0.394	0.0204034	0.265117
ENSG00000119772	DNMT3A	0.0512452	0.553	0.491	0.0204687	0.265688
ENSG00000123609	NMI	-0.112672	0.636	0.641	0.0206415	0.266818
ENSG00000132612	VPS4A	-0.0503606	0.62	0.666	0.0206629	0.266818
ENSG00000147459	DOCK5	-0.0754546	0.404	0.459	0.0206183	0.266818
ENSG00000163131	CTSS	-0.0235043	0.065	0.097	0.0206349	0.266818
ENSG00000173193	PARP14	-0.018111	0.396	0.446	0.0206198	0.266818
ENSG00000176108	CHMP6	0.0197994	0.276	0.221	0.0207139	0.267201
ENSG00000118058	KMT2A	-0.107827	0.957	0.963	0.0208706	0.267285
ENSG00000128789	PSMG2	0.0556279	0.943	0.931	0.0208688	0.267285
ENSG00000129128	SPCS3	0.0572308	0.705	0.654	0.020747	0.267285
ENSG00000142273	CBLC	-0.0467873	0.395	0.446	0.0208506	0.267285
ENSG00000145375	SPATA5	0.0234842	0.247	0.196	0.0207974	0.267285
ENSG00000171241	SHCBP1	0.0978897	0.616	0.584	0.0207884	0.267285
ENSG00000198087	CD2AP	0.0727292	0.642	0.604	0.0208351	0.267285
ENSG00000181222	POLR2A	0.0345027	0.801	0.746	0.0209759	0.268358
ENSG00000166986	MARS1	-0.0661483	0.74	0.778	0.0210139	0.268568
ENSG00000051825	MPHOSPH9	0.0404614	0.364	0.312	0.0210997	0.269388
ENSG00000170468	RIOX1	0.0243184	0.251	0.197	0.0211283	0.269477
ENSG00000180914	OXTR	-0.0557271	0.223	0.268	0.0211594	0.269599
ENSG00000106397	PLOD3	-0.0593542	0.596	0.634	0.021207	0.269929
ENSG00000118523	CCN2	0.0459255	0.774	0.754	0.0212318	0.269968
ENSG00000143341	HMCN1	-0.0217864	0.014	0.031	0.0213307	0.270731
ENSG00000205542	TMSB4X	-0.0849991	0.997	0.996	0.0213352	0.270731
ENSG00000095059	DHPS	0.0473037	0.842	0.806	0.0214457	0.27131
ENSG00000104760	FGL1	-0.0240433	0.08	0.115	0.0214599	0.27131
ENSG00000109180	OCIAD1	-0.0658158	0.76	0.778	0.0214923	0.27131
ENSG00000113068	PFDN1	0.0595556	0.82	0.771	0.021504	0.27131
ENSG00000136527	TRA2B	0.0782145	0.94	0.934	0.0215115	0.27131
ENSG00000275835	TUBGCP5	0.0562131	0.3	0.247	0.0214897	0.27131
ENSG00000001167	NFYA	-0.0308155	0.125	0.165	0.0215597	0.271516
ENSG00000287190		-0.0780203	0.203	0.25	0.0215714	0.271516
ENSG00000245910	SNHG6	-0.0604186	0.969	0.963	0.0216698	0.27248
ENSG00000052795	FNIP2	-0.048503	0.135	0.175	0.021699	0.272572
ENSG00000111142	METAP2	-0.0708313	0.93	0.937	0.0218877	0.27427
ENSG00000158636	EMSY	0.0364276	0.552	0.479	0.0219074	0.27427
ENSG00000162244	RPL29	0.0462944	0.981	0.984	0.0218771	0.27427
ENSG00000169851	PCDH7	-0.0101897	0.002	0.012	0.0219222	0.27427
ENSG00000146701	MDH2	-0.0600095	0.935	0.931	0.0219709	0.274603
ENSG00000123136	DDX39A	0.0584278	0.935	0.926	0.0220059	0.274765
ENSG00000005436	GCFC2	0.0522045	0.472	0.429	0.022039	0.274888
ENSG00000050130	JKAMP	0.0263637	0.582	0.503	0.0220598	0.274888
ENSG00000136718	IMP4	-0.0802724	0.839	0.859	0.0221971	0.276033
ENSG00000157837	SPPL3	0.0521076	0.606	0.547	0.0222182	0.276033
ENSG00000254469		0.0208738	0.239	0.19	0.0221848	0.276033
ENSG00000196136	SERPINA3	-0.0300582	0.111	0.151	0.0222408	0.276039
ENSG00000113966	ARL6	0.0157306	0.108	0.074	0.0222936	0.276217
ENSG00000115419	GLS	-0.0542711	0.636	0.691	0.0223217	0.276217
ENSG00000158445	KCNB1	0.031626	0.323	0.268	0.0223165	0.276217
ENSG00000001460	STPG1	-0.0314883	0.131	0.171	0.0224636	0.277422
ENSG00000271204		-0.0331963	0.042	0.068	0.022445	0.277422
ENSG00000160062	ZBTB8A	0.0531137	0.384	0.328	0.0225121	0.277745
ENSG00000140470	ADAMTS17	0.011123	0.117	0.082	0.0225795	0.278302
ENSG00000048649	RSF1	-0.0716063	0.938	0.932	0.0226834	0.278756
ENSG00000121957	GPSM2	0.0976487	0.639	0.594	0.022642	0.278756
ENSG00000204138	PHACTR4	0.0801446	0.796	0.743	0.0226661	0.278756
ENSG00000161202	DVL3	0.0531283	0.614	0.55	0.0227396	0.279171
ENSG00000108821	COL1A1	0.0151416	0.095	0.063	0.0229827	0.280497
ENSG00000135063	FAM189A2	-0.031039	0.103	0.14	0.0229683	0.280497
ENSG00000137642	SORL1	0.0650418	0.213	0.168	0.0228849	0.280497
ENSG00000145725	PPIP5K2	0.0689553	0.397	0.344	0.0229699	0.280497
ENSG00000148300	REXO4	0.0527342	0.926	0.901	0.0229457	0.280497
ENSG00000156587	UBE2L6	-0.104314	0.418	0.45	0.0229737	0.280497
ENSG00000137876	RSL24D1	-0.0692732	0.833	0.851	0.0232872	0.283935
ENSG00000214046	SMIM7	0.0438692	0.914	0.901	0.0233367	0.28426
ENSG00000134324	LPIN1	-0.0160394	0.239	0.293	0.0233667	0.284349
ENSG00000125966	MMP24	0.0238688	0.11	0.076	0.0234322	0.284866
ENSG00000125968	ID1	-0.0228615	0.19	0.238	0.0234797	0.284902
ENSG00000189283	FHIT	0.0170141	0.182	0.14	0.0234808	0.284902
ENSG00000173237	C11orf86	0.026616	0.266	0.221	0.0236218	0.286334
ENSG00000136521	NDUFB5	0.0774719	0.819	0.791	0.0236509	0.286407
ENSG00000102554	KLF5	-0.0798106	0.382	0.428	0.0237107	0.286709
ENSG00000276903	H2AC16	0.0608996	0.247	0.203	0.0237218	0.286709
ENSG00000115919	KYNU	0.047974	0.769	0.731	0.0237804	0.287139
ENSG00000083454	P2RX5	0.0126473	0.125	0.088	0.02382	0.287339
ENSG00000163931	TKT	0.0471843	0.961	0.972	0.0238593	0.287534
ENSG00000101945	SUV39H1	0.0496461	0.312	0.265	0.0240001	0.287807
ENSG00000110917	MLEC	0.0692996	0.945	0.934	0.0239872	0.287807
ENSG00000125246	CLYBL	0.0450754	0.224	0.176	0.0239815	0.287807
ENSG00000127184	COX7C	0.0556696	0.976	0.968	0.0239863	0.287807
ENSG00000184470	TXNRD2	-0.059206	0.523	0.575	0.0240205	0.287807
ENSG00000221988	PPT2	0.00420121	0.111	0.076	0.0239286	0.287807
ENSG00000082781	ITGB5	0.0587253	0.847	0.807	0.02428	0.288166
ENSG00000103024	NME3	0.0328137	0.81	0.76	0.0243316	0.288166
ENSG00000105640	RPL18A	0.0457016	1	0.997	0.0241611	0.288166
ENSG00000106028	SSBP1	0.0397255	0.963	0.971	0.0240788	0.288166
ENSG00000135346	CGA	-0.0131368	0	0.006	0.0243204	0.288166
ENSG00000135678	CPM	0.0147265	0.067	0.041	0.0241776	0.288166
ENSG00000160285	LSS	0.0350928	0.499	0.444	0.0241534	0.288166
ENSG00000171431	KRT20	-0.00434445	0	0.006	0.0243204	0.288166
ENSG00000183813	CCR4	-0.00246299	0	0.006	0.0243204	0.288166
ENSG00000197622	CDC42SE1	0.079896	0.727	0.697	0.0242785	0.288166
ENSG00000198131	ZNF544	0.0378842	0.754	0.697	0.0243511	0.288166
ENSG00000284753	EEF1AKMT4	0.0768436	0.6	0.56	0.0241218	0.288166
ENSG00000124664	SPDEF	0.033057	0.312	0.256	0.0243759	0.288186
ENSG00000171490	RSL1D1	-0.076758	0.891	0.893	0.0244017	0.288218
ENSG00000138442	WDR12	0.0575748	0.683	0.634	0.0244596	0.288628
ENSG00000182551	ADI1	0.0411808	0.959	0.951	0.0244829	0.288629
ENSG00000138050	THUMPD2	0.0373293	0.557	0.484	0.0246039	0.289781
ENSG00000107897	ACBD5	0.0585904	0.537	0.479	0.0246299	0.289814
ENSG00000136942	RPL35	0.0431476	0.993	0.997	0.0247541	0.290726
ENSG00000181885	CLDN7	-0.0594986	0.981	0.979	0.0247498	0.290726
ENSG00000163378	EOGT	0.0312412	0.16	0.121	0.0247821	0.290782
ENSG00000165684	SNAPC4	-0.0532864	0.301	0.349	0.0248754	0.291327
ENSG00000177383	MAGEF1	0.0365461	0.624	0.565	0.0248549	0.291327
ENSG00000106541	AGR2	-0.0571763	0.19	0.231	0.025069	0.292442
ENSG00000143727	ACP1	0.0422862	0.952	0.946	0.0250683	0.292442
ENSG00000160691	SHC1	0.0629442	0.545	0.49	0.025012	0.292442
ENSG00000175063	UBE2C	0.116241	0.79	0.749	0.0250879	0.292442
ENSG00000228801		0.0248403	0.188	0.147	0.0250246	0.292442
ENSG00000006534	ALDH3B1	-0.0412762	0.258	0.301	0.0252419	0.293961
ENSG00000101447	FAM83D	0.0887006	0.554	0.507	0.0253254	0.294239
ENSG00000143190	POU2F1	0.0463956	0.503	0.451	0.0253123	0.294239
ENSG00000182165	TP53TG1	-0.0287422	0.074	0.106	0.0253365	0.294239
ENSG00000248846	LINC02065	-0.00807543	0.009	0.024	0.0253912	0.2946
ENSG00000131779	PEX11B	-0.035024	0.322	0.369	0.0255332	0.295972
ENSG00000105221	AKT2	0.0151998	0.582	0.529	0.0257101	0.297705
ENSG00000184357	H1-5	0.0721149	0.549	0.5	0.0257305	0.297705
ENSG00000117519	CNN3	-0.0663354	0.925	0.932	0.0258347	0.298633
ENSG00000153487	ING1	0.0679994	0.675	0.619	0.025984	0.300081
ENSG00000144130	NT5DC4	-0.0207577	0.038	0.063	0.0260118	0.300123
ENSG00000078902	TOLLIP	0.0444445	0.436	0.393	0.0260881	0.300447
ENSG00000170881	RNF139	0.0494445	0.422	0.376	0.0261377	0.300447
ENSG00000196247	ZNF107	0.0177033	0.179	0.135	0.0261604	0.300447
ENSG00000197157	SND1	0.0682783	0.771	0.732	0.0261518	0.300447
ENSG00000228221	LINC00578	0.00468853	0.035	0.016	0.0261102	0.300447
ENSG00000148362	PAXX	0.0442731	0.928	0.925	0.0262234	0.300893
ENSG00000011422	PLAUR	-0.0870842	0.597	0.632	0.0262945	0.301005
ENSG00000164164	OTUD4	-0.0455317	0.458	0.51	0.0263298	0.301005
ENSG00000174939	ASPHD1	-0.0561696	0.407	0.457	0.0263279	0.301005
ENSG00000187607	ZNF286A	0.0253042	0.407	0.349	0.0263198	0.301005
ENSG00000105929	ATP6V0A4	-0.0443895	0.07	0.1	0.0265075	0.302482
ENSG00000184502	GAST	-0.00622251	0.001	0.009	0.0265032	0.302482
ENSG00000101333	PLCB4	-0.0117004	0.141	0.184	0.0265709	0.30265
ENSG00000112306	RPS12	-0.0382717	0.993	0.996	0.026562	0.30265
ENSG00000134369	NAV1	-0.0868719	0.662	0.684	0.0267217	0.30409
ENSG00000162769	FLVCR1	-0.00569862	0.407	0.343	0.0268015	0.304721
ENSG00000118849	RARRES1	-0.188113	0.735	0.774	0.0268559	0.30506
ENSG00000100056	ESS2	0.0253789	0.36	0.296	0.026923	0.30512
ENSG00000100239	PPP6R2	-0.0304247	0.697	0.738	0.0269931	0.30512
ENSG00000134001	EIF2S1	-0.060833	0.852	0.851	0.0269329	0.30512
ENSG00000136451	VEZF1	0.0299558	0.451	0.391	0.0269818	0.30512
ENSG00000137807	KIF23	0.0684203	0.649	0.587	0.0269762	0.30512
ENSG00000171130	ATP6V0E2	0.0536802	0.494	0.44	0.0270281	0.30512
ENSG00000273108		-0.0224658	0.125	0.165	0.0270326	0.30512
ENSG00000196843	ARID5A	0.0376592	0.426	0.363	0.0270935	0.305531
ENSG00000126217	MCF2L	0.0454121	0.367	0.312	0.0271662	0.306075
ENSG00000100221	JOSD1	-0.0683329	0.566	0.607	0.0272035	0.306217
ENSG00000145912	NHP2	0.0585972	0.967	0.956	0.0272777	0.306264
ENSG00000155265	GOLGA7B	0.00956347	0.186	0.144	0.0273008	0.306264
ENSG00000162961	DPY30	0.0533772	0.9	0.89	0.0272905	0.306264
ENSG00000164924	YWHAZ	-0.0791382	0.99	0.997	0.027306	0.306264
ENSG00000110841	PPFIBP1	-0.05975	0.387	0.434	0.0273503	0.306485
ENSG00000065518	NDUFB4	0.0403128	0.95	0.953	0.02741	0.306879
ENSG00000111450	STX2	0.0620399	0.296	0.251	0.0274597	0.307055
ENSG00000145675	PIK3R1	0.0543306	0.685	0.644	0.027475	0.307055
ENSG00000228486	C2orf92	0.00383737	0.052	0.029	0.0275012	0.307072
ENSG00000165338	HECTD2	0.0231843	0.231	0.182	0.0275364	0.30719
ENSG00000164054	SHISA5	-0.0644202	0.458	0.496	0.0276245	0.307897
ENSG00000004478	FKBP4	-0.085396	0.857	0.878	0.0276637	0.308058
ENSG00000133226	SRRM1	0.0512943	0.972	0.987	0.027739	0.308621
ENSG00000115355	CCDC88A	0.0783194	0.531	0.479	0.0278748	0.309304
ENSG00000151474	FRMD4A	0.0509448	0.402	0.35	0.0278621	0.309304
ENSG00000170322	NFRKB	-0.0436586	0.548	0.593	0.0278484	0.309304
ENSG00000100014	SPECC1L	-0.0489013	0.483	0.528	0.0280043	0.309619
ENSG00000105379	ETFB	-0.0612696	0.783	0.812	0.0280263	0.309619
ENSG00000113810	SMC4	0.086595	0.913	0.907	0.0280156	0.309619
ENSG00000134597	RBMX2	0.0565112	0.762	0.743	0.0280275	0.309619
ENSG00000152192	POU4F1	0.0327383	0.223	0.179	0.0279489	0.309619
ENSG00000101782	RIOK3	-0.063143	0.538	0.591	0.0281773	0.310999
ENSG00000088305	DNMT3B	0.0244717	0.085	0.056	0.0284254	0.312119
ENSG00000125124	BBS2	0.0252317	0.194	0.15	0.0283623	0.312119
ENSG00000146833	TRIM4	0.070735	0.51	0.451	0.0284325	0.312119
ENSG00000161980	POLR3K	0.0587168	0.821	0.81	0.0284164	0.312119
ENSG00000165996	HACD1	-0.0710681	0.66	0.699	0.0284074	0.312119
ENSG00000168393	DTYMK	0.0674003	0.92	0.893	0.0284541	0.312119
ENSG00000175787	ZNF169	0.0105996	0.075	0.047	0.0284196	0.312119
ENSG00000254607		0.00792022	0.026	0.01	0.0285265	0.312637
ENSG00000099330	OCEL1	0.0316755	0.317	0.268	0.0286601	0.313275
ENSG00000142065	ZFP14	0.0222269	0.149	0.109	0.0286448	0.313275
ENSG00000228474	OST4	0.0487318	0.948	0.944	0.0286546	0.313275
ENSG00000139289	PHLDA1	-0.111187	0.479	0.51	0.0287847	0.314086
ENSG00000185728	YTHDF3	0.0532919	0.389	0.328	0.0287714	0.314086
ENSG00000110427	KIAA1549L	-0.0440346	0.079	0.11	0.0288298	0.314303
ENSG00000168016	TRANK1	-0.00875734	0.02	0.038	0.0289663	0.315514
ENSG00000130193	THEM6	0.0446818	0.674	0.607	0.029046	0.315594
ENSG00000147677	EIF3H	-0.0577693	0.951	0.966	0.0290495	0.315594
ENSG00000229124	VIM-AS1	-0.033029	0.171	0.215	0.0290465	0.315594
ENSG00000213079	SCAF8	-0.0534163	0.288	0.34	0.0290913	0.315772
ENSG00000138074	SLC5A6	0.0679783	0.832	0.785	0.0291208	0.315818
ENSG00000067082	KLF6	-0.0964128	0.865	0.865	0.0292664	0.31643
ENSG00000129521	EGLN3	0.0624761	0.443	0.393	0.0293721	0.31643
ENSG00000130827	PLXNA3	-0.0719189	0.404	0.453	0.0294864	0.31643
ENSG00000133121	STARD13	-0.0530597	0.249	0.287	0.0294627	0.31643
ENSG00000157020	SEC13	0.0703223	0.718	0.69	0.0293049	0.31643
ENSG00000170515	PA2G4	0.0620029	0.978	0.969	0.0294644	0.31643
ENSG00000180879	SSR4	-0.0615275	0.963	0.972	0.0295016	0.31643
ENSG00000186352	ANKRD37	-0.0225018	0.042	0.066	0.0295074	0.31643
ENSG00000204947	ZNF425	-0.0250823	0.087	0.119	0.0292603	0.31643
ENSG00000205531	NAP1L4	0.0604192	0.911	0.897	0.0293954	0.31643
ENSG00000232838	PET117	0.0508281	0.557	0.513	0.0292986	0.31643
ENSG00000279110		-0.0899495	0.128	0.166	0.029384	0.31643
ENSG00000287415		0.00473468	0.007	0	0.0292684	0.31643
ENSG00000177302	TOP3A	-0.00181635	0.352	0.29	0.0296129	0.317288
ENSG00000211450	SELENOH	0.0563643	0.944	0.937	0.0297209	0.318172
ENSG00000124225	PMEPA1	-0.0798976	0.791	0.79	0.0297551	0.318265
ENSG00000001617	SEMA3F	0.0377885	0.518	0.449	0.0298919	0.318634
ENSG00000117009	KMO	-0.0709959	0.525	0.562	0.0298753	0.318634
ENSG00000140941	MAP1LC3B	-0.0868102	0.882	0.89	0.0298873	0.318634
ENSG00000143942	CHAC2	0.0591865	0.57	0.528	0.0298698	0.318634
ENSG00000016402	IL20RA	0.011224	0.114	0.079	0.030103	0.320094
ENSG00000113845	TIMMDC1	-0.0621591	0.823	0.831	0.0302887	0.320094
ENSG00000124942	AHNAK	-0.186647	0.973	0.959	0.0302806	0.320094
ENSG00000138750	NUP54	0.0454028	0.59	0.54	0.0302662	0.320094
ENSG00000143797	MBOAT2	-0.0879295	0.719	0.715	0.0301768	0.320094
ENSG00000144306	SCRN3	0.0294412	0.222	0.176	0.0303114	0.320094
ENSG00000144713	RPL32	0.0398568	0.991	0.997	0.0301474	0.320094
ENSG00000166938	DIS3L	0.0217578	0.294	0.247	0.0302472	0.320094
ENSG00000182923	CEP63	0.0594255	0.648	0.588	0.0301497	0.320094
ENSG00000212719	LINC02693	-0.0198508	0.043	0.068	0.0300666	0.320094
ENSG00000265681	RPL17	0.0354768	0.993	0.991	0.0302748	0.320094
ENSG00000263590	LINC02591	-0.00353555	0.074	0.106	0.0304237	0.321007
ENSG00000132522	GPS2	0.0466376	0.912	0.901	0.0305221	0.321502
ENSG00000197965	MPZL1	0.037921	0.8	0.791	0.0305218	0.321502
ENSG00000269028	MTRNR2L12	0.0166878	0.804	0.821	0.0305552	0.321578
ENSG00000164081	TEX264	-0.0752384	0.561	0.576	0.0306816	0.322636
ENSG00000114993	RTKN	0.0457674	0.689	0.628	0.030784	0.323439
ENSG00000123064	DDX54	0.0671504	0.8	0.757	0.0308769	0.324142
ENSG00000146376	ARHGAP18	-0.0674976	0.388	0.424	0.0309813	0.32456
ENSG00000152284	TCF7L1	0.0361986	0.83	0.796	0.0309745	0.32456
ENSG00000169715	MT1E	-0.135264	0.987	0.988	0.0309948	0.32456
ENSG00000255240		0.00582594	0.044	0.024	0.0310534	0.3249
ENSG00000255302	EID1	0.061602	0.879	0.847	0.0311209	0.325333
ENSG00000149269	PAK1	0.0572651	0.738	0.694	0.0311482	0.325346
ENSG00000273061	CDC37L1-DT	0.027304	0.189	0.146	0.0311993	0.325607
ENSG00000015153	YAF2	0.0473233	0.682	0.626	0.031436	0.326614
ENSG00000019995	ZRANB1	0.0661469	0.458	0.396	0.0315288	0.326614
ENSG00000106086	PLEKHA8	0.0417215	0.528	0.465	0.0315756	0.326614
ENSG00000111252	SH2B3	0.0304019	0.115	0.081	0.0315674	0.326614
ENSG00000121897	LIAS	-0.0406094	0.304	0.347	0.0316104	0.326614
ENSG00000128342	LIF	-0.0084937	0.114	0.151	0.0315327	0.326614
ENSG00000146350	TBC1D32	0.0130589	0.088	0.059	0.0315987	0.326614
ENSG00000150401	DCUN1D2	0.0391186	0.246	0.203	0.0313843	0.326614
ENSG00000166002	SMCO4	0.0391	0.308	0.262	0.031385	0.326614
ENSG00000186871	ERCC6L	0.0335704	0.324	0.272	0.0316039	0.326614
ENSG00000188372	ZP3	-0.0446157	0.293	0.338	0.0315497	0.326614
ENSG00000225556	C2CD4D	0.0155134	0.105	0.072	0.0314058	0.326614
ENSG00000100311	PDGFB	-0.0727336	0.582	0.615	0.0316544	0.32674
ENSG00000130513	GDF15	-0.0173969	0.007	0.019	0.031675	0.32674
ENSG00000115274	INO80B	0.0276692	0.381	0.326	0.031709	0.32682
ENSG00000066427	ATXN3	0.0340964	0.541	0.479	0.031767	0.327148
ENSG00000157445	CACNA2D3	0.0280261	0.088	0.059	0.0318792	0.328032
ENSG00000205426	KRT81	-0.186785	0.964	0.944	0.0319058	0.328034
ENSG00000172197	MBOAT1	-0.0479333	0.389	0.44	0.0319986	0.328717
ENSG00000158806	NPM2	0.00720308	0.156	0.113	0.0321229	0.329723
ENSG00000140465	CYP1A1	-0.0263602	0.026	0.046	0.0322702	0.330419
ENSG00000156140	ADAMTS3	0.00784062	0.174	0.134	0.0322525	0.330419
ENSG00000157538	VPS26C	0.0526622	0.533	0.479	0.0322616	0.330419
ENSG00000117407	ARTN	0.0895706	0.698	0.665	0.0323286	0.330596
ENSG00000131652	THOC6	0.0299478	0.52	0.474	0.0324207	0.330596
ENSG00000138771	SHROOM3	-0.0430543	0.621	0.654	0.0324316	0.330596
ENSG00000170871	KIAA0232	-0.0298373	0.285	0.334	0.0324467	0.330596
ENSG00000171109	MFN1	0.0366601	0.373	0.318	0.0323691	0.330596
ENSG00000197283	SYNGAP1	-0.0427747	0.057	0.084	0.0323606	0.330596
ENSG00000140854	KATNB1	-0.0254329	0.268	0.326	0.0325474	0.33081
ENSG00000151466	SCLT1	0.040899	0.312	0.263	0.0325213	0.33081
ENSG00000174130	TLR6	0.0486794	0.152	0.115	0.0325019	0.33081
ENSG00000166557	TMED3	0.045538	0.771	0.738	0.0326669	0.331754
ENSG00000173281	PPP1R3B	-0.0387715	0.089	0.122	0.0327465	0.332292
ENSG00000085662	AKR1B1	-0.053189	0.16	0.196	0.0330545	0.334483
ENSG00000149970	CNKSR2	-0.0181036	0.05	0.076	0.0330384	0.334483
ENSG00000181404	WASHC1	0.0295356	0.58	0.516	0.0330527	0.334483
ENSG00000212901	KRTAP3-1	-0.0104488	0.029	0.05	0.0330699	0.334483
ENSG00000068796	KIF2A	0.0662694	0.631	0.59	0.0332104	0.335361
ENSG00000115364	MRPL19	0.039736	0.902	0.882	0.0332048	0.335361
ENSG00000175806	MSRA	-0.0334438	0.107	0.141	0.0334589	0.337323
ENSG00000281406	BLACAT1	-0.0422798	0.114	0.149	0.0334567	0.337323
ENSG00000006652	IFRD1	-0.0987683	0.852	0.846	0.0336423	0.338551
ENSG00000114346	ECT2	0.093384	0.7	0.651	0.0336622	0.338551
ENSG00000115590	IL1R2	0.00580701	0.056	0.032	0.0336593	0.338551
ENSG00000088325	TPX2	0.0964979	0.793	0.771	0.0337045	0.33869
ENSG00000184661	CDCA2	0.063984	0.591	0.571	0.0337304	0.33869
ENSG00000164329	TENT2	-0.0253597	0.239	0.285	0.0337864	0.338707
ENSG00000186185	KIF18B	0.00827586	0.25	0.203	0.0337602	0.338707
ENSG00000101161	PRPF6	0.0708767	0.901	0.86	0.0338383	0.338954
ENSG00000140092	FBLN5	0.00693365	0.031	0.015	0.0338801	0.339014
ENSG00000160961	ZNF333	0.0378935	0.158	0.121	0.0339531	0.339014
ENSG00000189180	ZNF33A	0.0670925	0.499	0.446	0.0339163	0.339014
ENSG00000233901	LINC01503	0.0336768	0.278	0.225	0.0339438	0.339014
ENSG00000259536		-0.00900386	0.055	0.082	0.0339858	0.339069
ENSG00000180370	PAK2	0.0578419	0.877	0.882	0.0340275	0.339213
ENSG00000213923	CSNK1E	-0.0623016	0.779	0.806	0.0340726	0.339391
ENSG00000238045		-0.0445042	0.048	0.072	0.0341476	0.339866
ENSG00000109805	NCAPG	0.064882	0.596	0.559	0.0342395	0.340064
ENSG00000146830	GIGYF1	-0.0188384	0.249	0.282	0.0342493	0.340064
ENSG00000165609	NUDT5	0.0576468	0.931	0.918	0.0342309	0.340064
ENSG00000136936	XPA	0.0388249	0.361	0.312	0.0344223	0.34151
ENSG00000126698	DNAJC8	0.0512117	0.89	0.884	0.0346153	0.343131
ENSG00000149489	ROM1	-0.0170312	0.128	0.166	0.0346408	0.343131
ENSG00000040531	CTNS	-0.00772635	0.069	0.099	0.0347096	0.3434
ENSG00000259494	MRPL46	0.0474937	0.595	0.529	0.0347231	0.3434
ENSG00000172382	PRSS27	-0.0272178	0.141	0.176	0.034875	0.344629
ENSG00000140365	COMMD4	0.0517753	0.785	0.731	0.0349744	0.344743
ENSG00000146411	SLC2A12	-0.0584318	0.476	0.519	0.0349972	0.344743
ENSG00000159873	CCDC117	0.0190397	0.439	0.381	0.034922	0.344743
ENSG00000182742	HOXB4	-0.0461061	0.15	0.187	0.0349766	0.344743
ENSG00000144747	TMF1	-0.0517551	0.587	0.631	0.0350748	0.345234
ENSG00000179119	SPTY2D1	-0.050246	0.467	0.51	0.0352398	0.346585
ENSG00000125821	DTD1	0.0592468	0.842	0.816	0.0353352	0.34725
ENSG00000103995	CEP152	0.0297367	0.412	0.354	0.0354136	0.347464
ENSG00000106123	EPHB6	0.0393742	0.232	0.188	0.0355244	0.347464
ENSG00000113552	GNPDA1	0.0484736	0.509	0.466	0.0354887	0.347464
ENSG00000159231	CBR3	0.0559795	0.72	0.666	0.0354467	0.347464
ENSG00000164818	DNAAF5	0.0479216	0.654	0.625	0.0355014	0.347464
ENSG00000257949	TEN1	0.0505021	0.638	0.581	0.0354676	0.347464
ENSG00000068400	GRIPAP1	-0.0881291	0.542	0.578	0.0357571	0.347571
ENSG00000088836	SLC4A11	0.0207079	0.256	0.212	0.0358142	0.347571
ENSG00000116473	RAP1A	-0.0821762	0.686	0.712	0.0357112	0.347571
ENSG00000120159	CAAP1	0.0282893	0.452	0.399	0.035708	0.347571
ENSG00000123552	USP45	-0.0193564	0.168	0.209	0.0355813	0.347571
ENSG00000135617	PRADC1	0.0366738	0.443	0.393	0.0358056	0.347571
ENSG00000137103	TMEM8B	0.0108908	0.213	0.168	0.0358019	0.347571
ENSG00000162433	AK4	-0.03615	0.482	0.529	0.0356279	0.347571
ENSG00000183617	MRPL54	0.054566	0.857	0.829	0.0357024	0.347571
ENSG00000261759		-0.000685091	0.03	0.051	0.0356739	0.347571
ENSG00000204576	PRR3	0.013186	0.283	0.228	0.0358701	0.347769
ENSG00000240053	LY6G5B	-0.0555093	0.135	0.171	0.0358904	0.347769
ENSG00000111802	TDP2	0.0517171	0.638	0.601	0.0359418	0.347996
ENSG00000141232	TOB1	-0.056678	0.404	0.443	0.0359998	0.348287
ENSG00000106609	TMEM248	-0.051775	0.556	0.603	0.0361158	0.349138
ENSG00000178691	SUZ12	0.0209297	0.764	0.721	0.0362558	0.35022
ENSG00000012963	UBR7	0.0529731	0.348	0.304	0.0363068	0.350306
ENSG00000134317	GRHL1	-0.0699303	0.322	0.366	0.0363209	0.350306
ENSG00000108479	GALK1	0.0600444	0.546	0.491	0.0363705	0.350512
ENSG00000178372	CALML5	-0.0883448	0.972	0.969	0.0364415	0.350925
ENSG00000103363	ELOB	0.0598984	0.967	0.953	0.0365571	0.350953
ENSG00000132329	RAMP1	0.0378149	0.168	0.131	0.0365469	0.350953
ENSG00000165119	HNRNPK	0.0435761	0.983	0.982	0.0365156	0.350953
ENSG00000181924	COA4	0.0371003	0.954	0.946	0.0364992	0.350953
ENSG00000117020	AKT3	-0.0339056	0.574	0.619	0.0366339	0.35142
ENSG00000125656	CLPP	0.0493324	0.863	0.841	0.0368003	0.352745
ENSG00000116586	LAMTOR2	0.0580165	0.89	0.865	0.0369086	0.353511
ENSG00000122694	GLIPR2	0.0183521	0.209	0.165	0.0369691	0.353819
ENSG00000232434	AJM1	-0.0288337	0.073	0.103	0.0370418	0.354242
ENSG00000146066	HIGD2A	0.0643249	0.936	0.934	0.0370884	0.354416
ENSG00000155975	VPS37A	-0.031666	0.358	0.409	0.0371359	0.354598
ENSG00000100629	CEP128	0.0407668	0.244	0.199	0.0371971	0.354624
ENSG00000115239	ASB3	0.0300542	0.278	0.232	0.0371693	0.354624
ENSG00000171827	ZNF570	0.0432466	0.268	0.222	0.037224	0.354624
ENSG00000105699	LSR	-0.0551578	0.95	0.95	0.0372967	0.354734
ENSG00000163964	PIGX	0.0403843	0.633	0.591	0.0373209	0.354734
ENSG00000275713	H2BC9	0.0274857	0.246	0.201	0.0373156	0.354734
ENSG00000167468	GPX4	0.0587927	0.951	0.932	0.0375546	0.35652
ENSG00000197930	ERO1A	-0.0291453	0.296	0.34	0.0375661	0.35652
ENSG00000035499	DEPDC1B	0.0334017	0.3	0.25	0.0377778	0.357984
ENSG00000143554	SLC27A3	0.0143413	0.465	0.418	0.0377724	0.357984
ENSG00000119720	NRDE2	0.0268222	0.48	0.421	0.0378263	0.358171
ENSG00000144028	SNRNP200	0.0247933	0.892	0.885	0.0378932	0.358532
ENSG00000119280	C1orf198	-0.0482872	0.691	0.725	0.0379702	0.358635
ENSG00000132676	DAP3	0.0448147	0.94	0.932	0.0380587	0.358635
ENSG00000165169	DYNLT3	-0.0620802	0.463	0.512	0.0380768	0.358635
ENSG00000169188	APEX2	0.012399	0.689	0.662	0.0380054	0.358635
ENSG00000175866	BAIAP2	-0.0725145	0.732	0.747	0.0380068	0.358635
ENSG00000273015		0.00901628	0.11	0.078	0.0380564	0.358635
ENSG00000005022	SLC25A5	0.0399263	0.983	0.997	0.038255	0.35977
ENSG00000148358	GPR107	0.0635113	0.329	0.281	0.038242	0.35977
ENSG00000197724	PHF2	0.041463	0.308	0.262	0.0383402	0.3603
ENSG00000110104	CCDC86	0.0485628	0.715	0.687	0.0383751	0.360356
ENSG00000183891	TTC32	0.0412188	0.425	0.374	0.0384064	0.360378
ENSG00000163635	ATXN7	0.00942815	0.329	0.278	0.0384918	0.360908
ENSG00000125378	BMP4	-0.0401071	0.252	0.297	0.0386821	0.361699
ENSG00000134910	STT3A	0.0471644	0.804	0.753	0.0386923	0.361699
ENSG00000137713	PPP2R1B	0.0287164	0.571	0.516	0.0386066	0.361699
ENSG00000196646	ZNF136	0.0277646	0.168	0.129	0.038813	0.362555
ENSG00000059145	UNKL	0.0279586	0.247	0.2	0.0388718	0.362561
ENSG00000170653	ATF7	0.0117272	0.549	0.499	0.0388615	0.362561
ENSG00000132950	ZMYM5	-0.084261	0.359	0.4	0.0391682	0.364779
ENSG00000174915	PTDSS2	0.0548607	0.341	0.299	0.0391601	0.364779
ENSG00000100564	PIGH	0.0250221	0.328	0.275	0.0392541	0.365034
ENSG00000167522	ANKRD11	-0.0564344	0.991	0.993	0.0392494	0.365034
ENSG00000163481	RNF25	0.0185321	0.43	0.376	0.0393367	0.365256
ENSG00000100722	ZC3H14	0.0494172	0.726	0.693	0.0394824	0.365597
ENSG00000107566	ERLIN1	0.0241896	0.317	0.275	0.0394696	0.365597
ENSG00000170348	TMED10	0.0498565	0.789	0.749	0.0394622	0.365597
ENSG00000185347	TEDC1	0.0267068	0.476	0.415	0.0394907	0.365597
ENSG00000127528	KLF2	-0.0491329	0.138	0.174	0.0395667	0.365758
ENSG00000236404	VLDLR-AS1	-0.0297415	0.11	0.144	0.0395667	0.365758
ENSG00000156218	ADAMTSL3	0.0303537	0.114	0.082	0.03962	0.365979
ENSG00000211448	DIO2	-0.0393156	0.088	0.119	0.0396645	0.366118
ENSG00000117133	RPF1	0.0437999	0.866	0.853	0.0397494	0.36663
ENSG00000068650	ATP11A	0.0663763	0.895	0.856	0.0400174	0.367436
ENSG00000113083	LOX	-0.01676	0.063	0.09	0.0399456	0.367436
ENSG00000138286	FAM149B1	0.0208659	0.254	0.213	0.0399333	0.367436
ENSG00000164610	RP9	0.0379797	0.863	0.838	0.0400432	0.367436
ENSG00000168090	COPS6	0.0641591	0.94	0.912	0.0400035	0.367436
ENSG00000204084	INPP5B	0.0362859	0.267	0.222	0.0398787	0.367436
ENSG00000243943	ZNF512	0.0290119	0.427	0.374	0.0400018	0.367436
ENSG00000128567	PODXL	0.0428459	0.288	0.244	0.0401812	0.368431
ENSG00000237773		-0.0408205	0.261	0.301	0.0403029	0.369275
ENSG00000108175	ZMIZ1	-0.0691684	0.401	0.428	0.0403343	0.369292
ENSG00000087586	AURKA	0.105823	0.663	0.624	0.0403904	0.369504
ENSG00000138495	COX17	-0.0599593	0.93	0.941	0.0404465	0.369504
ENSG00000203668	CHML	-0.10695	0.856	0.86	0.0404341	0.369504
ENSG00000147799	ARHGAP39	-0.0386209	0.184	0.226	0.0405628	0.370295
ENSG00000225828	FAM229A	0.013256	0.056	0.034	0.0407078	0.371347
ENSG00000151353	TMEM18	0.0365413	0.918	0.904	0.0408861	0.372303
ENSG00000171793	CTPS1	-0.00834786	0.864	0.815	0.040918	0.372303
ENSG00000198258	UBL5	0.0278743	0.993	0.996	0.0408758	0.372303
ENSG00000221968	FADS3	-0.0492388	0.223	0.265	0.0409321	0.372303
ENSG00000109255	NMU	0.0487568	0.621	0.576	0.0410688	0.37322
ENSG00000125247	TMTC4	0.016293	0.244	0.2	0.0412054	0.37322
ENSG00000159111	MRPL10	0.0379712	0.427	0.382	0.041207	0.37322
ENSG00000173548	SNX33	-0.0106815	0.055	0.081	0.0412426	0.37322
ENSG00000174099	MSRB3	-0.0161669	0.042	0.065	0.0412324	0.37322
ENSG00000175548	ALG10B	0.0134843	0.087	0.059	0.0412105	0.37322
ENSG00000255135		0.0530951	0.524	0.482	0.0412258	0.37322
ENSG00000188010	MORN2	-0.0696784	0.597	0.635	0.0413286	0.373726
ENSG00000287222		0.0157398	0.16	0.124	0.0413681	0.373813
ENSG00000135486	HNRNPA1	0.0605669	0.976	0.971	0.0414516	0.373819
ENSG00000166851	PLK1	0.103009	0.632	0.597	0.0414588	0.373819
ENSG00000244038	DDOST	0.049536	0.813	0.757	0.0414371	0.373819
ENSG00000170469	SPATA24	0.0130385	0.118	0.085	0.0415232	0.373859
ENSG00000173905	GOLIM4	0.045863	0.621	0.574	0.0414933	0.373859
ENSG00000115840	SLC25A12	0.0242864	0.237	0.191	0.04157	0.37401
ENSG00000171169	NAIF1	0.0202664	0.175	0.135	0.0417117	0.375014
ENSG00000105708	ZNF14	0.015238	0.114	0.081	0.0417677	0.375247
ENSG00000100473	COCH	0.0202359	0.251	0.203	0.041835	0.375581
ENSG00000214160	ALG3	0.0487208	0.797	0.775	0.0418893	0.375798
ENSG00000117399	CDC20	0.102814	0.882	0.85	0.0419686	0.376017
ENSG00000142676	RPL11	0.0320894	0.997	0.997	0.0419741	0.376017
ENSG00000160993	ALKBH4	0.0143918	0.357	0.303	0.0420508	0.376089
ENSG00000166181	API5	-0.0871366	0.751	0.762	0.0420727	0.376089
ENSG00000204128	C2orf72	0.0266606	0.1	0.071	0.0420619	0.376089
ENSG00000066027	PPP2R5A	0.0613922	0.726	0.675	0.0421681	0.376132
ENSG00000164032	H2AZ1	0.0432243	0.98	0.981	0.0421189	0.376132
ENSG00000171988	JMJD1C	-0.0733487	0.782	0.816	0.0421488	0.376132
ENSG00000286451		-0.0238278	0.085	0.115	0.0422758	0.376824
ENSG00000184497	TMEM255B	-0.0611866	0.24	0.275	0.0423279	0.377018
ENSG00000025039	RRAGD	-0.0397234	0.213	0.251	0.042365	0.377079
ENSG00000069812	HES2	-0.0586741	0.287	0.322	0.0426415	0.377351
ENSG00000090975	PITPNM2	0.00649849	0.088	0.06	0.0425227	0.377351
ENSG00000092140	G2E3	0.0508347	0.497	0.456	0.0426681	0.377351
ENSG00000099203	TMED1	0.0296197	0.63	0.571	0.0425888	0.377351
ENSG00000143499	SMYD2	0.0570728	0.849	0.803	0.0425675	0.377351
ENSG00000164294	GPX8	-0.0587582	0.531	0.571	0.0426156	0.377351
ENSG00000165905	LARGE2	-0.0154504	0.092	0.124	0.0424345	0.377351
ENSG00000179476	C14orf28	-0.0167822	0.044	0.068	0.0425569	0.377351
ENSG00000261150	EPPK1	0.0291937	0.459	0.409	0.0425901	0.377351
ENSG00000164022	AIMP1	-0.0629369	0.9	0.907	0.0427483	0.377792
ENSG00000213995	NAXD	0.00787488	0.485	0.419	0.0428249	0.3782
ENSG00000186130	ZBTB6	-0.0117846	0.085	0.115	0.0429494	0.379032
ENSG00000153094	BCL2L11	-0.043632	0.452	0.49	0.0429945	0.379161
ENSG00000131871	SELENOS	0.0414148	0.886	0.875	0.0430651	0.379515
ENSG00000134247	PTGFRN	-0.0551746	0.43	0.482	0.0431455	0.379823
ENSG00000155508	CNOT8	0.0290233	0.569	0.507	0.043161	0.379823
ENSG00000126934	MAP2K2	0.0528042	0.912	0.879	0.0432049	0.379941
ENSG00000116918	TSNAX	-0.083769	0.668	0.69	0.043251	0.380078
ENSG00000141750	STAC2	-0.015504	0.152	0.113	0.0433125	0.380285
ENSG00000260025	CRIM1-DT	0.041935	0.459	0.41	0.0433356	0.380285
ENSG00000165675	ENOX2	0.0140343	0.357	0.304	0.0433672	0.380295
ENSG00000109016	DHRS7B	0.0352376	0.384	0.346	0.0435274	0.381431
ENSG00000006757	PNPLA4	0.0418525	0.384	0.335	0.0436282	0.381471
ENSG00000130024	PHF10	-0.0171296	0.29	0.237	0.0436147	0.381471
ENSG00000142252	GEMIN7	0.0427928	0.576	0.522	0.0436545	0.381471
ENSG00000227036	LINC00511	-0.107895	0.506	0.544	0.0436265	0.381471
ENSG00000087338	GMCL1	0.0511722	0.6	0.563	0.0438224	0.381928
ENSG00000089195	TRMT6	0.0550406	0.728	0.691	0.04386	0.381928
ENSG00000102879	CORO1A	0.0767975	0.762	0.732	0.0438337	0.381928
ENSG00000246228	CASC8	-0.0592738	0.415	0.449	0.0438126	0.381928
ENSG00000267858	MZF1-AS1	-0.0284647	0.105	0.138	0.0437989	0.381928
ENSG00000075188	NUP37	0.0618804	0.554	0.513	0.0441827	0.383666
ENSG00000116898	MRPS15	0.0547016	0.955	0.941	0.0441402	0.383666
ENSG00000139645	ANKRD52	0.0504196	0.391	0.344	0.0441782	0.383666
ENSG00000155755	TMEM237	0.0530025	0.61	0.569	0.0440912	0.383666
ENSG00000133119	RFC3	0.0444089	0.862	0.813	0.0443672	0.384732
ENSG00000196850	PPTC7	-0.0578578	0.286	0.332	0.0443672	0.384732
ENSG00000100612	DHRS7	-0.0790535	0.604	0.622	0.0444839	0.385475
ENSG00000116221	MRPL37	0.0557755	0.92	0.893	0.044755	0.386056
ENSG00000123095	BHLHE41	0.0149775	0.056	0.034	0.0445999	0.386056
ENSG00000143924	EML4	0.0505858	0.734	0.7	0.0447566	0.386056
ENSG00000164169	PRMT9	0.0310291	0.161	0.124	0.0447988	0.386056
ENSG00000170633	RNF34	0.0382862	0.473	0.421	0.0446722	0.386056
ENSG00000171204	TMEM126B	0.0616865	0.852	0.829	0.0447876	0.386056
ENSG00000221838	AP4M1	0.050064	0.477	0.438	0.0447328	0.386056
ENSG00000237649	KIFC1	0.0652873	0.677	0.643	0.0447315	0.386056
ENSG00000168000	BSCL2	-0.0615344	0.825	0.828	0.0449581	0.387161
ENSG00000152404	CWF19L2	0.0822175	0.648	0.625	0.045014	0.387375
ENSG00000126432	PRDX5	-0.050941	0.978	0.982	0.0450719	0.387465
ENSG00000160991	ORAI2	-0.0407722	0.207	0.247	0.0451488	0.387465
ENSG00000226479	TMEM185B	-0.0546078	0.519	0.562	0.0451446	0.387465
ENSG00000234072		0.00914308	0.113	0.081	0.0450877	0.387465
ENSG00000113194	FAF2	0.0557418	0.787	0.734	0.0452544	0.387504
ENSG00000141401	IMPA2	0.0542281	0.942	0.926	0.045229	0.387504
ENSG00000177485	ZBTB33	0.031659	0.217	0.176	0.0452042	0.387504
ENSG00000185215	TNFAIP2	-0.0289688	0.453	0.488	0.0452777	0.387504
ENSG00000152942	RAD17	0.0379838	0.316	0.269	0.0454603	0.388799
ENSG00000067177	PHKA1	-0.0296143	0.13	0.166	0.0455518	0.389314
ENSG00000128654	MTX2	0.0482945	0.713	0.66	0.045623	0.389656
ENSG00000056097	ZFR	-0.0769343	0.786	0.812	0.0457118	0.389766
ENSG00000135945	REV1	0.0334286	0.555	0.491	0.045712	0.389766
ENSG00000247081	BAALC-AS1	-0.0176906	0.057	0.082	0.0457297	0.389766
ENSG00000163283	ALPP	-0.0397578	0.062	0.087	0.0458157	0.390232
ENSG00000033170	FUT8	-0.024941	0.166	0.204	0.0459386	0.390745
ENSG00000163577	EIF5A2	0.0435565	0.345	0.301	0.0459262	0.390745
ENSG00000155254	MARVELD1	-0.0495499	0.315	0.354	0.0460811	0.391689
ENSG00000095794	CREM	0.0430675	0.506	0.46	0.0462426	0.392794
ENSG00000101608	MYL12A	-0.0569774	0.99	0.99	0.0464106	0.393128
ENSG00000143947	RPS27A	0.0441999	1	0.997	0.0463855	0.393128
ENSG00000171403	KRT9	-0.00903275	0.036	0.057	0.0463886	0.393128
ENSG00000187531	SIRT7	-0.0447491	0.707	0.741	0.0463397	0.393128
ENSG00000240857	RDH14	0.0449942	0.685	0.646	0.0464396	0.393128
ENSG00000110711	AIP	0.0558046	0.908	0.894	0.0467203	0.394699
ENSG00000136754	ABI1	0.023051	0.598	0.544	0.0466987	0.394699
ENSG00000198467	TPM2	-0.0819384	0.879	0.868	0.0466872	0.394699
ENSG00000101464	PIGU	0.0224425	0.358	0.31	0.0469425	0.396039
ENSG00000171604	CXXC5	-0.0487626	0.519	0.585	0.0469175	0.396039
ENSG00000141480	ARRB2	-0.00741743	0.314	0.356	0.0470888	0.396736
ENSG00000142945	KIF2C	0.0579538	0.609	0.574	0.0470773	0.396736
ENSG00000084676	NCOA1	0.0346063	0.531	0.485	0.0472414	0.397369
ENSG00000161091	MFSD12	-0.0556917	0.7	0.725	0.0472595	0.397369
ENSG00000181830	SLC35C1	-0.0182533	0.243	0.29	0.047202	0.397369
ENSG00000100281	HMGXB4	-0.0436441	0.794	0.809	0.0475026	0.398606
ENSG00000123364	HOXC13	-0.0727927	0.33	0.359	0.0474736	0.398606
ENSG00000272269	NUP153-AS1	-0.0290795	0.225	0.263	0.0474832	0.398606
ENSG00000196878	LAMB3	-0.0260937	0.117	0.153	0.0476793	0.399819
ENSG00000036257	CUL3	0.0552444	0.833	0.797	0.0487374	0.400137
ENSG00000081721	DUSP12	0.0454186	0.693	0.626	0.0481975	0.400137
ENSG00000102349	KLF8	0.0186576	0.296	0.251	0.0482632	0.400137
ENSG00000102780	DGKH	-0.0720936	0.649	0.672	0.0485837	0.400137
ENSG00000103351	CLUAP1	-0.0265939	0.265	0.307	0.0478714	0.400137
ENSG00000103932	RPAP1	0.0737748	0.296	0.251	0.0488219	0.400137
ENSG00000105185	PDCD5	0.042925	0.987	0.985	0.0483947	0.400137
ENSG00000107175	CREB3	-0.0726043	0.654	0.691	0.0486429	0.400137
ENSG00000111237	VPS29	0.0328281	0.926	0.903	0.048151	0.400137
ENSG00000115902	SLC1A4	-0.0301763	0.333	0.387	0.0483129	0.400137
ENSG00000118985	ELL2	-0.0770155	0.614	0.647	0.0487928	0.400137
ENSG00000123352	SPATS2	0.0386404	0.598	0.55	0.0487829	0.400137
ENSG00000124074	ENKD1	-0.0398248	0.269	0.315	0.0480732	0.400137
ENSG00000125447	GGA3	-0.0323283	0.294	0.337	0.0485314	0.400137
ENSG00000125449	ARMC7	-0.00164663	0.25	0.201	0.0485461	0.400137
ENSG00000135363	LMO2	0.0168661	0.132	0.099	0.0480904	0.400137
ENSG00000137460	FHDC1	0.0051839	0.197	0.157	0.0488036	0.400137
ENSG00000137992	DBT	0.0202127	0.43	0.374	0.0486475	0.400137
ENSG00000146592	CREB5	0.0546931	0.222	0.181	0.0484422	0.400137
ENSG00000160305	DIP2A	0.0351108	0.509	0.444	0.0486687	0.400137
ENSG00000164258	NDUFS4	0.0669289	0.865	0.846	0.0481033	0.400137
ENSG00000165055	METTL2B	0.0483021	0.663	0.601	0.0484403	0.400137
ENSG00000165195	PIGA	0.0123822	0.125	0.093	0.0487006	0.400137
ENSG00000166387	PPFIBP2	0.0165766	0.132	0.1	0.0482	0.400137
ENSG00000170545	SMAGP	0.0565247	0.632	0.574	0.0484026	0.400137
ENSG00000173660	UQCRH	0.0428365	0.981	0.982	0.048644	0.400137
ENSG00000181649	PHLDA2	0.0230233	0.958	0.938	0.0480275	0.400137
ENSG00000185627	PSMD13	0.054292	0.858	0.826	0.0481673	0.400137
ENSG00000185869	ZNF829	0.0144622	0.192	0.15	0.048748	0.400137
ENSG00000187720	THSD4	-0.0147558	0.081	0.11	0.0485769	0.400137
ENSG00000212694	LINC01089	-0.000366379	0.151	0.115	0.047997	0.400137
ENSG00000213337	ANKRD39	0.0441212	0.502	0.462	0.0483555	0.400137
ENSG00000237330	RNF223	-0.0431119	0.286	0.324	0.048405	0.400137
ENSG00000264230	ANXA8L1	0.0177147	0.106	0.076	0.0485063	0.400137
ENSG00000287070		0.00714402	0.092	0.063	0.048841	0.400137
ENSG00000102921	N4BP1	0.0639619	0.668	0.622	0.0489647	0.400542
ENSG00000107021	TBC1D13	0.0325372	0.29	0.243	0.0491815	0.400542
ENSG00000111554	MDM1	0.0246954	0.136	0.103	0.0490734	0.400542
ENSG00000120333	MRPS14	0.0376628	0.74	0.682	0.0492646	0.400542
ENSG00000130159	ECSIT	0.0517893	0.738	0.715	0.0493405	0.400542
ENSG00000132466	ANKRD17	-0.0206909	0.775	0.704	0.0492572	0.400542
ENSG00000136628	EPRS1	-0.0799292	0.977	0.979	0.0491726	0.400542
ENSG00000146067	FAM193B	0.00122227	0.257	0.207	0.0493389	0.400542
ENSG00000169129	AFAP1L2	-0.020423	0.052	0.076	0.0492305	0.400542
ENSG00000171206	TRIM8	-0.0363172	0.467	0.506	0.049244	0.400542
ENSG00000188846	RPL14	0.0338954	0.995	0.994	0.0490344	0.400542
ENSG00000216895		-0.0150836	0.074	0.103	0.0492817	0.400542
ENSG00000262049		-0.0550735	0.181	0.215	0.0493046	0.400542
ENSG00000268043	NBPF12	0.0091239	0.124	0.162	0.0489813	0.400542
ENSG00000124574	ABCC10	-0.040148	0.199	0.238	0.0496323	0.402649
ENSG00000259972		-0.0324436	0.151	0.188	0.0497011	0.402944
ENSG00000078269	SYNJ2	-0.03585	0.262	0.307	0.0498421	0.403824
ENSG00000089154	GCN1	-0.0796223	0.568	0.616	0.0499237	0.404157
ENSG00000144182	LIPT1	0.00647448	0.178	0.138	0.0499804	0.404157
ENSG00000158286	RNF207	-0.0402469	0.073	0.101	0.049974	0.404157
ENSG00000164414	SLC35A1	0.0089241	0.265	0.219	0.0500617	0.404449
ENSG00000267475	NUDT19-DT	-0.0271338	0.088	0.118	0.0500815	0.404449
ENSG00000147526	TACC1	-0.0634669	0.432	0.471	0.0501227	0.40452
ENSG00000101347	SAMHD1	-0.00117745	0.098	0.128	0.0501693	0.404522
ENSG00000146729	NIPSNAP2	-0.0663359	0.928	0.919	0.0502234	0.404522
ENSG00000156804	FBXO32	-0.164499	0.725	0.732	0.0502528	0.404522
ENSG00000185000	DGAT1	0.0343507	0.373	0.325	0.0502395	0.404522
ENSG00000004779	NDUFAB1	0.0521262	0.904	0.907	0.0511644	0.405629
ENSG00000055208	TAB2	0.0321871	0.373	0.337	0.0510823	0.405629
ENSG00000072080	SPP2	-0.00283958	0	0.004	0.0512367	0.405629
ENSG00000090889	KIF4A	0.0704648	0.699	0.64	0.0508739	0.405629
ENSG00000106384	MOGAT3	-0.00376045	0	0.004	0.0512367	0.405629
ENSG00000112972	HMGCS1	0.047828	0.437	0.388	0.0510893	0.405629
ENSG00000127884	ECHS1	0.0444637	0.936	0.938	0.0506592	0.405629
ENSG00000128591	FLNC	-0.00283954	0	0.004	0.0512367	0.405629
ENSG00000131153	GINS2	0.0543073	0.827	0.791	0.0507611	0.405629
ENSG00000131943	C19orf12	-0.0556038	0.617	0.654	0.0508284	0.405629
ENSG00000135625	EGR4	-0.00568068	0	0.004	0.0512367	0.405629
ENSG00000139637	MYG1	0.050227	0.655	0.603	0.0509748	0.405629
ENSG00000147804	SLC39A4	0.0366619	0.683	0.634	0.0509225	0.405629
ENSG00000155252	PI4K2A	-0.0350147	0.15	0.185	0.0506568	0.405629
ENSG00000157778	PSMG3	0.0578777	0.914	0.9	0.0507886	0.405629
ENSG00000159593	NAE1	0.0536388	0.733	0.7	0.0505588	0.405629
ENSG00000172456	FGGY	-0.0178715	0.193	0.231	0.0509265	0.405629
ENSG00000179262	RAD23A	0.044613	0.977	0.968	0.0510549	0.405629
ENSG00000179922	ZNF784	0.00346537	0.084	0.057	0.0509049	0.405629
ENSG00000205078	SYCE1L	-0.0303777	0.186	0.224	0.0510393	0.405629
ENSG00000213281	NRAS	-0.0170268	0.516	0.557	0.050479	0.405629
ENSG00000228109	MELTF-AS1	0.0149185	0.288	0.24	0.0508325	0.405629
ENSG00000247315	ZCCHC3	0.0177569	0.398	0.34	0.0505399	0.405629
ENSG00000255248	MIR100HG	-0.00170086	0	0.004	0.0512367	0.405629
ENSG00000271914		-0.00132522	0	0.004	0.0512367	0.405629
ENSG00000276408		-0.00134589	0	0.004	0.0512367	0.405629
ENSG00000137574	TGS1	0.0380629	0.539	0.493	0.051334	0.405884
ENSG00000163950	SLBP	-0.0642177	0.829	0.837	0.0513224	0.405884
ENSG00000132286	TIMM10B	0.0264837	0.513	0.472	0.0513913	0.406079
ENSG00000023330	ALAS1	0.0439756	0.467	0.425	0.0515682	0.406309
ENSG00000069956	MAPK6	-0.0480556	0.553	0.584	0.0518225	0.406309
ENSG00000086200	IPO11	0.0190777	0.242	0.201	0.0517516	0.406309
ENSG00000090612	ZNF268	0.0506941	0.259	0.218	0.0517178	0.406309
ENSG00000111331	OAS3	-0.00370344	0.167	0.209	0.0518489	0.406309
ENSG00000115875	SRSF7	0.0219823	0.983	0.972	0.0518219	0.406309
ENSG00000140326	CDAN1	0.0206183	0.143	0.109	0.0518938	0.406309
ENSG00000147642	SYBU	-0.0126239	0.166	0.206	0.0518615	0.406309
ENSG00000148053	NTRK2	0.0181619	0.226	0.187	0.0517799	0.406309
ENSG00000166170	BAG5	0.0708015	0.76	0.735	0.0517447	0.406309
ENSG00000166188	ZNF319	0.0175741	0.138	0.103	0.0514743	0.406309
ENSG00000169689	CENPX	0.0482694	0.954	0.959	0.0516952	0.406309
ENSG00000172590	MRPL52	0.0538477	0.934	0.91	0.0519095	0.406309
ENSG00000198517	MAFK	-0.0501889	0.401	0.435	0.05178	0.406309
ENSG00000198730	CTR9	0.064764	0.515	0.476	0.0517519	0.406309
ENSG00000169692	AGPAT2	-0.0487654	0.82	0.851	0.0519805	0.406588
ENSG00000185634	SHC4	-0.0104913	0.007	0.018	0.0520104	0.406588
ENSG00000029725	RABEP1	0.0282182	0.732	0.691	0.0524754	0.406681
ENSG00000058668	ATP2B4	-0.0193638	0.419	0.456	0.0524736	0.406681
ENSG00000075651	PLD1	-0.0211035	0.108	0.14	0.0524844	0.406681
ENSG00000115977	AAK1	-0.0534174	0.908	0.885	0.0521307	0.406681
ENSG00000123144	TRIR	0.0339592	0.974	0.982	0.052492	0.406681
ENSG00000125304	TM9SF2	0.0464981	0.891	0.875	0.0525118	0.406681
ENSG00000142327	RNPEPL1	0.0241628	0.592	0.54	0.0524305	0.406681
ENSG00000154358	OBSCN	-0.0418168	0.129	0.16	0.0523758	0.406681
ENSG00000159167	STC1	-0.080618	0.396	0.446	0.0523198	0.406681
ENSG00000162366	PDZK1IP1	0.0374843	0.361	0.315	0.0521677	0.406681
ENSG00000162851	TFB2M	0.0416921	0.419	0.363	0.0521545	0.406681
ENSG00000165156	ZHX1	0.0596256	0.602	0.551	0.0523713	0.406681
ENSG00000168724	DNAJC21	0.0663114	0.823	0.788	0.0522514	0.406681
ENSG00000211584	SLC48A1	0.0394403	0.496	0.45	0.0521693	0.406681
ENSG00000256771	ZNF253	0.0404942	0.237	0.2	0.0522842	0.406681
ENSG00000049323	LTBP1	0.00974343	0.253	0.207	0.0525844	0.406759
ENSG00000197324	LRP10	-0.0544383	0.571	0.612	0.0526049	0.406759
ENSG00000197457	STMN3	0.0244589	0.129	0.096	0.0526198	0.406759
ENSG00000171298	GAA	0.0263302	0.593	0.544	0.0527322	0.407375
ENSG00000064999	ANKS1A	0.0269322	0.439	0.384	0.0528909	0.407468
ENSG00000083535	PIBF1	0.0207469	0.204	0.166	0.052866	0.407468
ENSG00000109536	FRG1	0.039063	0.62	0.579	0.0528138	0.407468
ENSG00000146072	TNFRSF21	-0.104012	0.542	0.569	0.0529077	0.407468
ENSG00000164077	MON1A	-0.0279337	0.218	0.259	0.0528881	0.407468
ENSG00000167081	PBX3	-0.0200393	0.093	0.124	0.0529933	0.407875
ENSG00000168710	AHCYL1	0.118164	0.897	0.862	0.0530636	0.408164
ENSG00000167987	VPS37C	0.0258577	0.415	0.366	0.0531016	0.408204
ENSG00000096070	BRPF3	0.032849	0.341	0.294	0.0533721	0.408553
ENSG00000099994	SUSD2	0.0530068	0.866	0.832	0.0532483	0.408553
ENSG00000106400	ZNHIT1	-0.0507669	0.915	0.91	0.0533268	0.408553
ENSG00000126903	SLC10A3	-0.0510967	0.822	0.828	0.053325	0.408553
ENSG00000134698	AGO4	0.0303216	0.208	0.169	0.053251	0.408553
ENSG00000135537	AFG1L	0.00180973	0.089	0.062	0.0532967	0.408553
ENSG00000137486	ARRB1	0.0316796	0.281	0.232	0.0534276	0.408553
ENSG00000166685	COG1	0.0358812	0.333	0.29	0.0534749	0.408553
ENSG00000188612	SUMO2	0.0425885	0.98	0.976	0.0533898	0.408553
ENSG00000198740	ZNF652	0.0301515	0.312	0.268	0.0534744	0.408553
ENSG00000185633	NDUFA4L2	0.0085872	0.034	0.018	0.0535165	0.40862
ENSG00000110514	MADD	0.0332948	0.262	0.218	0.0536025	0.408777
ENSG00000116871	MAP7D1	-0.0711628	0.725	0.747	0.0535871	0.408777
ENSG00000163634	THOC7	0.0637675	0.884	0.859	0.0537232	0.409447
ENSG00000104723	TUSC3	0.0360621	0.768	0.74	0.0539004	0.410044
ENSG00000131016	AKAP12	0.00908413	0.124	0.093	0.0538689	0.410044
ENSG00000243725	TTC4	-0.0224401	0.552	0.593	0.0538595	0.410044
ENSG00000197147	LRRC8B	0.0100417	0.452	0.403	0.0539342	0.410052
ENSG00000197006	METTL9	-0.059071	0.799	0.829	0.0539815	0.41016
ENSG00000185515	BRCC3	0.0655307	0.757	0.722	0.0540629	0.410528
ENSG00000082153	BZW1	-0.077509	0.937	0.947	0.0542197	0.411469
ENSG00000102595	UGGT2	0.0296289	0.453	0.4	0.0549547	0.411563
ENSG00000104728	ARHGEF10	-0.0505098	0.379	0.421	0.05467	0.411563
ENSG00000104946	TBC1D17	-0.0311405	0.204	0.247	0.0551209	0.411563
ENSG00000105339	DENND3	-0.0238188	0.142	0.175	0.0547141	0.411563
ENSG00000109323	MANBA	-0.0341574	0.124	0.156	0.0550413	0.411563
ENSG00000116514	RNF19B	-0.0220408	0.214	0.251	0.0550559	0.411563
ENSG00000119242	CCDC92	0.0290882	0.688	0.644	0.0548681	0.411563
ENSG00000120256	LRP11	-0.0329338	0.216	0.256	0.0545671	0.411563
ENSG00000125835	SNRPB	0.0263331	0.986	0.987	0.0545833	0.411563
ENSG00000130684	ZNF337	0.0225972	0.179	0.14	0.0544696	0.411563
ENSG00000134996	OSTF1	0.0334083	0.75	0.709	0.0546165	0.411563
ENSG00000136933	RABEPK	-0.0419792	0.355	0.397	0.0547658	0.411563
ENSG00000138794	CASP6	0.0446425	0.685	0.638	0.0553221	0.411563
ENSG00000143420	ENSA	0.0356321	0.948	0.954	0.0544098	0.411563
ENSG00000147408	CSGALNACT1	-0.0310996	0.101	0.129	0.0551378	0.411563
ENSG00000151287	TEX30	0.0550123	0.787	0.75	0.0546711	0.411563
ENSG00000152818	UTRN	0.022906	0.602	0.553	0.0542702	0.411563
ENSG00000157895	C12orf43	0.0311205	0.456	0.401	0.0543803	0.411563
ENSG00000163053	SLC16A14	0.0286229	0.142	0.11	0.054749	0.411563
ENSG00000164236	ANKRD33B	-0.073674	0.175	0.209	0.0552504	0.411563
ENSG00000171174	RBKS	-0.0282138	0.13	0.162	0.0551047	0.411563
ENSG00000171435	KSR2	0.0219298	0.095	0.068	0.055286	0.411563
ENSG00000171530	TBCA	0.0494335	0.948	0.934	0.0552006	0.411563
ENSG00000171943	SRGAP2C	0.0384177	0.408	0.354	0.0543396	0.411563
ENSG00000176714	CCDC121	0.0340876	0.101	0.074	0.0549685	0.411563
ENSG00000185896	LAMP1	0.0620151	0.925	0.918	0.0553197	0.411563
ENSG00000188763	FZD9	-0.0148964	0.059	0.084	0.0550318	0.411563
ENSG00000196975	ANXA4	-0.0528985	0.726	0.744	0.0545214	0.411563
ENSG00000204839	MROH6	-0.0570196	0.128	0.16	0.0548024	0.411563
ENSG00000224023	EDRF1-DT	-0.0162331	0.051	0.075	0.0543477	0.411563
ENSG00000231074	HCG18	-0.00295003	0.669	0.718	0.0552108	0.411563
ENSG00000242252	BGLAP	0.0305637	0.365	0.326	0.0552904	0.411563
ENSG00000256223	ZNF10	0.00442938	0.106	0.078	0.0546121	0.411563
ENSG00000008838	MED24	0.0451783	0.382	0.341	0.0555556	0.412032
ENSG00000102316	MAGED2	0.0504868	0.811	0.8	0.0559141	0.412032
ENSG00000103202	NME4	0.0540452	0.813	0.799	0.0555824	0.412032
ENSG00000119760	SUPT7L	0.0101944	0.479	0.422	0.0558015	0.412032
ENSG00000120438	TCP1	0.0350217	0.945	0.941	0.055651	0.412032
ENSG00000130675	MNX1	-0.0570501	0.218	0.253	0.0556413	0.412032
ENSG00000141404	GNAL	0.0158157	0.037	0.021	0.0557506	0.412032
ENSG00000143183	TMCO1	0.0337937	0.964	0.949	0.0554867	0.412032
ENSG00000148297	MED22	0.0396921	0.395	0.351	0.0558764	0.412032
ENSG00000151876	FBXO4	-0.0256921	0.057	0.081	0.055891	0.412032
ENSG00000166200	COPS2	-0.0515786	0.592	0.622	0.0557142	0.412032
ENSG00000172500	FIBP	0.0423181	0.919	0.909	0.0559135	0.412032
ENSG00000182712	CMC4	0.0468773	0.702	0.659	0.055818	0.412032
ENSG00000183309	ZNF623	0.00357893	0.302	0.253	0.0558827	0.412032
ENSG00000185475	TMEM179B	0.0442834	0.823	0.803	0.055908	0.412032
ENSG00000214336	FOXI3	0.00502446	0.077	0.051	0.0554375	0.412032
ENSG00000253738	OTUD6B-AS1	0.0448914	0.535	0.478	0.0559555	0.412093
ENSG00000105136	ZNF419	-0.0229202	0.106	0.137	0.0560325	0.41218
ENSG00000167395	ZNF646	0.0266199	0.122	0.091	0.0561818	0.41218
ENSG00000171953	ATPAF2	0.0240013	0.189	0.151	0.0561338	0.41218
ENSG00000177225	GATD1	0.0351994	0.551	0.513	0.0561988	0.41218
ENSG00000181191	PJA1	-0.0293549	0.164	0.2	0.0561631	0.41218
ENSG00000182810	DDX28	0.0224334	0.243	0.196	0.0560647	0.41218
ENSG00000214114	MYCBP	0.0499458	0.914	0.896	0.056185	0.41218
ENSG00000078674	PCM1	0.0904206	0.815	0.794	0.0564733	0.41321
ENSG00000099204	ABLIM1	0.0464547	0.66	0.599	0.0564573	0.41321
ENSG00000104611	SH2D4A	-0.0347451	0.497	0.537	0.0564778	0.41321
ENSG00000105011	ASF1B	0.0581115	0.783	0.738	0.0565221	0.41321
ENSG00000143353	LYPLAL1	0.0403788	0.584	0.534	0.0564667	0.41321
ENSG00000163110	PDLIM5	-0.0713753	0.639	0.651	0.0565383	0.41321
ENSG00000242622		-0.0221516	0.049	0.072	0.0566138	0.413519
ENSG00000115484	CCT4	0.0396146	0.966	0.96	0.056707	0.413958
ENSG00000067057	PFKP	-0.0830262	0.861	0.882	0.0567568	0.414079
ENSG00000165025	SYK	0.0327431	0.463	0.418	0.0568543	0.414547
ENSG00000121057	AKAP1	-0.0615666	0.642	0.684	0.0569994	0.415003
ENSG00000148950	IMMP1L	-0.06278	0.858	0.856	0.057005	0.415003
ENSG00000162063	CCNF	0.0392696	0.412	0.368	0.0570167	0.415003
ENSG00000103381	CPPED1	-0.00748906	0.008	0.019	0.0571488	0.415036
ENSG00000105298	CACTIN	0.0220529	0.22	0.178	0.0571619	0.415036
ENSG00000131979	GCH1	-0.0154189	0.102	0.134	0.0571159	0.415036
ENSG00000174669	SLC29A2	0.000347628	0.523	0.462	0.0571524	0.415036
ENSG00000275632		0.010255	0.127	0.096	0.0571878	0.415036
ENSG00000064995	TAF11	0.0485535	0.905	0.896	0.0572228	0.415049
ENSG00000081307	UBA5	-0.0615807	0.597	0.641	0.0574812	0.415472
ENSG00000101557	USP14	0.0481639	0.974	0.971	0.0574405	0.415472
ENSG00000129810	SGO1	0.0495691	0.519	0.465	0.0574618	0.415472
ENSG00000170899	GSTA4	0.0102057	0.106	0.076	0.057364	0.415472
ENSG00000198729	PPP1R14C	-0.0714134	0.517	0.54	0.0573272	0.415472
ENSG00000204130	RUFY2	0.0200807	0.348	0.3	0.05747	0.415472
ENSG00000167775	CD320	0.0483472	0.836	0.804	0.0575283	0.415571
ENSG00000057294	PKP2	-0.0250148	0.179	0.213	0.0575978	0.415703
ENSG00000160957	RECQL4	-0.00354587	0.37	0.325	0.057658	0.415703
ENSG00000166046	TCP11L2	0.00935772	0.056	0.035	0.05768	0.415703
ENSG00000286133		0.00935334	0.095	0.068	0.057623	0.415703
ENSG00000172819	RARG	-0.0326435	0.276	0.319	0.0578399	0.416614
ENSG00000015475	BID	-0.0595529	0.915	0.919	0.0580706	0.416981
ENSG00000066827	ZFAT	0.0313023	0.159	0.124	0.0580344	0.416981
ENSG00000150093	ITGB1	0.0369988	0.949	0.926	0.0580377	0.416981
ENSG00000152944	MED21	0.0478068	0.537	0.493	0.0580159	0.416981
ENSG00000172057	ORMDL3	0.0291569	0.173	0.137	0.0579274	0.416981
ENSG00000214022	REPIN1	-0.0818276	0.667	0.676	0.0580915	0.416981
ENSG00000158796	DEDD	0.0469148	0.422	0.371	0.0582501	0.417638
ENSG00000275895	U2AF1L5	0.0280823	0.184	0.147	0.0582362	0.417638
ENSG00000147889	CDKN2A	0.0614064	0.965	0.956	0.0584492	0.418105
ENSG00000171425	ZNF581	0.0396494	0.415	0.382	0.0584494	0.418105
ENSG00000198961	PJA2	0.0501866	0.398	0.353	0.0583868	0.418105
ENSG00000267080	ASB16-AS1	-0.0624915	0.17	0.2	0.0584226	0.418105
ENSG00000232119	MCTS1	-0.0349717	0.894	0.887	0.0584929	0.418176
ENSG00000006468	ETV1	0.0322721	0.151	0.118	0.0588318	0.418264
ENSG00000049246	PER3	0.0401486	0.391	0.346	0.0586251	0.418264
ENSG00000087128	TMPRSS11E	-0.0425453	0.033	0.051	0.0585875	0.418264
ENSG00000101290	CDS2	0.0449598	0.609	0.579	0.0587346	0.418264
ENSG00000104885	DOT1L	0.0363542	0.346	0.304	0.058959	0.418264
ENSG00000112234	FBXL4	0.0216395	0.192	0.154	0.0590202	0.418264
ENSG00000124466	LYPD3	-0.0294976	0.17	0.204	0.058917	0.418264
ENSG00000126226	PCID2	0.0570494	0.746	0.712	0.058969	0.418264
ENSG00000127586	CHTF18	0.00147059	0.301	0.251	0.0590372	0.418264
ENSG00000130396	AFDN	-0.0741278	0.748	0.768	0.0586705	0.418264
ENSG00000133067	LGR6	0.0260329	0.151	0.116	0.0587413	0.418264
ENSG00000133142	TCEAL4	0.0319962	0.942	0.943	0.0585629	0.418264
ENSG00000149761	NUDT22	0.020929	0.891	0.85	0.0588667	0.418264
ENSG00000150456	EEF1AKMT1	0.0149952	0.321	0.278	0.0588002	0.418264
ENSG00000166136	NDUFB8	0.0508657	0.916	0.907	0.0590424	0.418264
ENSG00000241127	YAE1	0.0268274	0.504	0.459	0.0587399	0.418264
ENSG00000163320	CGGBP1	0.0567928	0.672	0.616	0.0591103	0.418507
ENSG00000204261	PSMB8-AS1	-0.015108	0.078	0.104	0.0592597	0.419327
ENSG00000169087	HSPBAP1	-0.0561587	0.172	0.21	0.059349	0.419483
ENSG00000285906		-0.0165803	0.098	0.126	0.0593348	0.419483
ENSG00000056972	TRAF3IP2	-0.0379116	0.314	0.354	0.0594672	0.419631
ENSG00000138347	MYPN	-0.00994455	0.266	0.307	0.0595047	0.419631
ENSG00000146386	ABRACL	0.0485764	0.929	0.916	0.0594824	0.419631
ENSG00000164438	TLX3	-0.0499121	0.279	0.316	0.0594341	0.419631
ENSG00000005189	REXO5	0.0275613	0.156	0.124	0.0596109	0.419656
ENSG00000121578	B4GALT4	-0.0640901	0.334	0.365	0.0596334	0.419656
ENSG00000138709	LARP1B	0.0608122	0.544	0.506	0.0595509	0.419656
ENSG00000177051	FBXO46	0.0179391	0.224	0.179	0.0596695	0.419656
ENSG00000278768	BACE1-AS	0.0115445	0.134	0.103	0.0596766	0.419656
ENSG00000163453	IGFBP7	-0.0132327	0.026	0.043	0.0597238	0.419751
ENSG00000226627	SHANK2-AS1	0.0101232	0.019	0.007	0.0597707	0.419844
ENSG00000128052	KDR	-0.015309	0.079	0.107	0.0600683	0.421343
ENSG00000137770	CTDSPL2	0.0637918	0.489	0.44	0.0600771	0.421343
ENSG00000146842	TMEM209	0.0303939	0.206	0.166	0.0600855	0.421343
ENSG00000104695	PPP2CB	-0.0448383	0.748	0.772	0.0602201	0.421881
ENSG00000139044	B4GALNT3	-0.0201272	0.105	0.135	0.0602977	0.421881
ENSG00000165487	MICU2	-0.0521022	0.62	0.637	0.0602731	0.421881
ENSG00000168883	USP39	0.0303637	0.664	0.615	0.0602787	0.421881
ENSG00000035862	TIMP2	-0.0744386	0.789	0.824	0.0603639	0.422107
ENSG00000100330	MTMR3	0.0639234	0.286	0.246	0.0606	0.422572
ENSG00000100867	DHRS2	-0.0454623	0.009	0.021	0.0605797	0.422572
ENSG00000136213	CHST12	0.0268073	0.338	0.288	0.0605686	0.422572
ENSG00000167840	ZNF232	0.0200786	0.384	0.337	0.0605397	0.422572
ENSG00000213780	GTF2H4	0.0244889	0.546	0.499	0.0605838	0.422572
ENSG00000076944	STXBP2	-0.0465583	0.632	0.678	0.0606542	0.422713
ENSG00000054967	RELT	0.0415854	0.413	0.359	0.0607711	0.423292
ENSG00000212916	MAP10	-0.0178444	0.204	0.246	0.0608364	0.42351
ENSG00000087074	PPP1R15A	-0.0385853	0.481	0.526	0.0615554	0.425364
ENSG00000100345	MYH9	-0.084454	0.97	0.966	0.061679	0.425364
ENSG00000105364	MRPL4	0.0420423	0.98	0.978	0.0612579	0.425364
ENSG00000114861	FOXP1	-0.0380149	0.617	0.634	0.0613671	0.425364
ENSG00000130347	RTN4IP1	0.0401393	0.276	0.237	0.0616805	0.425364
ENSG00000142409	ZNF787	-0.0390513	0.654	0.709	0.061683	0.425364
ENSG00000144320	LNPK	0.0289175	0.515	0.465	0.0611759	0.425364
ENSG00000145723	GIN1	0.0220876	0.125	0.096	0.0616281	0.425364
ENSG00000163499	CRYBA2	0.0168906	0.156	0.122	0.0614432	0.425364
ENSG00000184349	EFNA5	-0.0711307	0.354	0.394	0.0615086	0.425364
ENSG00000186480	INSIG1	0.00591973	0.365	0.318	0.0615261	0.425364
ENSG00000189292	ALKAL2	-0.0197042	0.084	0.11	0.0614068	0.425364
ENSG00000197114	ZGPAT	0.0222058	0.322	0.279	0.0615576	0.425364
ENSG00000228288	PCAT6	0.00919395	0.228	0.185	0.0615956	0.425364
ENSG00000250903	GMDS-DT	0.00197934	0.135	0.103	0.0614868	0.425364
ENSG00000280206		0.0133551	0.179	0.143	0.0611726	0.425364
ENSG00000286532	PARTICL	0.0160552	0.066	0.044	0.0614934	0.425364
ENSG00000088727	KIF9	-0.0588001	0.569	0.601	0.0618255	0.42597
ENSG00000119906	SLF2	0.0172968	0.518	0.469	0.06187	0.42597
ENSG00000162604	TM2D1	-0.0685975	0.623	0.647	0.0618735	0.42597
ENSG00000102893	PHKB	0.0722334	0.727	0.679	0.0620143	0.426287
ENSG00000130311	DDA1	-0.0597324	0.907	0.912	0.0619635	0.426287
ENSG00000270647	TAF15	0.0395745	0.816	0.768	0.0620221	0.426287
ENSG00000177432	NAP1L5	0.0116571	0.107	0.079	0.0620735	0.426405
ENSG00000136560	TANK	0.0469012	0.66	0.64	0.062126	0.42653
ENSG00000135823	STX6	0.0582246	0.578	0.529	0.0622121	0.426651
ENSG00000165417	GTF2A1	0.0461387	0.515	0.484	0.0621831	0.426651
ENSG00000153896	ZNF599	0.0393508	0.359	0.31	0.0622478	0.426661
ENSG00000131759	RARA	-0.0123487	0.282	0.326	0.062403	0.427255
ENSG00000154832	CXXC1	0.0290334	0.409	0.357	0.0624021	0.427255
ENSG00000236810	ELOA-AS1	0.00815817	0.092	0.065	0.0624445	0.427304
ENSG00000089775	ZBTB25	0.0124323	0.12	0.09	0.0625483	0.42778
ENSG00000073060	SCARB1	0.0238743	0.236	0.193	0.062625	0.427833
ENSG00000089177	KIF16B	-0.0872541	0.405	0.429	0.0626592	0.427833
ENSG00000197375	SLC22A5	0.00853118	0.113	0.084	0.0626547	0.427833
ENSG00000106993	CDC37L1	0.0161922	0.537	0.474	0.0628126	0.428646
ENSG00000105887	MTPN	-0.0568388	0.911	0.896	0.0630907	0.429774
ENSG00000119013	NDUFB3	0.0454028	0.923	0.916	0.0631159	0.429774
ENSG00000181392	SYNE4	0.0187314	0.444	0.394	0.0630182	0.429774
ENSG00000204946	ZNF783	0.027613	0.122	0.093	0.0630922	0.429774
ENSG00000155330	C16orf87	0.0162822	0.66	0.61	0.0633055	0.430809
ENSG00000198964	SGMS1	-0.0374589	0.36	0.391	0.063337	0.430809
ENSG00000123472	ATPAF1	0.0554565	0.696	0.646	0.063405	0.430827
ENSG00000162783	IER5	0.0401357	0.743	0.724	0.0634088	0.430827
ENSG00000239779	WBP1	0.0293114	0.621	0.566	0.0635186	0.431338
ENSG00000071082	RPL31	0.0396067	0.961	0.975	0.0635722	0.431467
ENSG00000146278	PNRC1	-0.0769702	0.492	0.519	0.0636334	0.431647
ENSG00000069702	TGFBR3	0.0157099	0.056	0.035	0.0637416	0.431911
ENSG00000188368	PRR19	0.0136937	0.144	0.113	0.0637401	0.431911
ENSG00000073803	MAP3K13	0.056252	0.69	0.651	0.0641492	0.434143
ENSG00000135404	CD63	-0.0502169	0.966	0.963	0.0642242	0.434143
ENSG00000151500	THYN1	0.0494429	0.566	0.54	0.06428	0.434143
ENSG00000152763	DNAI4	-0.0228672	0.106	0.137	0.0641101	0.434143
ENSG00000174456	C12orf76	0.0214037	0.314	0.271	0.0642482	0.434143
ENSG00000260949		-0.018814	0.036	0.056	0.0642439	0.434143
ENSG00000106799	TGFBR1	-0.0698413	0.251	0.287	0.0645152	0.434219
ENSG00000121039	RDH10	-0.0516875	0.233	0.268	0.064528	0.434219
ENSG00000121064	SCPEP1	0.0232333	0.462	0.413	0.0646005	0.434219
ENSG00000124571	XPO5	0.0421946	0.515	0.482	0.0643967	0.434219
ENSG00000129518	EAPP	-0.0497301	0.47	0.509	0.0645529	0.434219
ENSG00000160447	PKN3	0.0202826	0.146	0.113	0.064496	0.434219
ENSG00000196776	CD47	-0.0618787	0.884	0.89	0.0643337	0.434219
ENSG00000198242	RPL23A	0.0427075	0.993	0.985	0.0645124	0.434219
ENSG00000198315	ZKSCAN8	-0.0165408	0.216	0.254	0.0646178	0.434219
ENSG00000255529	POLR2M	0.0225771	0.236	0.197	0.0646398	0.434219
ENSG00000078487	ZCWPW1	-0.0305741	0.153	0.187	0.0647592	0.434331
ENSG00000094914	AAAS	0.0318926	0.503	0.46	0.0647739	0.434331
ENSG00000136045	PWP1	-0.0520121	0.704	0.728	0.0647959	0.434331
ENSG00000187097	ENTPD5	0.0277675	0.25	0.209	0.0647454	0.434331
ENSG00000008394	MGST1	0.0329776	0.962	0.959	0.0649051	0.434829
ENSG00000108591	DRG2	0.0220004	0.557	0.494	0.0651073	0.435949
ENSG00000168152	THAP9	0.021105	0.078	0.054	0.0653357	0.437244
ENSG00000104980	TIMM44	-0.0556241	0.77	0.797	0.0654167	0.437551
ENSG00000011426	ANLN	0.100145	0.777	0.763	0.0656324	0.438523
ENSG00000107099	DOCK8	-0.00117593	0.106	0.137	0.0656256	0.438523
ENSG00000111361	EIF2B1	0.0508566	0.698	0.657	0.0658588	0.439023
ENSG00000142875	PRKACB	-0.0500981	0.321	0.359	0.0658457	0.439023
ENSG00000155876	RRAGA	0.0570157	0.77	0.737	0.0658783	0.439023
ENSG00000171307	ZDHHC16	0.0364252	0.54	0.482	0.0658834	0.439023
ENSG00000175197	DDIT3	-0.0746163	0.38	0.415	0.0658767	0.439023
ENSG00000099364	FBXL19	-0.00799214	0.17	0.206	0.0659311	0.439106
ENSG00000144034	TPRKB	0.0471018	0.828	0.816	0.0659772	0.439178
ENSG00000100503	NIN	-0.0485859	0.575	0.613	0.0662254	0.44036
ENSG00000263956	NBPF11	0.0227171	0.168	0.135	0.0662056	0.44036
ENSG00000112473	SLC39A7	0.0507394	0.811	0.788	0.0663996	0.441283
ENSG00000136504	KAT7	-0.0140653	0.348	0.394	0.0664877	0.441633
ENSG00000107537	PHYH	-0.047705	0.477	0.506	0.0667402	0.442399
ENSG00000121895	TMEM156	-0.0237802	0.221	0.262	0.0668161	0.442399
ENSG00000134202	GSTM3	0.0230575	0.547	0.493	0.0667786	0.442399
ENSG00000151612	ZNF827	0.0244196	0.387	0.349	0.0667988	0.442399
ENSG00000237298	TTN-AS1	0.00540207	0.066	0.044	0.0666687	0.442399
ENSG00000275183	LENG9	-0.0236299	0.044	0.065	0.0667865	0.442399
ENSG00000105325	FZR1	0.0149046	0.292	0.249	0.0669509	0.442821
ENSG00000143575	HAX1	-0.0598348	0.923	0.922	0.0669373	0.442821
ENSG00000118402	ELOVL4	-0.0509647	0.223	0.257	0.0670113	0.442985
ENSG00000130147	SH3BP4	-0.0435334	0.616	0.654	0.0670511	0.443014
ENSG00000103043	VAC14	0.0290868	0.51	0.446	0.0671798	0.443184
ENSG00000170270	GON7	0.0550535	0.649	0.612	0.0671835	0.443184
ENSG00000180953	ST20	0.0445319	0.563	0.525	0.0671257	0.443184
ENSG00000198862	LTN1	-0.0191547	0.446	0.493	0.067341	0.443988
ENSG00000065548	ZC3H15	-0.0597452	0.95	0.94	0.0674174	0.444256
ENSG00000205420	KRT6A	-0.0130699	0.01	0.022	0.0674786	0.444424
ENSG00000006555	TTC22	0.0148369	0.123	0.093	0.0675744	0.444679
ENSG00000136770	DNAJC1	0.0673994	0.78	0.768	0.0676168	0.444679
ENSG00000188039	NWD1	0.0071244	0.121	0.09	0.0676244	0.444679
ENSG00000100296	THOC5	-0.0645637	0.532	0.562	0.067794	0.445324
ENSG00000124145	SDC4	-0.0513772	0.436	0.475	0.0677923	0.445324
ENSG00000168056	LTBP3	-0.0864921	0.796	0.819	0.0678475	0.445441
ENSG00000129255	MPDU1	0.0443419	0.516	0.478	0.0679092	0.445612
ENSG00000014919	COX15	0.0306079	0.418	0.365	0.068138	0.446015
ENSG00000116133	DHCR24	0.0426864	0.859	0.835	0.0681796	0.446015
ENSG00000134363	FST	-0.0609566	0.289	0.322	0.068065	0.446015
ENSG00000134900	TPP2	0.0804477	0.655	0.618	0.0681855	0.446015
ENSG00000157470	FAM81A	0.0154205	0.078	0.054	0.0680321	0.446015
ENSG00000165801	ARHGEF40	0.0192045	0.128	0.097	0.0681137	0.446015
ENSG00000114988	LMAN2L	0.0151061	0.165	0.131	0.0682954	0.446032
ENSG00000142279	WTIP	-0.0471195	0.384	0.412	0.0682787	0.446032
ENSG00000166598	HSP90B1	-0.07917	0.971	0.976	0.0682444	0.446032
ENSG00000257365	FNTB	0.0153996	0.175	0.14	0.0683394	0.446086
ENSG00000116016	EPAS1	-0.028517	0.545	0.582	0.068507	0.44663
ENSG00000158050	DUSP2	-2.77151e-05	0.188	0.15	0.0685304	0.44663
ENSG00000173163	COMMD1	0.051892	0.719	0.685	0.068464	0.44663
ENSG00000160446	ZDHHC12	0.0454963	0.916	0.899	0.0686222	0.446995
ENSG00000127220	ABHD8	-0.0567493	0.65	0.693	0.0687141	0.447031
ENSG00000176623	RMDN1	0.000210934	0.431	0.382	0.0687539	0.447031
ENSG00000182580	EPHB3	0.00375393	0.39	0.34	0.0686768	0.447031
ENSG00000214706	IFRD2	0.0460921	0.837	0.824	0.0687906	0.447031
ENSG00000224531	SMIM13	-0.0803959	0.599	0.626	0.0688072	0.447031
ENSG00000100116	GCAT	0.0428917	0.648	0.618	0.0688675	0.447044
ENSG00000254087	LYN	-0.0402929	0.293	0.329	0.0688808	0.447044
ENSG00000129351	ILF3	0.0452611	0.992	0.988	0.0690711	0.447849
ENSG00000131697	NPHP4	0.0162694	0.118	0.09	0.0691127	0.447849
ENSG00000166803	PCLAF	0.0562784	0.839	0.806	0.0690812	0.447849
ENSG00000143153	ATP1B1	-0.098534	0.848	0.876	0.069152	0.44787
ENSG00000048740	CELF2	0.0155076	0.114	0.085	0.0693884	0.447986
ENSG00000064932	SBNO2	-0.0526925	0.387	0.419	0.0693499	0.447986
ENSG00000119403	PHF19	-0.0387124	0.756	0.762	0.0694215	0.447986
ENSG00000138686	BBS7	-0.0346143	0.297	0.335	0.069255	0.447986
ENSG00000188171	ZNF626	-0.0423867	0.282	0.318	0.0693658	0.447986
ENSG00000196123	KIAA0895L	-0.00803454	0.136	0.103	0.0692767	0.447986
ENSG00000257103	LSM14A	0.0473193	0.971	0.974	0.0693683	0.447986
ENSG00000051596	THOC3	0.0471952	0.681	0.647	0.0696645	0.449321
ENSG00000135924	DNAJB2	-0.0461985	0.499	0.531	0.0698001	0.44973
ENSG00000145337	PYURF	0.0476043	0.804	0.788	0.0697963	0.44973
ENSG00000121481	RNF2	0.0359675	0.323	0.284	0.0698433	0.449776
ENSG00000204371	EHMT2	0.0415875	0.796	0.774	0.0699056	0.449945
ENSG00000025800	KPNA6	-0.0610659	0.769	0.8	0.070713	0.452819
ENSG00000064393	HIPK2	0.0451472	0.547	0.5	0.0704679	0.452819
ENSG00000090861	AARS1	-0.0729672	0.662	0.687	0.0706687	0.452819
ENSG00000095596	CYP26A1	0.00449511	0.008	0.001	0.0708245	0.452819
ENSG00000115163	CENPA	0.0909411	0.668	0.64	0.0707716	0.452819
ENSG00000134259	NGF	0.0215669	0.042	0.025	0.0704356	0.452819
ENSG00000160087	UBE2J2	0.0412693	0.872	0.884	0.0707898	0.452819
ENSG00000162144	CYB561A3	0.0500621	0.726	0.687	0.0706064	0.452819
ENSG00000164088	PPM1M	0.0170054	0.096	0.069	0.0703999	0.452819
ENSG00000168374	ARF4	-0.0686237	0.785	0.788	0.0706728	0.452819
ENSG00000206075	SERPINB5	-0.0189042	0.05	0.072	0.0707469	0.452819
ENSG00000237638	LINC02245	-0.0146592	0.073	0.099	0.070623	0.452819
ENSG00000255327	LINC02697	0.00371496	0.008	0.001	0.0705359	0.452819
ENSG00000072506	HSD17B10	0.0426011	0.937	0.925	0.0712855	0.453248
ENSG00000099795	NDUFB7	0.0331774	0.969	0.968	0.0713528	0.453248
ENSG00000111199	TRPV4	0.0151601	0.347	0.293	0.0711923	0.453248
ENSG00000114446	IFT57	-0.040924	0.606	0.638	0.0714066	0.453248
ENSG00000134153	EMC7	-0.0636315	0.714	0.728	0.0713383	0.453248
ENSG00000140836	ZFHX3	0.0707673	0.575	0.543	0.0714372	0.453248
ENSG00000141452	RMC1	0.00204372	0.314	0.259	0.0713409	0.453248
ENSG00000155090	KLF10	0.0316417	0.249	0.21	0.0712	0.453248
ENSG00000175606	TMEM70	0.0446648	0.652	0.629	0.0710767	0.453248
ENSG00000177694	NAALADL2	0.0847052	0.532	0.503	0.0713457	0.453248
ENSG00000217555	CKLF	0.0416061	0.851	0.809	0.0713258	0.453248
ENSG00000231574	LINC02015	0.033644	0.231	0.19	0.0711539	0.453248
ENSG00000250280		0.00345052	0.008	0.001	0.0714045	0.453248
ENSG00000269439	PGLS-DT	-0.0477176	0.275	0.312	0.0712663	0.453248
ENSG00000276234	TADA2A	0.0381367	0.259	0.222	0.0711901	0.453248
ENSG00000123975	CKS2	0.0804794	0.916	0.901	0.0717341	0.4549
ENSG00000149311	ATM	0.0391353	0.481	0.437	0.0718355	0.455311
ENSG00000104859	CLASRP	0.0190409	0.364	0.321	0.072035	0.456344
ENSG00000128340	RAC2	-0.0332636	0.39	0.425	0.0724399	0.458089
ENSG00000129173	E2F8	0.0401262	0.217	0.182	0.0724715	0.458089
ENSG00000165494	PCF11	-0.0505277	0.482	0.524	0.0724942	0.458089
ENSG00000188095	MESP2	0.0172909	0.178	0.146	0.0723608	0.458089
ENSG00000228412	LNC-LBCS	-0.0182756	0.06	0.084	0.0724048	0.458089
ENSG00000130921	C12orf65	0.0178784	0.57	0.515	0.0726495	0.45821
ENSG00000153107	ANAPC1	-0.0460587	0.502	0.534	0.0725785	0.45821
ENSG00000170873	MTSS1	0.00664836	0.172	0.135	0.0725885	0.45821
ENSG00000197728	RPS26	0.0300251	0.981	0.985	0.0726605	0.45821
ENSG00000140319	SRP14	0.0215546	0.984	0.974	0.0727518	0.458398
ENSG00000180592	SKIDA1	-0.0105544	0.043	0.063	0.0728007	0.458398
ENSG00000187049	TMEM216	0.0237873	0.297	0.256	0.0727984	0.458398
ENSG00000146090	RASGEF1C	-0.00851631	0.071	0.097	0.0728627	0.458557
ENSG00000087157	PGS1	0.0533443	0.511	0.465	0.0733144	0.458585
ENSG00000100105	PATZ1	0.0328166	0.496	0.453	0.0732719	0.458585
ENSG00000106100	NOD1	0.0189655	0.124	0.094	0.0733683	0.458585
ENSG00000110367	DDX6	0.0534802	0.75	0.709	0.0731992	0.458585
ENSG00000125249	RAP2A	-0.0474528	0.528	0.569	0.0733521	0.458585
ENSG00000126107	HECTD3	0.0371521	0.487	0.444	0.0732458	0.458585
ENSG00000132182	NUP210	0.0150173	0.373	0.324	0.0733824	0.458585
ENSG00000164897	TMUB1	0.0436322	0.693	0.654	0.0732782	0.458585
ENSG00000166881	NEMP1	0.0177981	0.236	0.196	0.0730447	0.458585
ENSG00000185052	SLC24A3	0.0128176	0.065	0.044	0.0733579	0.458585
ENSG00000188338	SLC38A3	0.0131614	0.101	0.074	0.073214	0.458585
ENSG00000215021	PHB2	0.0516106	0.922	0.919	0.0729121	0.458585
ENSG00000215440	NPEPL1	0.0143358	0.301	0.257	0.0733012	0.458585
ENSG00000263513	FAM72C	-0.0232151	0.067	0.091	0.0729604	0.458585
ENSG00000144026	ZNF514	-0.00351034	0.261	0.219	0.0734281	0.45864
ENSG00000139832	RAB20	0.0215432	0.268	0.229	0.0734824	0.45875
ENSG00000109270	LAMTOR3	0.0176385	0.338	0.288	0.0736418	0.459514
ENSG00000115507	OTX1	0.00185926	0.103	0.076	0.0737248	0.459548
ENSG00000161298	ZNF382	0.0344161	0.13	0.1	0.0737578	0.459548
ENSG00000163507	CIP2A	0.0375771	0.555	0.522	0.0737072	0.459548
ENSG00000113732	ATP6V0E1	-0.0603564	0.94	0.938	0.0738678	0.459929
ENSG00000197102	DYNC1H1	-0.0817909	0.958	0.968	0.0738928	0.459929
ENSG00000030110	BAK1	0.0284134	0.518	0.468	0.074227	0.460712
[truncated: 10,452 more rows]

## Sheet: Table S2
Supplementary Table 02 – GOEA for genes up-regulated in tolerant subpopulation in the untreated condition. (A) Category ID; (B) Term name; (C) Number of up-regulated genes in tolerant population contained in the given term; (D) Percentage of up-regulated genes in tolerant population in the intesection with the gene set; (E) Ensembl gene IDs of genes up-regulated in tolerant population contained i…
Category	Term Name	N° genes intersection	% genes intersection	Ensembl gene IDs	N° genes in the term	Population Hits	Population Total	Fold Enrichment	Fisher's Exact test p - value	FDR
GOTERM_BP_DIRECT	GO:0051301~cell division	22	10.0457	ENSG00000136824, ENSG00000196230, ENSG00000180198, ENSG00000040275, ENSG00000118193, ENSG00000176101, ENSG00000080986, ENSG00000172531, ENSG00000134222, ENSG00000111665, ENSG00000170312, ENSG00000178999, ENSG00000013810, ENSG00000122952, ENSG00000134690, ENSG00000136098, ENSG00000003096, ENSG00000151849, ENSG00000159055, ENSG00000089685, ENSG00000145386, ENSG00000146425	193	383	19308	5.74651	2.57937e-10	3.32481e-07
GOTERM_BP_DIRECT	GO:0032543~mitochondrial translation	11	5.02283	ENSG00000130312, ENSG00000144029, ENSG00000108826, ENSG00000169288, ENSG00000173141, ENSG00000262814, ENSG00000179271, ENSG00000125445, ENSG00000074071, ENSG00000174547, ENSG00000136522	193	96	19308	11.4631	4.01999e-08	2.59089e-05
KEGG_PATHWAY	hsa05016:Huntington disease	16	7.30594	ENSG00000183648, ENSG00000196230, ENSG00000099624, ENSG00000142507, ENSG00000154518, ENSG00000042753, ENSG00000169021, ENSG00000177700, ENSG00000154723, ENSG00000135940, ENSG00000135390, ENSG00000163882, ENSG00000188229, ENSG00000170906, ENSG00000099817, ENSG00000161203	100	306	8164	4.26876	3.58344e-06	0.00069877
GOTERM_BP_DIRECT	GO:0006412~translation	12	5.47945	ENSG00000182899, ENSG00000130312, ENSG00000144029, ENSG00000108826, ENSG00000089009, ENSG00000169288, ENSG00000173141, ENSG00000262814, ENSG00000125445, ENSG00000142208, ENSG00000171863, ENSG00000174547	193	223	19308	5.3834	1.50771e-05	0.00567435
GOTERM_BP_DIRECT	GO:0006334~nucleosome assembly	10	4.56621	ENSG00000075856, ENSG00000197409, ENSG00000188486, ENSG00000163041, ENSG00000168298, ENSG00000124610, ENSG00000164104, ENSG00000286522, ENSG00000197061, ENSG00000124575	193	148	19308	6.75956	1.76085e-05	0.00567435
KEGG_PATHWAY	hsa03010:Ribosome	10	4.56621	ENSG00000182899, ENSG00000130312, ENSG00000144029, ENSG00000108826, ENSG00000089009, ENSG00000169288, ENSG00000262814, ENSG00000125445, ENSG00000171863, ENSG00000174547	100	158	8164	5.16709	0.000118655	0.0115688
GOTERM_BP_DIRECT	GO:0030261~chromosome condensation	5	2.28311	ENSG00000136824, ENSG00000168298, ENSG00000124610, ENSG00000170312, ENSG00000124575	193	23	19308	21.7481	7.23688e-05	0.0186567
KEGG_PATHWAY	hsa05208:Chemical carcinogenesis - reactive oxygen species	11	5.02283	ENSG00000183648, ENSG00000135390, ENSG00000099624, ENSG00000174775, ENSG00000154518, ENSG00000170906, ENSG00000169021, ENSG00000142208, ENSG00000154723, ENSG00000135940, ENSG00000159228	100	223	8164	4.02709	0.000351458	0.0228448
KEGG_PATHWAY	hsa04714:Thermogenesis	11	5.02283	ENSG00000136518, ENSG00000183648, ENSG00000135390, ENSG00000099624, ENSG00000174775, ENSG00000154518, ENSG00000170906, ENSG00000169021, ENSG00000117713, ENSG00000154723, ENSG00000135940	100	232	8164	3.87086	0.00048099	0.0234483
KEGG_PATHWAY	hsa05010:Alzheimer disease	14	6.39269	ENSG00000183648, ENSG00000196230, ENSG00000099624, ENSG00000142507, ENSG00000174775, ENSG00000154518, ENSG00000169021, ENSG00000154723, ENSG00000135940, ENSG00000135390, ENSG00000188229, ENSG00000142208, ENSG00000170906, ENSG00000162552	100	384	8164	2.97646	0.000701167	0.0247503
KEGG_PATHWAY	hsa05415:Diabetic cardiomyopathy	10	4.56621	ENSG00000183648, ENSG00000135390, ENSG00000099624, ENSG00000172531, ENSG00000154518, ENSG00000170906, ENSG00000169021, ENSG00000142208, ENSG00000154723, ENSG00000135940	100	203	8164	4.02167	0.000761548	0.0247503
GOTERM_BP_DIRECT	GO:0015986~ATP synthesis coupled proton transport	5	2.28311	ENSG00000135390, ENSG00000156411, ENSG00000099624, ENSG00000154518, ENSG00000154723	193	27	19308	18.5262	0.000139038	0.02987
GOTERM_BP_DIRECT	GO:0090267~positive regulation of mitotic cell cycle spindle assembly checkpoint	4	1.82648	ENSG00000134690, ENSG00000080986, ENSG00000089685, ENSG00000178999	193	12	19308	33.3472	0.000199349	0.03212
GOTERM_BP_DIRECT	GO:0034501~protein localization to kinetochore	4	1.82648	ENSG00000040275, ENSG00000198824, ENSG00000170312, ENSG00000178999	193	12	19308	33.3472	0.000199349	0.03212
KEGG_PATHWAY	hsa00190:Oxidative phosphorylation	8	3.65297	ENSG00000183648, ENSG00000135390, ENSG00000099624, ENSG00000154518, ENSG00000170906, ENSG00000169021, ENSG00000154723, ENSG00000135940	100	134	8164	4.87403	0.00116511	0.0324565
KEGG_PATHWAY	hsa05012:Parkinson disease	11	5.02283	ENSG00000183648, ENSG00000135390, ENSG00000196230, ENSG00000099624, ENSG00000142507, ENSG00000154518, ENSG00000170906, ENSG00000169021, ENSG00000188229, ENSG00000154723, ENSG00000135940	100	266	8164	3.37609	0.00137908	0.0336151
GOTERM_BP_DIRECT	GO:0007052~mitotic spindle organization	6	2.73973	ENSG00000013810, ENSG00000134690, ENSG00000180198, ENSG00000080986, ENSG00000089685, ENSG00000178999	193	57	19308	10.5307	0.00025411	0.0353239
GOTERM_BP_DIRECT	GO:0007094~mitotic spindle assembly checkpoint	5	2.28311	ENSG00000122952, ENSG00000040275, ENSG00000080986, ENSG00000089685, ENSG00000178999	193	32	19308	15.6315	0.000274041	0.0353239
KEGG_PATHWAY	hsa05020:Prion disease	11	5.02283	ENSG00000183648, ENSG00000135390, ENSG00000196230, ENSG00000099624, ENSG00000142507, ENSG00000154518, ENSG00000170906, ENSG00000169021, ENSG00000188229, ENSG00000154723, ENSG00000135940	100	273	8164	3.28952	0.00167481	0.0362876
GOTERM_BP_DIRECT	GO:0016584~nucleosome positioning	4	1.82648	ENSG00000168298, ENSG00000124610, ENSG00000102974, ENSG00000124575	193	16	19308	25.0104	0.000492762	0.0577428
GOTERM_BP_DIRECT	GO:1901970~positive regulation of mitotic sister chromatid separation	3	1.36986	ENSG00000134690, ENSG00000089685, ENSG00000178999	193	4	19308	75.0311	0.00058253	0.0625734
GOTERM_BP_DIRECT	GO:0000278~mitotic cell cycle	8	3.65297	ENSG00000134690, ENSG00000196230, ENSG00000136098, ENSG00000080986, ENSG00000126216, ENSG00000188229, ENSG00000089685, ENSG00000178999	193	154	19308	5.19696	0.000896965	0.0779762
GOTERM_BP_DIRECT	GO:0007059~chromosome segregation	6	2.73973	ENSG00000180198, ENSG00000131747, ENSG00000159055, ENSG00000080986, ENSG00000102974, ENSG00000089685	193	76	19308	7.89801	0.000963004	0.0779762
GOTERM_BP_DIRECT	GO:1903490~positive regulation of mitotic cytokinesis	3	1.36986	ENSG00000134690, ENSG00000089685, ENSG00000178999	193	5	19308	60.0249	0.000964524	0.0779762
GOTERM_BP_DIRECT	GO:0007049~cell cycle	12	5.47945	ENSG00000136824, ENSG00000198176, ENSG00000003096, ENSG00000159055, ENSG00000172531, ENSG00000179271, ENSG00000171792, ENSG00000111665, ENSG00000091436, ENSG00000148773, ENSG00000089685, ENSG00000073282	193	359	19308	3.344	0.000967897	0.0779762
KEGG_PATHWAY	hsa05014:Amyotrophic lateral sclerosis	12	5.47945	ENSG00000183648, ENSG00000135390, ENSG00000196230, ENSG00000099624, ENSG00000142507, ENSG00000154518, ENSG00000170906, ENSG00000169021, ENSG00000183684, ENSG00000188229, ENSG00000154723, ENSG00000135940	100	364	8164	2.69143	0.00443278	0.0864392
KEGG_PATHWAY	hsa03015:mRNA surveillance pathway	6	2.73973	ENSG00000100813, ENSG00000176102, ENSG00000167393, ENSG00000172531, ENSG00000183684, ENSG00000169062	100	97	8164	5.0499	0.0063356	0.112313
KEGG_PATHWAY	hsa05034:Alcoholism	8	3.65297	ENSG00000197409, ENSG00000184260, ENSG00000188486, ENSG00000163041, ENSG00000172531, ENSG00000174775, ENSG00000286522, ENSG00000197061	100	187	8164	3.49262	0.00747912	0.121536
KEGG_PATHWAY	hsa03040:Spliceosome	7	3.19635	ENSG00000131876, ENSG00000100813, ENSG00000104852, ENSG00000143977, ENSG00000124380, ENSG00000183684, ENSG00000111786	100	147	8164	3.88762	0.00874377	0.131157
KEGG_PATHWAY	hsa04115:p53 signaling pathway	5	2.28311	ENSG00000135679, ENSG00000171848, ENSG00000184990, ENSG00000149212, ENSG00000170312	100	73	8164	5.59178	0.0116949	0.158073
KEGG_PATHWAY	hsa05022:Pathways of neurodegeneration - multiple diseases	13	5.93607	ENSG00000183648, ENSG00000196230, ENSG00000099624, ENSG00000142507, ENSG00000174775, ENSG00000154518, ENSG00000169021, ENSG00000154723, ENSG00000135940, ENSG00000135390, ENSG00000188229, ENSG00000170906, ENSG00000162552	100	476	8164	2.22966	0.0121594	0.158073
GOTERM_BP_DIRECT	GO:0032200~telomere organization	4	1.82648	ENSG00000197409, ENSG00000163041, ENSG00000286522, ENSG00000197061	193	27	19308	14.821	0.00237498	0.173538
GOTERM_BP_DIRECT	GO:0045893~positive regulation of transcription, DNA-templated	17	7.76256	ENSG00000136518, ENSG00000179862, ENSG00000138668, ENSG00000134222, ENSG00000117713, ENSG00000073282, ENSG00000213190, ENSG00000151849, ENSG00000262814, ENSG00000102974, ENSG00000142208, ENSG00000102038, ENSG00000107164, ENSG00000177030, ENSG00000145386, ENSG00000162552, ENSG00000164104	193	725	19308	2.3458	0.00247	0.173538
GOTERM_BP_DIRECT	GO:1902425~positive regulation of attachment of mitotic spindle microtubules to kinetochore	3	1.36986	ENSG00000134690, ENSG00000089685, ENSG00000178999	193	8	19308	37.5155	0.00264802	0.173538
GOTERM_BP_DIRECT	GO:1902600~hydrogen ion transmembrane transport	7	3.19635	ENSG00000135390, ENSG00000099624, ENSG00000154518, ENSG00000169021, ENSG00000154723, ENSG00000135940, ENSG00000167700	193	139	19308	5.03806	0.00269259	0.173538
GOTERM_BP_DIRECT	GO:0071480~cellular response to gamma radiation	4	1.82648	ENSG00000135679, ENSG00000188486, ENSG00000174775, ENSG00000091436	193	31	19308	12.9086	0.00354498	0.217594
KEGG_PATHWAY	hsa05322:Systemic lupus erythematosus	6	2.73973	ENSG00000197409, ENSG00000184260, ENSG00000188486, ENSG00000163041, ENSG00000286522, ENSG00000197061	100	136	8164	3.60176	0.0245064	0.298672
GOTERM_BP_DIRECT	GO:0051256~mitotic spindle midzone assembly	3	1.36986	ENSG00000134690, ENSG00000089685, ENSG00000178999	193	11	19308	27.284	0.00510032	0.298832
KEGG_PATHWAY	hsa04613:Neutrophil extracellular trap formation	7	3.19635	ENSG00000197409, ENSG00000184260, ENSG00000188486, ENSG00000163041, ENSG00000142208, ENSG00000286522, ENSG00000197061	100	190	8164	3.00779	0.0276329	0.316966
KEGG_PATHWAY	hsa00240:Pyrimidine metabolism	4	1.82648	ENSG00000171848, ENSG00000129187, ENSG00000176890, ENSG00000084774	100	58	8164	5.63034	0.0330176	0.357691
KEGG_PATHWAY	hsa04218:Cellular senescence	6	2.73973	ENSG00000135679, ENSG00000172531, ENSG00000174775, ENSG00000142208, ENSG00000145386, ENSG00000170312	100	156	8164	3.14	0.0407602	0.418329
GOTERM_BP_DIRECT	GO:0031936~negative regulation of chromatin silencing	3	1.36986	ENSG00000168298, ENSG00000124610, ENSG00000124575	193	14	19308	21.4375	0.008275	0.448957
GOTERM_BP_DIRECT	GO:0007080~mitotic metaphase plate congression	4	1.82648	ENSG00000134690, ENSG00000040275, ENSG00000118193, ENSG00000134222	193	42	19308	9.52776	0.00835916	0.448957
GOTERM_BP_DIRECT	GO:0045910~negative regulation of DNA recombination	3	1.36986	ENSG00000168298, ENSG00000124610, ENSG00000124575	193	16	19308	18.7578	0.0107708	0.544526
GOTERM_BP_DIRECT	GO:0000226~microtubule cytoskeleton organization	6	2.73973	ENSG00000013810, ENSG00000196230, ENSG00000176101, ENSG00000188229, ENSG00000089685, ENSG00000170312	193	134	19308	4.47947	0.0109835	0.544526
KEGG_PATHWAY	hsa01524:Platinum drug resistance	4	1.82648	ENSG00000135679, ENSG00000131747, ENSG00000142208, ENSG00000089685	100	73	8164	4.47342	0.0585306	0.570673
KEGG_PATHWAY	hsa03020:RNA polymerase	3	1.36986	ENSG00000163882, ENSG00000177700, ENSG00000099817	100	34	8164	7.20353	0.0635505	0.590111
GOTERM_BP_DIRECT	GO:0010629~negative regulation of gene expression	9	4.10959	ENSG00000107779, ENSG00000174775, ENSG00000102974, ENSG00000142208, ENSG00000130816, ENSG00000165215, ENSG00000170312, ENSG00000162552, ENSG00000164104	193	309	19308	2.91383	0.012418	0.592844
GOTERM_BP_DIRECT	GO:0030307~positive regulation of cell growth	5	2.28311	ENSG00000163220, ENSG00000143546, ENSG00000121864, ENSG00000163041, ENSG00000142208	193	92	19308	5.43704	0.0134278	0.618159
GOTERM_BP_DIRECT	GO:1900087~positive regulation of G1/S transition of mitotic cell cycle	4	1.82648	ENSG00000198176, ENSG00000171848, ENSG00000151849, ENSG00000142208	193	51	19308	7.84639	0.0142097	0.631598
GOTERM_BP_DIRECT	GO:0000398~mRNA splicing, via spliceosome	7	3.19635	ENSG00000075856, ENSG00000131876, ENSG00000104852, ENSG00000143977, ENSG00000124380, ENSG00000183684, ENSG00000111786	193	202	19308	3.46678	0.0157866	0.64903
GOTERM_BP_DIRECT	GO:0051726~regulation of cell cycle	9	4.10959	ENSG00000136518, ENSG00000198176, ENSG00000135679, ENSG00000115241, ENSG00000167393, ENSG00000174775, ENSG00000179271, ENSG00000091436, ENSG00000089685	193	324	19308	2.77893	0.0160157	0.64903
GOTERM_BP_DIRECT	GO:0090398~cellular senescence	4	1.82648	ENSG00000188486, ENSG00000174775, ENSG00000073282, ENSG00000198836	193	54	19308	7.41048	0.0165632	0.64903
GOTERM_BP_DIRECT	GO:0060236~regulation of mitotic spindle organization	3	1.36986	ENSG00000013810, ENSG00000151849, ENSG00000134222	193	20	19308	15.0062	0.016616	0.64903
GOTERM_BP_DIRECT	GO:0001934~positive regulation of protein phosphorylation	7	3.19635	ENSG00000134690, ENSG00000114416, ENSG00000174775, ENSG00000142208, ENSG00000089685, ENSG00000165215, ENSG00000178999	193	210	19308	3.33472	0.0188484	0.714006
GOTERM_BP_DIRECT	GO:0070488~neutrophil aggregation	2	0.913242	ENSG00000163220, ENSG00000143546	193	2	19308	100.041	0.0197898	0.714006
GOTERM_BP_DIRECT	GO:0090201~negative regulation of release of cytochrome c from mitochondria	3	1.36986	ENSG00000142208, ENSG00000175193, ENSG00000198836	193	22	19308	13.642	0.0199412	0.714006
KEGG_PATHWAY	hsa01232:Nucleotide metabolism	4	1.82648	ENSG00000171848, ENSG00000129187, ENSG00000176890, ENSG00000198931	100	85	8164	3.84188	0.083944	0.744049
KEGG_PATHWAY	hsa04540:Gap junction	4	1.82648	ENSG00000196230, ENSG00000174775, ENSG00000188229, ENSG00000170312	100	88	8164	3.71091	0.0909291	0.77092
KEGG_PATHWAY	hsa04550:Signaling pathways regulating pluripotency of stem cells	5	2.28311	ENSG00000212993, ENSG00000107779, ENSG00000174775, ENSG00000142208, ENSG00000162552	100	143	8164	2.85455	0.0954289	0.77536
GOTERM_BP_DIRECT	GO:0006351~transcription, DNA-templated	5	2.28311	ENSG00000163882, ENSG00000130816, ENSG00000145386, ENSG00000107164, ENSG00000099817	193	109	19308	4.58906	0.023501	0.777344
GOTERM_BP_DIRECT	GO:0007020~microtubule nucleation	3	1.36986	ENSG00000151849, ENSG00000176101, ENSG00000126216	193	24	19308	12.5052	0.0235193	0.777344
GOTERM_BP_DIRECT	GO:0050768~negative regulation of neurogenesis	3	1.36986	ENSG00000107779, ENSG00000090520, ENSG00000146425	193	24	19308	12.5052	0.0235193	0.777344
GOTERM_BP_DIRECT	GO:0017144~drug metabolic process	3	1.36986	ENSG00000167397, ENSG00000084774, ENSG00000159228	193	25	19308	12.005	0.0253997	0.800912
GOTERM_BP_DIRECT	GO:0042776~mitochondrial ATP synthesis coupled proton transport	4	1.82648	ENSG00000183648, ENSG00000099624, ENSG00000170906, ENSG00000154723	193	65	19308	6.1564	0.0269551	0.800912
GOTERM_BP_DIRECT	GO:0051493~regulation of cytoskeleton organization	3	1.36986	ENSG00000163220, ENSG00000143546, ENSG00000146425	193	26	19308	11.5432	0.0273391	0.800912
GOTERM_BP_DIRECT	GO:0051000~positive regulation of nitric-oxide synthase activity	3	1.36986	ENSG00000228716, ENSG00000142208, ENSG00000113389	193	26	19308	11.5432	0.0273391	0.800912
GOTERM_BP_DIRECT	GO:0040029~regulation of gene expression, epigenetic	3	1.36986	ENSG00000197409, ENSG00000102974, ENSG00000286522	193	26	19308	11.5432	0.0273391	0.800912
GOTERM_BP_DIRECT	GO:0042752~regulation of circadian rhythm	4	1.82648	ENSG00000131747, ENSG00000172531, ENSG00000138668, ENSG00000170312	193	66	19308	6.06312	0.0280375	0.80312
GOTERM_BP_DIRECT	GO:0000281~mitotic cytokinesis	4	1.82648	ENSG00000136108, ENSG00000134690, ENSG00000089685, ENSG00000178999	193	67	19308	5.97262	0.0291428	0.816632
GOTERM_BP_DIRECT	GO:0014070~response to organic cyclic compound	4	1.82648	ENSG00000167397, ENSG00000137700, ENSG00000170312, ENSG00000141753	193	71	19308	5.63614	0.0337915	0.926749
GOTERM_BP_DIRECT	GO:0006366~transcription from RNA polymerase II promoter	7	3.19635	ENSG00000198176, ENSG00000163882, ENSG00000177030, ENSG00000177700, ENSG00000099817, ENSG00000073282, ENSG00000124795	193	243	19308	2.88185	0.0348926	0.937011
GOTERM_BP_DIRECT	GO:0005977~glycogen metabolic process	3	1.36986	ENSG00000172531, ENSG00000137700, ENSG00000135447	193	31	19308	9.68143	0.0378756	0.952996
GOTERM_BP_DIRECT	GO:0008283~cell proliferation	6	2.73973	ENSG00000013810, ENSG00000163041, ENSG00000142208, ENSG00000148773, ENSG00000073282, ENSG00000178999	193	186	19308	3.22714	0.0387538	0.952996
GOTERM_BP_DIRECT	GO:0032392~DNA geometric change	2	0.913242	ENSG00000029993, ENSG00000164104	193	4	19308	50.0207	0.0391899	0.952996
GOTERM_BP_DIRECT	GO:0006231~dTMP biosynthetic process	2	0.913242	ENSG00000129187, ENSG00000176890	193	4	19308	50.0207	0.0391899	0.952996
GOTERM_BP_DIRECT	GO:0032119~sequestering of zinc ion	2	0.913242	ENSG00000163220, ENSG00000143546	193	4	19308	50.0207	0.0391899	0.952996
GOTERM_BP_DIRECT	GO:0006335~DNA replication-dependent nucleosome assembly	3	1.36986	ENSG00000197409, ENSG00000286522, ENSG00000197061	193	32	19308	9.37889	0.0401417	0.952996
GOTERM_BP_DIRECT	GO:0006915~apoptotic process	12	5.47945	ENSG00000163220, ENSG00000143546, ENSG00000135679, ENSG00000136108, ENSG00000114416, ENSG00000184990, ENSG00000242265, ENSG00000089685, ENSG00000170312, ENSG00000277443, ENSG00000073282, ENSG00000198836	193	607	19308	1.97776	0.0406631	0.952996
GOTERM_BP_DIRECT	GO:0097193~intrinsic apoptotic signaling pathway	3	1.36986	ENSG00000213190, ENSG00000184990, ENSG00000174775	193	34	19308	8.82719	0.044823	0.9892
GOTERM_BP_DIRECT	GO:0000132~establishment of mitotic spindle orientation	3	1.36986	ENSG00000040275, ENSG00000080986, ENSG00000146425	193	34	19308	8.82719	0.044823	0.9892
GOTERM_BP_DIRECT	GO:0000077~DNA damage checkpoint	3	1.36986	ENSG00000188486, ENSG00000171792, ENSG00000091436	193	34	19308	8.82719	0.044823	0.9892
GOTERM_BP_DIRECT	GO:0043044~ATP-dependent chromatin remodeling	3	1.36986	ENSG00000136518, ENSG00000117713, ENSG00000102038	193	35	19308	8.57498	0.0472356	0.9892
GOTERM_BP_DIRECT	GO:0000070~mitotic sister chromatid segregation	3	1.36986	ENSG00000122952, ENSG00000134690, ENSG00000080986	193	35	19308	8.57498	0.0472356	0.9892
GOTERM_BP_DIRECT	GO:0030593~neutrophil chemotaxis	4	1.82648	ENSG00000166794, ENSG00000163220, ENSG00000143546, ENSG00000137700	193	82	19308	4.88007	0.048421	0.9892
GOTERM_BP_DIRECT	GO:0018119~peptidyl-cysteine S-nitrosylation	2	0.913242	ENSG00000163220, ENSG00000143546	193	5	19308	40.0166	0.0487462	0.9892
GOTERM_BP_DIRECT	GO:0030263~apoptotic chromosome condensation	2	0.913242	ENSG00000100813, ENSG00000131747	193	5	19308	40.0166	0.0487462	0.9892
GOTERM_BP_DIRECT	GO:0051017~actin filament bundle assembly	3	1.36986	ENSG00000173156, ENSG00000126878, ENSG00000277443	193	36	19308	8.33679	0.0496948	0.9892
GOTERM_BP_DIRECT	GO:0017148~negative regulation of translation	4	1.82648	ENSG00000228716, ENSG00000171617, ENSG00000176890, ENSG00000114416	193	83	19308	4.82127	0.0498821	0.9892
GOTERM_BP_DIRECT	GO:0043488~regulation of mRNA stability	3	1.36986	ENSG00000114416, ENSG00000142208, ENSG00000135870	193	37	19308	8.11147	0.0521993	0.991538
GOTERM_BP_DIRECT	GO:0006401~RNA catabolic process	3	1.36986	ENSG00000172922, ENSG00000138668, ENSG00000171865	193	37	19308	8.11147	0.0521993	0.991538
GOTERM_BP_DIRECT	GO:0051225~spindle assembly	3	1.36986	ENSG00000196230, ENSG00000180198, ENSG00000126216	193	38	19308	7.89801	0.0547479	0.991538
GOTERM_BP_DIRECT	GO:0009636~response to toxic substance	4	1.82648	ENSG00000135679, ENSG00000176890, ENSG00000111786, ENSG00000170312	193	87	19308	4.59961	0.0559388	0.991538
GOTERM_BP_DIRECT	GO:0051383~kinetochore organization	2	0.913242	ENSG00000136824, ENSG00000080986	193	6	19308	33.3472	0.058208	0.991538
GOTERM_BP_DIRECT	GO:0006066~alcohol metabolic process	2	0.913242	ENSG00000132746, ENSG00000111275	193	6	19308	33.3472	0.058208	0.991538
GOTERM_BP_DIRECT	GO:0007018~microtubule-based movement	4	1.82648	ENSG00000118193, ENSG00000126777, ENSG00000119333, ENSG00000146425	193	89	19308	4.49624	0.0590926	0.991538
GOTERM_BP_DIRECT	GO:0045184~establishment of protein localization	3	1.36986	ENSG00000135679, ENSG00000118193, ENSG00000134874	193	41	19308	7.32011	0.062648	0.991538
GOTERM_BP_DIRECT	GO:0001889~liver development	4	1.82648	ENSG00000084774, ENSG00000138668, ENSG00000174775, ENSG00000162552	193	92	19308	4.34963	0.0639768	0.991538
GOTERM_BP_DIRECT	GO:0071392~cellular response to estradiol stimulus	3	1.36986	ENSG00000124098, ENSG00000138668, ENSG00000145386	193	42	19308	7.14582	0.0653624	0.991538
GOTERM_BP_DIRECT	GO:2001032~regulation of double-strand break repair via nonhomologous end joining	2	0.913242	ENSG00000247746, ENSG00000124795	193	7	19308	28.5833	0.0675761	0.991538
GOTERM_BP_DIRECT	GO:0010216~maintenance of DNA methylation	2	0.913242	ENSG00000102974, ENSG00000130816	193	7	19308	28.5833	0.0675761	0.991538
GOTERM_BP_DIRECT	GO:0006924~activation-induced cell death of T cells	2	0.913242	ENSG00000184990, ENSG00000142208	193	7	19308	28.5833	0.0675761	0.991538
GOTERM_BP_DIRECT	GO:0007281~germ cell development	3	1.36986	ENSG00000142208, ENSG00000177030, ENSG00000134874	193	43	19308	6.97964	0.0681157	0.991538
GOTERM_BP_DIRECT	GO:0045995~regulation of embryonic development	3	1.36986	ENSG00000136518, ENSG00000112769, ENSG00000170312	193	44	19308	6.82101	0.0709066	0.991538
GOTERM_BP_DIRECT	GO:0031100~animal organ regeneration	3	1.36986	ENSG00000084774, ENSG00000145386, ENSG00000170312	193	45	19308	6.66943	0.0737344	0.991538
GOTERM_BP_DIRECT	GO:0035425~autocrine signaling	2	0.913242	ENSG00000163220, ENSG00000143546	193	8	19308	25.0104	0.0768516	0.991538
GOTERM_BP_DIRECT	GO:0042373~vitamin K metabolic process	2	0.913242	ENSG00000167397, ENSG00000159228	193	8	19308	25.0104	0.0768516	0.991538
GOTERM_BP_DIRECT	GO:0006089~lactate metabolic process	2	0.913242	ENSG00000111716, ENSG00000137700	193	8	19308	25.0104	0.0768516	0.991538
GOTERM_BP_DIRECT	GO:0098532~histone H3-K27 trimethylation	2	0.913242	ENSG00000168298, ENSG00000124575	193	8	19308	25.0104	0.0768516	0.991538
GOTERM_BP_DIRECT	GO:0043567~regulation of insulin-like growth factor receptor signaling pathway	2	0.913242	ENSG00000115457, ENSG00000141753	193	8	19308	25.0104	0.0768516	0.991538
GOTERM_BP_DIRECT	GO:0006275~regulation of DNA replication	3	1.36986	ENSG00000136518, ENSG00000171320, ENSG00000145386	193	47	19308	6.38562	0.079496	0.991538
GOTERM_BP_DIRECT	GO:0046718~viral entry into host cell	4	1.82648	ENSG00000121864, ENSG00000184990, ENSG00000170312, ENSG00000146425	193	102	19308	3.92319	0.0815361	0.991538
GOTERM_BP_DIRECT	GO:0006265~DNA topological change	2	0.913242	ENSG00000131747, ENSG00000164104	193	9	19308	22.2314	0.0860352	0.991538
GOTERM_BP_DIRECT	GO:0046653~tetrahydrofolate metabolic process	2	0.913242	ENSG00000228716, ENSG00000176890	193	9	19308	22.2314	0.0860352	0.991538
GOTERM_BP_DIRECT	GO:0045944~positive regulation of transcription from RNA polymerase II promoter	18	8.21918	ENSG00000198176, ENSG00000135679, ENSG00000136108, ENSG00000180035, ENSG00000107779, ENSG00000131747, ENSG00000174775, ENSG00000138668, ENSG00000177508, ENSG00000073282, ENSG00000121864, ENSG00000142208, ENSG00000102038, ENSG00000107164, ENSG00000164104, ENSG00000162599, ENSG00000124795, ENSG00000183734	193	1204	19308	1.49564	0.0917722	0.991538
GOTERM_BP_DIRECT	GO:0097191~extrinsic apoptotic signaling pathway	3	1.36986	ENSG00000213190, ENSG00000184990, ENSG00000167815	193	52	19308	5.77162	0.0944753	0.991538
GOTERM_BP_DIRECT	GO:0006338~chromatin remodeling	5	2.28311	ENSG00000136518, ENSG00000117713, ENSG00000102038, ENSG00000073282, ENSG00000124795	193	173	19308	2.89137	0.094583	0.991538
GOTERM_BP_DIRECT	GO:0002544~chronic inflammatory response	2	0.913242	ENSG00000163220, ENSG00000143546	193	10	19308	20.0083	0.095128	0.991538
GOTERM_BP_DIRECT	GO:0034551~mitochondrial respiratory chain complex III assembly	2	0.913242	ENSG00000204922, ENSG00000169021	193	10	19308	20.0083	0.095128	0.991538
GOTERM_BP_DIRECT	GO:2000045~regulation of G1/S transition of mitotic cell cycle	3	1.36986	ENSG00000136518, ENSG00000118193, ENSG00000117713	193	53	19308	5.66272	0.0975623	0.991538

## Sheet: Table S3
Supplementary Table 03 – Clones (i.e., lineage) frequencies over time. A) Lineage (clone) ID; (B) Frequency of the given lineage in the control condition (Day 0); (C) At 3 days; (D) At 6 days; (E) At 9 days; (F) Afatinib response group of given lineage as Tolerant or Sensitive
Lineage ID	Frequency Day 0	Frequency Day 3	Frequency Day 6	Frequency Day 9	Afatinib response group
bc14-021:bc30-021932	2.20636	3.34029	4.03397	2.80948	Tolerant
bc14-037:bc30-021892	4.34783	1.46138	2.01699	2.01932	Tolerant
bc14-012:bc30-099590	1.16807	0.835073	1.27389	1.40474	Tolerant
bc14-021:bc30-048793	2.40104	2.29645	2.12314	1.40474	Tolerant
bc14-054:bc30-099259	2.20636	2.71399	2.33546	1.31694	Tolerant
bc14-006:bc30-019687	0.843608	0.626305	0.530786	0.965759	Tolerant
bc14-061:bc30-092152	0.584036	1.25261	0.530786	0.965759	Tolerant
bc14-011:bc30-090251	0.973394	0.208768	1.38004	0.877963	Tolerant
bc14-060:bc30-072759	0.648929	0.208768	0.955414	0.790167	Tolerant
bc14-065:bc30-030058	0.713822	3.13152	0.636943	0.702371	Tolerant
bc14-043:bc30-034364	0.713822	1.04384	0.530786	0.614574	Tolerant
bc14-064:bc30-086398	0.584036	0.626305	0.849257	0.614574	Tolerant
bc14-065:bc30-029505	0.973394	2.08768	0.530786	0.614574	Tolerant
bc14-096:bc30-014468	0.778715	0.208768	0.849257	0.614574	Tolerant
bc14-052:bc30-005120	0.389358	0.835073	1.38004	0.526778	Tolerant
bc14-052:bc30-029064	0.713822	1.04384	0.106157	0.526778	Tolerant
bc14-087:bc30-061352	0.519143	0.208768	0.212314	0.526778	Tolerant
bc14-022:bc30-047533	0.324465	0.208768	0.424628	0.438982	Tolerant
bc14-059:bc30-072335	0.324465	0.208768	0.530786	0.438982	Tolerant
bc14-019:bc30-041430	0.324465	#N/A	0.636943	0.351185	Tolerant
bc14-029:bc30-078291	0.324465	0.208768	0.212314	0.351185	Tolerant
bc14-039:bc30-051511	0.324465	0.417537	0.7431	0.351185	Tolerant
bc14-065:bc30-057163	0.194679	0.417537	0.530786	0.351185	Tolerant
bc14-020:bc30-010913	0.648929	0.417537	0.424628	0.263389	Tolerant
bc14-033:bc30-023121	0.194679	0.417537	0.212314	0.263389	Tolerant
bc14-055:bc30-057547	0.45425	0.417537	0.318471	0.263389	Tolerant
bc14-061:bc30-015052	0.259572	#N/A	0.106157	0.263389	Tolerant
bc14-063:bc30-070885	0.519143	1.04384	0.318471	0.263389	Tolerant
bc14-003:bc30-090195	0.389358	0.417537	0.424628	0.175593	Tolerant
bc14-006:bc30-066015	0.45425	#N/A	0.424628	0.175593	Tolerant
bc14-006:bc30-071388	0.259572	#N/A	0.106157	0.175593	Tolerant
bc14-018:bc30-066885	0.194679	#N/A	0.106157	0.175593	Tolerant
bc14-022:bc30-069303	0.45425	0.208768	#N/A	0.175593	Tolerant
bc14-037:bc30-094922	0.194679	#N/A	#N/A	0.175593	Tolerant
bc14-061:bc30-007079	0.259572	#N/A	0.212314	0.175593	Tolerant
bc14-065:bc30-033306	0.324465	0.208768	0.318471	0.175593	Tolerant
bc14-071:bc30-020429	0.584036	0.208768	0.424628	0.175593	Tolerant
bc14-086:bc30-044324	0.519143	0.208768	0.106157	0.175593	Tolerant
bc14-095:bc30-012872	0.259572	0.208768	0.212314	0.175593	Tolerant
bc14-001:bc30-037375	0.0648929	#N/A	#N/A	0.0877963	Tolerant
bc14-007:bc30-038130	0.129786	#N/A	#N/A	0.0877963	Tolerant
bc14-015:bc30-078014	0.0648929	#N/A	#N/A	0.0877963	Tolerant
bc14-024:bc30-096023	0.0648929	0.208768	0.424628	0.0877963	Tolerant
bc14-029:bc30-044951	0.129786	0.208768	#N/A	0.0877963	Tolerant
bc14-037:bc30-069628	0.0648929	0.417537	#N/A	0.0877963	Tolerant
bc14-045:bc30-024511	0.324465	#N/A	#N/A	0.0877963	Tolerant
bc14-050:bc30-014578	0.0648929	0.208768	#N/A	0.0877963	Tolerant
bc14-055:bc30-073573	0.259572	0.417537	0.424628	0.0877963	Tolerant
bc14-058:bc30-071926	0.0648929	#N/A	0.106157	0.0877963	Tolerant
bc14-059:bc30-086131	0.0648929	#N/A	0.106157	0.0877963	Tolerant
bc14-061:bc30-079696	0.194679	#N/A	0.106157	0.0877963	Tolerant
bc14-065:bc30-098517	0.0648929	0.208768	0.106157	0.0877963	Tolerant
bc14-069:bc30-027116	0.259572	#N/A	#N/A	0.0877963	Tolerant
bc14-083:bc30-009620	0.324465	0.626305	0.106157	0.0877963	Tolerant
bc14-087:bc30-065831	0.129786	0.417537	0.106157	0.0877963	Tolerant
bc14-095:bc30-033735	0.0648929	#N/A	#N/A	0.0877963	Tolerant
bc14-095:bc30-059525	0.194679	#N/A	0.212314	0.0877963	Tolerant
bc14-013:bc30-092942	14.4711	21.5031	32.6964	35.4697	Tolerant
bc14-065:bc30-046216	2.46593	6.47182	7.74947	9.92098	Tolerant
bc14-029:bc30-097278	0.648929	1.67015	0.849257	2.01932	Tolerant
bc14-057:bc30-088917	0.519143	0.417537	1.91083	1.14135	Tolerant
bc14-040:bc30-048917	0.324465	0.208768	0.849257	1.05356	Tolerant
bc14-002:bc30-074580	0.389358	0.835073	0.955414	0.877963	Tolerant
bc14-063:bc30-058638	0.259572	0.208768	0.530786	0.614574	Tolerant
bc14-040:bc30-018935	0.129786	#N/A	0.424628	0.438982	Tolerant
bc14-051:bc30-000703	0.194679	0.417537	0.318471	0.438982	Tolerant
bc14-029:bc30-007942	0.0648929	#N/A	#N/A	0.263389	Tolerant
bc14-038:bc30-044710	0.0648929	#N/A	#N/A	0.263389	Tolerant
bc14-099:bc30-079659	0.0648929	#N/A	0.212314	0.263389	Tolerant
bc14-065:bc30-087150	0.0648929	#N/A	0.106157	0.175593	Tolerant
bc14-001:bc30-003651	0.0648929	0.208768	#N/A	#N/A	Tolerant
bc14-001:bc30-050813	0.0648929	#N/A	#N/A	#N/A	Sensitive
bc14-001:bc30-073725	0.194679	#N/A	#N/A	#N/A	Sensitive
bc14-002:bc30-005546	0.129786	#N/A	#N/A	#N/A	Sensitive
bc14-002:bc30-018515	0.0648929	#N/A	#N/A	#N/A	Sensitive
bc14-002:bc30-023232	0.0648929	#N/A	#N/A	#N/A	Sensitive
bc14-002:bc30-037900	0.129786	#N/A	#N/A	#N/A	Sensitive
bc14-002:bc30-045329	0.129786	#N/A	#N/A	#N/A	Sensitive
bc14-002:bc30-051804	0.194679	0.208768	0.212314	#N/A	Sensitive
bc14-002:bc30-059123	0.0648929	#N/A	#N/A	#N/A	Sensitive
bc14-002:bc30-097262	0.0648929	#N/A	#N/A	#N/A	Sensitive
bc14-003:bc30-006836	0.0648929	#N/A	#N/A	#N/A	Sensitive
bc14-003:bc30-018637	#N/A	0.208768	#N/A	#N/A	Sensitive
bc14-003:bc30-023649	#N/A	0.208768	#N/A	#N/A	Sensitive
bc14-003:bc30-060369	#N/A	0.208768	0.106157	#N/A	Sensitive
bc14-004:bc30-003418	#N/A	#N/A	0.106157	#N/A	Sensitive
bc14-004:bc30-008394	#N/A	0.208768	#N/A	#N/A	Sensitive
bc14-004:bc30-027226	0.0648929	#N/A	#N/A	#N/A	Sensitive
bc14-004:bc30-031423	0.0648929	#N/A	#N/A	#N/A	Sensitive
bc14-004:bc30-071961	0.0648929	#N/A	#N/A	#N/A	Sensitive
bc14-004:bc30-087344	0.0648929	#N/A	#N/A	#N/A	Sensitive
bc14-005:bc30-009892	0.0648929	#N/A	#N/A	#N/A	Sensitive
bc14-006:bc30-030371	0.194679	#N/A	0.106157	#N/A	Sensitive
bc14-006:bc30-067911	0.0648929	0.208768	#N/A	#N/A	Sensitive
bc14-006:bc30-085689	#N/A	#N/A	0.106157	#N/A	Sensitive
bc14-007:bc30-000605	#N/A	0.208768	#N/A	#N/A	Sensitive
bc14-007:bc30-007531	0.0648929	#N/A	0.106157	#N/A	Sensitive
bc14-008:bc30-004652	0.194679	#N/A	#N/A	#N/A	Sensitive
bc14-008:bc30-027839	0.129786	#N/A	#N/A	#N/A	Sensitive
bc14-008:bc30-059667	0.0648929	#N/A	#N/A	#N/A	Sensitive
bc14-008:bc30-062269	0.0648929	0.208768	#N/A	#N/A	Sensitive
bc14-010:bc30-004435	0.0648929	0.208768	#N/A	#N/A	Sensitive
bc14-010:bc30-007792	0.0648929	0.208768	#N/A	#N/A	Sensitive
bc14-010:bc30-043637	0.0648929	#N/A	#N/A	#N/A	Sensitive
bc14-010:bc30-099753	#N/A	0.208768	#N/A	#N/A	Sensitive
bc14-011:bc30-059389	0.0648929	0.208768	#N/A	#N/A	Sensitive
bc14-011:bc30-061613	#N/A	0.208768	#N/A	#N/A	Sensitive
bc14-011:bc30-062136	0.129786	0.208768	0.106157	#N/A	Tolerant
bc14-011:bc30-062576	#N/A	#N/A	0.106157	#N/A	Sensitive
bc14-011:bc30-069933	0.0648929	#N/A	#N/A	#N/A	Sensitive
bc14-011:bc30-080773	#N/A	0.208768	#N/A	#N/A	Sensitive
bc14-011:bc30-092844	0.129786	#N/A	#N/A	#N/A	Tolerant
bc14-011:bc30-096594	#N/A	0.208768	0.106157	#N/A	Sensitive
bc14-011:bc30-099377	0.0648929	#N/A	#N/A	#N/A	Sensitive
bc14-012:bc30-026933	0.324465	#N/A	0.212314	#N/A	Sensitive
bc14-012:bc30-027008	#N/A	#N/A	0.106157	#N/A	Sensitive
bc14-012:bc30-035872	#N/A	#N/A	0.106157	#N/A	Sensitive
bc14-012:bc30-068431	#N/A	#N/A	0.106157	#N/A	Sensitive
bc14-012:bc30-080160	#N/A	#N/A	#N/A	#N/A	Tolerant
bc14-012:bc30-083558	0.0648929	#N/A	#N/A	#N/A	Sensitive
bc14-013:bc30-009766	0.129786	0.208768	#N/A	#N/A	Tolerant
bc14-013:bc30-018603	0.0648929	0.208768	#N/A	#N/A	Sensitive
bc14-013:bc30-028407	0.194679	0.417537	#N/A	#N/A	Sensitive
bc14-013:bc30-085462	0.0648929	#N/A	#N/A	#N/A	Sensitive
bc14-013:bc30-093973	#N/A	#N/A	0.106157	#N/A	Tolerant
bc14-014:bc30-000356	0.129786	#N/A	0.212314	#N/A	Sensitive
bc14-014:bc30-064469	0.843608	#N/A	0.106157	#N/A	Sensitive
bc14-014:bc30-095687	0.0648929	#N/A	#N/A	#N/A	Sensitive
bc14-015:bc30-045353	0.0648929	#N/A	#N/A	#N/A	Sensitive
bc14-015:bc30-060120	0.129786	#N/A	#N/A	#N/A	Sensitive
bc14-015:bc30-066453	0.0648929	#N/A	#N/A	#N/A	Sensitive
bc14-015:bc30-077167	0.0648929	0.208768	#N/A	#N/A	Sensitive
bc14-015:bc30-079242	0.0648929	0.208768	0.106157	#N/A	Sensitive
bc14-015:bc30-081240	0.129786	0.208768	0.106157	#N/A	Sensitive
bc14-015:bc30-091592	0.129786	#N/A	#N/A	#N/A	Sensitive
bc14-016:bc30-007195	0.0648929	#N/A	#N/A	#N/A	Sensitive
bc14-017:bc30-037177	0.0648929	#N/A	#N/A	#N/A	Sensitive
bc14-018:bc30-015072	#N/A	#N/A	0.106157	#N/A	Sensitive
bc14-018:bc30-028041	0.0648929	#N/A	#N/A	#N/A	Sensitive
bc14-018:bc30-029572	#N/A	0.208768	#N/A	#N/A	Sensitive
bc14-018:bc30-034063	0.0648929	#N/A	#N/A	#N/A	Sensitive
bc14-018:bc30-054089	0.0648929	#N/A	#N/A	#N/A	Sensitive
bc14-018:bc30-065781	0.0648929	#N/A	#N/A	#N/A	Sensitive
bc14-019:bc30-065627	#N/A	#N/A	0.106157	#N/A	Sensitive
bc14-019:bc30-068533	0.0648929	#N/A	#N/A	#N/A	Sensitive
bc14-020:bc30-079030	0.0648929	#N/A	0.212314	#N/A	Sensitive
bc14-021:bc30-010896	0.0648929	#N/A	#N/A	#N/A	Sensitive
bc14-021:bc30-024916	#N/A	0.208768	#N/A	#N/A	Sensitive
bc14-021:bc30-031240	0.129786	#N/A	#N/A	#N/A	Tolerant
bc14-021:bc30-046704	0.0648929	#N/A	#N/A	#N/A	Sensitive
bc14-021:bc30-053172	0.0648929	#N/A	#N/A	#N/A	Sensitive
bc14-021:bc30-061643	0.0648929	0.208768	#N/A	#N/A	Sensitive
bc14-021:bc30-076957	#N/A	0.208768	#N/A	#N/A	Sensitive
bc14-021:bc30-089309	0.129786	#N/A	0.106157	#N/A	Sensitive
bc14-021:bc30-099996	0.129786	0.417537	#N/A	#N/A	Sensitive
bc14-022:bc30-029811	0.0648929	#N/A	#N/A	#N/A	Sensitive
bc14-022:bc30-032129	0.0648929	#N/A	#N/A	#N/A	Sensitive
bc14-022:bc30-032693	0.0648929	#N/A	#N/A	#N/A	Sensitive
bc14-022:bc30-034018	0.129786	0.208768	#N/A	#N/A	Sensitive
bc14-022:bc30-059089	0.0648929	#N/A	#N/A	#N/A	Sensitive
bc14-022:bc30-059265	0.129786	#N/A	0.212314	#N/A	Sensitive
bc14-022:bc30-063862	#N/A	#N/A	#N/A	#N/A	Tolerant
bc14-022:bc30-067450	0.0648929	#N/A	#N/A	#N/A	Sensitive
bc14-022:bc30-098837	0.0648929	#N/A	#N/A	#N/A	Sensitive
bc14-029:bc30-001138	0.129786	#N/A	#N/A	#N/A	Sensitive
bc14-029:bc30-001504	#N/A	0.208768	#N/A	#N/A	Sensitive
bc14-029:bc30-002160	0.0648929	#N/A	#N/A	#N/A	Sensitive
bc14-029:bc30-005813	0.194679	0.208768	0.212314	#N/A	Sensitive
bc14-029:bc30-018914	0.129786	#N/A	#N/A	#N/A	Sensitive
bc14-029:bc30-022186	#N/A	0.208768	#N/A	#N/A	Sensitive
bc14-029:bc30-052996	0.194679	#N/A	#N/A	#N/A	Tolerant
bc14-029:bc30-072575	0.0648929	0.417537	#N/A	#N/A	Sensitive
bc14-029:bc30-076836	0.0648929	#N/A	#N/A	#N/A	Sensitive
bc14-029:bc30-078747	#N/A	0.208768	#N/A	#N/A	Sensitive
bc14-029:bc30-091740	0.0648929	#N/A	#N/A	#N/A	Sensitive
bc14-030:bc30-014189	0.129786	#N/A	#N/A	#N/A	Sensitive
bc14-030:bc30-079766	0.0648929	#N/A	#N/A	#N/A	Sensitive
bc14-032:bc30-088851	0.129786	0.208768	#N/A	#N/A	Sensitive
bc14-033:bc30-023722	#N/A	#N/A	0.106157	#N/A	Sensitive
bc14-033:bc30-036686	#N/A	#N/A	0.106157	#N/A	Sensitive
bc14-033:bc30-088008	0.0648929	#N/A	#N/A	#N/A	Sensitive
bc14-034:bc30-025803	#N/A	0.208768	#N/A	#N/A	Sensitive
bc14-034:bc30-065305	0.0648929	#N/A	#N/A	#N/A	Sensitive
bc14-034:bc30-067943	0.0648929	#N/A	#N/A	#N/A	Sensitive
bc14-034:bc30-088466	0.0648929	#N/A	#N/A	#N/A	Sensitive
bc14-034:bc30-094912	0.0648929	#N/A	#N/A	#N/A	Sensitive
bc14-036:bc30-011076	#N/A	0.208768	#N/A	#N/A	Sensitive
bc14-036:bc30-013232	0.0648929	#N/A	#N/A	#N/A	Sensitive
bc14-036:bc30-033544	#N/A	#N/A	0.106157	#N/A	Sensitive
bc14-036:bc30-043462	0.259572	#N/A	#N/A	#N/A	Sensitive
bc14-036:bc30-045775	0.0648929	#N/A	#N/A	#N/A	Sensitive
bc14-036:bc30-055776	#N/A	0.208768	#N/A	#N/A	Sensitive
bc14-036:bc30-055997	0.129786	#N/A	#N/A	#N/A	Sensitive
bc14-036:bc30-072252	0.0648929	#N/A	#N/A	#N/A	Sensitive
bc14-036:bc30-074269	0.129786	#N/A	#N/A	#N/A	Sensitive
bc14-037:bc30-006301	0.0648929	#N/A	#N/A	#N/A	Sensitive
bc14-037:bc30-009106	0.0648929	#N/A	#N/A	#N/A	Sensitive
bc14-037:bc30-009931	0.0648929	#N/A	#N/A	#N/A	Sensitive
bc14-037:bc30-015631	0.0648929	#N/A	#N/A	#N/A	Sensitive
bc14-037:bc30-018534	#N/A	#N/A	0.106157	#N/A	Sensitive
bc14-037:bc30-033005	0.0648929	#N/A	#N/A	#N/A	Sensitive
bc14-037:bc30-034693	0.129786	#N/A	#N/A	#N/A	Sensitive
bc14-037:bc30-038326	0.0648929	#N/A	#N/A	#N/A	Sensitive
bc14-037:bc30-039971	#N/A	#N/A	0.106157	#N/A	Sensitive
bc14-037:bc30-047211	0.129786	#N/A	#N/A	#N/A	Tolerant
bc14-037:bc30-048607	0.0648929	#N/A	0.106157	#N/A	Sensitive
bc14-037:bc30-064907	0.0648929	#N/A	#N/A	#N/A	Sensitive
bc14-037:bc30-065837	0.129786	#N/A	#N/A	#N/A	Sensitive
bc14-037:bc30-078298	0.129786	#N/A	#N/A	#N/A	Sensitive
bc14-037:bc30-080081	0.0648929	#N/A	#N/A	#N/A	Sensitive
bc14-037:bc30-081298	#N/A	#N/A	0.106157	#N/A	Sensitive
bc14-037:bc30-086504	0.0648929	#N/A	#N/A	#N/A	Tolerant
bc14-038:bc30-004062	#N/A	0.208768	#N/A	#N/A	Tolerant
bc14-038:bc30-022777	0.129786	#N/A	#N/A	#N/A	Sensitive
bc14-038:bc30-025776	0.259572	#N/A	#N/A	#N/A	Sensitive
bc14-038:bc30-043693	0.0648929	#N/A	#N/A	#N/A	Sensitive
bc14-038:bc30-055830	0.194679	#N/A	#N/A	#N/A	Sensitive
bc14-038:bc30-057819	0.0648929	0.208768	#N/A	#N/A	Sensitive
bc14-038:bc30-059241	0.0648929	#N/A	#N/A	#N/A	Sensitive
bc14-039:bc30-005606	0.0648929	#N/A	#N/A	#N/A	Sensitive
bc14-039:bc30-067041	0.259572	#N/A	#N/A	#N/A	Sensitive
bc14-039:bc30-071070	0.129786	#N/A	#N/A	#N/A	Sensitive
bc14-039:bc30-071573	0.0648929	#N/A	#N/A	#N/A	Sensitive
bc14-039:bc30-074798	0.324465	#N/A	0.212314	#N/A	Tolerant
bc14-039:bc30-085698	0.0648929	#N/A	#N/A	#N/A	Sensitive
bc14-039:bc30-086156	0.0648929	#N/A	#N/A	#N/A	Sensitive
bc14-039:bc30-097361	0.0648929	#N/A	#N/A	#N/A	Sensitive
bc14-040:bc30-041540	0.0648929	#N/A	#N/A	#N/A	Sensitive
bc14-040:bc30-052198	0.129786	#N/A	#N/A	#N/A	Tolerant
bc14-040:bc30-077147	0.129786	#N/A	#N/A	#N/A	Tolerant
bc14-040:bc30-077164	0.259572	#N/A	#N/A	#N/A	Sensitive
bc14-040:bc30-086653	#N/A	0.208768	0.106157	#N/A	Sensitive
bc14-040:bc30-087074	0.324465	0.208768	#N/A	#N/A	Sensitive
bc14-041:bc30-019652	0.129786	#N/A	#N/A	#N/A	Sensitive
bc14-041:bc30-024244	0.0648929	0.208768	#N/A	#N/A	Sensitive
bc14-041:bc30-028986	#N/A	#N/A	0.106157	#N/A	Sensitive
bc14-041:bc30-040419	0.194679	#N/A	#N/A	#N/A	Sensitive
bc14-043:bc30-089487	#N/A	0.208768	#N/A	#N/A	Sensitive
bc14-044:bc30-024918	0.0648929	#N/A	#N/A	#N/A	Sensitive
bc14-045:bc30-055277	0.129786	#N/A	0.106157	#N/A	Sensitive
bc14-045:bc30-082359	0.0648929	#N/A	#N/A	#N/A	Sensitive
bc14-046:bc30-017426	0.0648929	#N/A	#N/A	#N/A	Sensitive
bc14-046:bc30-047148	#N/A	#N/A	0.106157	#N/A	Sensitive
bc14-046:bc30-059550	0.0648929	#N/A	#N/A	#N/A	Sensitive
bc14-046:bc30-085341	0.0648929	#N/A	#N/A	#N/A	Sensitive
bc14-046:bc30-088001	#N/A	0.208768	#N/A	#N/A	Sensitive
bc14-047:bc30-092195	#N/A	#N/A	0.106157	#N/A	Tolerant
bc14-049:bc30-005445	#N/A	0.208768	#N/A	#N/A	Sensitive
bc14-050:bc30-038125	#N/A	#N/A	0.106157	#N/A	Sensitive
bc14-050:bc30-069935	#N/A	#N/A	0.106157	#N/A	Tolerant
bc14-051:bc30-024824	#N/A	#N/A	0.106157	#N/A	Sensitive
bc14-051:bc30-041241	0.0648929	#N/A	#N/A	#N/A	Sensitive
bc14-051:bc30-045497	0.259572	0.208768	0.106157	#N/A	Sensitive
bc14-051:bc30-059824	#N/A	#N/A	0.106157	#N/A	Sensitive
bc14-051:bc30-059884	0.0648929	#N/A	#N/A	#N/A	Sensitive
bc14-051:bc30-087661	0.0648929	#N/A	#N/A	#N/A	Sensitive
bc14-051:bc30-094255	0.0648929	#N/A	#N/A	#N/A	Sensitive
bc14-051:bc30-097150	0.194679	0.208768	#N/A	#N/A	Sensitive
bc14-052:bc30-043614	0.0648929	#N/A	#N/A	#N/A	Tolerant
bc14-052:bc30-071932	0.0648929	#N/A	0.106157	#N/A	Sensitive
bc14-052:bc30-072418	#N/A	#N/A	0.106157	#N/A	Sensitive
bc14-052:bc30-084859	0.0648929	#N/A	#N/A	#N/A	Sensitive
bc14-053:bc30-014960	#N/A	#N/A	0.212314	#N/A	Sensitive
bc14-053:bc30-047684	0.0648929	#N/A	#N/A	#N/A	Tolerant
bc14-054:bc30-019543	0.324465	0.208768	0.106157	#N/A	Sensitive
bc14-054:bc30-040931	0.45425	0.208768	0.106157	#N/A	Sensitive
bc14-054:bc30-051394	0.0648929	#N/A	#N/A	#N/A	Sensitive
bc14-054:bc30-053680	0.0648929	#N/A	#N/A	#N/A	Sensitive
bc14-054:bc30-056461	0.0648929	#N/A	#N/A	#N/A	Sensitive
bc14-054:bc30-058015	0.129786	#N/A	#N/A	#N/A	Sensitive
bc14-054:bc30-063716	0.0648929	#N/A	#N/A	#N/A	Sensitive
bc14-054:bc30-067588	0.0648929	#N/A	0.106157	#N/A	Tolerant
bc14-054:bc30-067885	0.129786	#N/A	#N/A	#N/A	Sensitive
bc14-054:bc30-077234	0.0648929	#N/A	#N/A	#N/A	Sensitive
bc14-054:bc30-083274	0.0648929	#N/A	#N/A	#N/A	Sensitive
bc14-054:bc30-091290	0.0648929	#N/A	#N/A	#N/A	Sensitive
bc14-054:bc30-095388	0.0648929	#N/A	#N/A	#N/A	Sensitive
bc14-055:bc30-001342	#N/A	#N/A	0.106157	#N/A	Sensitive
bc14-055:bc30-003559	0.0648929	#N/A	#N/A	#N/A	Sensitive
bc14-055:bc30-007437	#N/A	#N/A	0.106157	#N/A	Sensitive
bc14-055:bc30-017992	0.0648929	#N/A	#N/A	#N/A	Sensitive
bc14-055:bc30-024585	0.0648929	#N/A	#N/A	#N/A	Sensitive
bc14-055:bc30-029529	0.389358	#N/A	#N/A	#N/A	Sensitive
bc14-055:bc30-037305	0.0648929	#N/A	#N/A	#N/A	Sensitive
bc14-055:bc30-041960	0.0648929	#N/A	#N/A	#N/A	Sensitive
bc14-055:bc30-056904	0.0648929	#N/A	0.106157	#N/A	Tolerant
bc14-055:bc30-056969	0.0648929	#N/A	#N/A	#N/A	Sensitive
bc14-055:bc30-059348	0.0648929	#N/A	#N/A	#N/A	Sensitive
bc14-055:bc30-059564	0.0648929	#N/A	#N/A	#N/A	Sensitive
bc14-055:bc30-064685	0.0648929	#N/A	#N/A	#N/A	Sensitive
bc14-055:bc30-066496	0.0648929	#N/A	0.106157	#N/A	Tolerant
bc14-055:bc30-068091	0.129786	#N/A	#N/A	#N/A	Tolerant
bc14-055:bc30-069491	0.259572	#N/A	#N/A	#N/A	Sensitive
bc14-055:bc30-082544	0.0648929	0.208768	#N/A	#N/A	Tolerant
bc14-055:bc30-083868	0.324465	0.417537	0.212314	#N/A	Sensitive
bc14-055:bc30-091658	0.0648929	#N/A	#N/A	#N/A	Sensitive
bc14-056:bc30-031480	#N/A	#N/A	0.106157	#N/A	Sensitive
bc14-056:bc30-054790	0.0648929	#N/A	#N/A	#N/A	Sensitive
bc14-057:bc30-011210	0.0648929	0.208768	0.106157	#N/A	Sensitive
bc14-057:bc30-072952	#N/A	#N/A	0.106157	#N/A	Sensitive
bc14-058:bc30-006803	0.0648929	#N/A	0.106157	#N/A	Sensitive
bc14-058:bc30-010204	0.0648929	#N/A	#N/A	#N/A	Sensitive
bc14-058:bc30-035786	#N/A	0.208768	#N/A	#N/A	Sensitive
bc14-058:bc30-037894	0.0648929	#N/A	#N/A	#N/A	Sensitive
bc14-058:bc30-054741	0.0648929	0.208768	#N/A	#N/A	Sensitive
bc14-058:bc30-057807	0.0648929	#N/A	#N/A	#N/A	Sensitive
bc14-059:bc30-055555	0.0648929	#N/A	#N/A	#N/A	Sensitive
bc14-061:bc30-003529	0.0648929	#N/A	0.106157	#N/A	Sensitive
bc14-061:bc30-008845	0.0648929	#N/A	#N/A	#N/A	Sensitive
bc14-061:bc30-013855	#N/A	0.208768	#N/A	#N/A	Sensitive
bc14-061:bc30-026269	#N/A	#N/A	0.106157	#N/A	Sensitive
bc14-061:bc30-028070	0.0648929	#N/A	#N/A	#N/A	Sensitive
bc14-061:bc30-035108	0.0648929	#N/A	#N/A	#N/A	Sensitive
bc14-061:bc30-050888	0.129786	#N/A	#N/A	#N/A	Sensitive
bc14-061:bc30-098212	0.0648929	#N/A	#N/A	#N/A	Sensitive
bc14-062:bc30-048318	0.0648929	#N/A	#N/A	#N/A	Sensitive
bc14-062:bc30-082235	#N/A	0.208768	#N/A	#N/A	Sensitive
bc14-063:bc30-041979	#N/A	0.208768	#N/A	#N/A	Sensitive
bc14-063:bc30-080432	0.0648929	#N/A	#N/A	#N/A	Sensitive
bc14-064:bc30-053728	0.259572	0.417537	0.318471	#N/A	Sensitive
bc14-065:bc30-026474	#N/A	#N/A	0.106157	#N/A	Sensitive
bc14-065:bc30-033004	#N/A	0.208768	#N/A	#N/A	Sensitive
bc14-065:bc30-051915	0.0648929	#N/A	#N/A	#N/A	Sensitive
bc14-065:bc30-067976	0.0648929	#N/A	#N/A	#N/A	Sensitive
bc14-066:bc30-020663	0.129786	#N/A	#N/A	#N/A	Sensitive
bc14-067:bc30-077257	0.0648929	#N/A	#N/A	#N/A	Sensitive
bc14-067:bc30-081937	0.0648929	#N/A	#N/A	#N/A	Sensitive
bc14-067:bc30-086683	0.0648929	#N/A	#N/A	#N/A	Sensitive
bc14-069:bc30-016428	0.648929	#N/A	#N/A	#N/A	Sensitive
bc14-069:bc30-036996	0.0648929	#N/A	#N/A	#N/A	Sensitive
bc14-069:bc30-061227	0.0648929	#N/A	#N/A	#N/A	Sensitive
bc14-069:bc30-062798	0.0648929	#N/A	#N/A	#N/A	Sensitive
bc14-069:bc30-075416	0.0648929	#N/A	#N/A	#N/A	Sensitive
bc14-069:bc30-082362	#N/A	#N/A	0.106157	#N/A	Sensitive
bc14-069:bc30-091431	0.0648929	#N/A	0.212314	#N/A	Tolerant
bc14-069:bc30-098271	0.0648929	#N/A	#N/A	#N/A	Sensitive
bc14-069:bc30-098454	0.0648929	0.208768	0.106157	#N/A	Sensitive
bc14-071:bc30-012516	0.0648929	#N/A	#N/A	#N/A	Sensitive
bc14-071:bc30-014545	0.0648929	#N/A	#N/A	#N/A	Sensitive
bc14-071:bc30-030902	0.0648929	#N/A	#N/A	#N/A	Sensitive
bc14-071:bc30-042924	0.0648929	#N/A	#N/A	#N/A	Sensitive
bc14-071:bc30-061562	0.0648929	#N/A	#N/A	#N/A	Sensitive
bc14-071:bc30-062014	0.0648929	#N/A	#N/A	#N/A	Sensitive
bc14-071:bc30-075980	0.0648929	#N/A	#N/A	#N/A	Sensitive
bc14-071:bc30-080963	0.0648929	#N/A	#N/A	#N/A	Sensitive
bc14-071:bc30-083356	#N/A	0.208768	#N/A	#N/A	Sensitive
bc14-071:bc30-086570	0.0648929	0.417537	0.106157	#N/A	Sensitive
bc14-073:bc30-098970	#N/A	0.208768	#N/A	#N/A	Sensitive
bc14-074:bc30-015189	0.0648929	#N/A	#N/A	#N/A	Sensitive
bc14-074:bc30-029197	0.324465	0.208768	#N/A	#N/A	Sensitive
bc14-074:bc30-056463	#N/A	#N/A	0.106157	#N/A	Sensitive
bc14-074:bc30-084891	0.324465	#N/A	#N/A	#N/A	Sensitive
bc14-075:bc30-012281	#N/A	0.417537	#N/A	#N/A	Sensitive
bc14-075:bc30-017658	0.0648929	#N/A	#N/A	#N/A	Sensitive
bc14-075:bc30-017829	0.0648929	#N/A	#N/A	#N/A	Sensitive
bc14-075:bc30-078925	0.129786	#N/A	0.106157	#N/A	Sensitive
bc14-076:bc30-002264	0.0648929	#N/A	#N/A	#N/A	Sensitive
bc14-076:bc30-076229	#N/A	0.208768	#N/A	#N/A	Sensitive
bc14-077:bc30-018113	0.0648929	#N/A	#N/A	#N/A	Sensitive
bc14-077:bc30-027907	0.0648929	#N/A	0.212314	#N/A	Sensitive
bc14-077:bc30-052322	0.0648929	0.208768	#N/A	#N/A	Tolerant
bc14-077:bc30-090562	0.0648929	#N/A	#N/A	#N/A	Tolerant
bc14-079:bc30-029643	0.0648929	0.208768	#N/A	#N/A	Tolerant
bc14-079:bc30-045148	0.259572	#N/A	#N/A	#N/A	Sensitive
bc14-079:bc30-049731	0.129786	#N/A	#N/A	#N/A	Sensitive
bc14-079:bc30-085071	0.129786	#N/A	#N/A	#N/A	Sensitive
bc14-079:bc30-087174	0.0648929	#N/A	#N/A	#N/A	Sensitive
bc14-080:bc30-006100	0.129786	#N/A	#N/A	#N/A	Sensitive
bc14-080:bc30-035943	0.0648929	#N/A	#N/A	#N/A	Sensitive
bc14-080:bc30-087209	#N/A	#N/A	0.106157	#N/A	Tolerant
bc14-083:bc30-035442	0.194679	0.208768	0.106157	#N/A	Sensitive
bc14-084:bc30-034645	0.0648929	#N/A	#N/A	#N/A	Sensitive
bc14-084:bc30-082356	0.0648929	#N/A	#N/A	#N/A	Sensitive
bc14-085:bc30-049090	0.0648929	#N/A	#N/A	#N/A	Sensitive
bc14-085:bc30-051927	0.0648929	#N/A	#N/A	#N/A	Sensitive
bc14-085:bc30-052053	#N/A	#N/A	#N/A	#N/A	Tolerant
bc14-085:bc30-095436	0.0648929	0.208768	#N/A	#N/A	Sensitive
bc14-086:bc30-011266	0.0648929	0.208768	0.106157	#N/A	Sensitive
bc14-086:bc30-012804	#N/A	#N/A	0.106157	#N/A	Sensitive
bc14-086:bc30-014797	0.0648929	#N/A	#N/A	#N/A	Sensitive
bc14-086:bc30-016545	0.0648929	#N/A	#N/A	#N/A	Sensitive
bc14-086:bc30-026510	#N/A	#N/A	0.106157	#N/A	Sensitive
bc14-086:bc30-064451	0.129786	#N/A	#N/A	#N/A	Sensitive
bc14-086:bc30-094800	0.0648929	#N/A	#N/A	#N/A	Sensitive
bc14-087:bc30-017654	0.0648929	#N/A	#N/A	#N/A	Sensitive
bc14-087:bc30-023694	0.129786	#N/A	#N/A	#N/A	Sensitive
bc14-087:bc30-061156	0.0648929	#N/A	#N/A	#N/A	Sensitive
bc14-087:bc30-085371	0.0648929	#N/A	#N/A	#N/A	Sensitive
bc14-087:bc30-088025	0.194679	#N/A	#N/A	#N/A	Sensitive
bc14-088:bc30-021201	0.129786	0.208768	#N/A	#N/A	Sensitive
bc14-088:bc30-042359	0.0648929	#N/A	#N/A	#N/A	Tolerant
bc14-088:bc30-077874	0.0648929	#N/A	#N/A	#N/A	Sensitive
bc14-088:bc30-081283	0.259572	#N/A	#N/A	#N/A	Tolerant
bc14-090:bc30-063687	#N/A	0.208768	0.212314	#N/A	Sensitive
bc14-090:bc30-079989	0.129786	#N/A	#N/A	#N/A	Sensitive
bc14-090:bc30-091729	0.0648929	#N/A	0.106157	#N/A	Sensitive
bc14-093:bc30-017643	0.129786	#N/A	#N/A	#N/A	Tolerant
bc14-093:bc30-021312	0.259572	#N/A	#N/A	#N/A	Tolerant
bc14-093:bc30-031743	#N/A	#N/A	#N/A	#N/A	Sensitive
bc14-093:bc30-046216	0.0648929	#N/A	#N/A	#N/A	Sensitive
bc14-093:bc30-055999	#N/A	#N/A	0.106157	#N/A	Sensitive
bc14-095:bc30-010829	0.0648929	#N/A	#N/A	#N/A	Sensitive
bc14-095:bc30-017886	0.324465	#N/A	0.318471	#N/A	Tolerant
bc14-095:bc30-018626	0.0648929	#N/A	#N/A	#N/A	Sensitive
bc14-095:bc30-023975	#N/A	#N/A	0.106157	#N/A	Sensitive
bc14-095:bc30-026140	0.0648929	#N/A	0.318471	#N/A	Sensitive
bc14-095:bc30-028359	0.129786	#N/A	0.106157	#N/A	Sensitive
bc14-095:bc30-030772	0.0648929	#N/A	#N/A	#N/A	Sensitive
bc14-095:bc30-048456	0.194679	#N/A	#N/A	#N/A	Sensitive
bc14-095:bc30-052882	0.0648929	#N/A	#N/A	#N/A	Sensitive
bc14-095:bc30-053340	0.259572	0.208768	#N/A	#N/A	Sensitive
bc14-095:bc30-058330	#N/A	0.208768	#N/A	#N/A	Sensitive
bc14-095:bc30-068182	0.0648929	#N/A	#N/A	#N/A	Sensitive
bc14-095:bc30-070011	0.0648929	#N/A	#N/A	#N/A	Sensitive
bc14-095:bc30-079714	0.0648929	#N/A	#N/A	#N/A	Sensitive
bc14-095:bc30-090215	0.0648929	#N/A	#N/A	#N/A	Sensitive
bc14-095:bc30-093295	0.0648929	#N/A	0.106157	#N/A	Sensitive
bc14-096:bc30-017133	#N/A	#N/A	0.106157	#N/A	Sensitive
bc14-096:bc30-037139	0.0648929	#N/A	#N/A	#N/A	Sensitive
bc14-096:bc30-053569	#N/A	#N/A	0.106157	#N/A	Sensitive
bc14-096:bc30-085993	0.0648929	#N/A	#N/A	#N/A	Sensitive
bc14-097:bc30-004602	0.0648929	#N/A	#N/A	#N/A	Tolerant
bc14-097:bc30-007881	0.0648929	0.208768	0.106157	#N/A	Sensitive
bc14-097:bc30-027180	#N/A	#N/A	0.106157	#N/A	Sensitive
bc14-097:bc30-030681	0.0648929	0.208768	#N/A	#N/A	Sensitive
bc14-097:bc30-031611	0.0648929	#N/A	#N/A	#N/A	Sensitive
bc14-097:bc30-090378	0.0648929	#N/A	#N/A	#N/A	Sensitive
bc14-097:bc30-097790	0.45425	0.208768	0.106157	#N/A	Tolerant
bc14-098:bc30-094274	0.0648929	#N/A	#N/A	#N/A	Sensitive
bc14-099:bc30-006725	0.389358	0.208768	0.212314	#N/A	Tolerant
bc14-099:bc30-024293	#N/A	0.417537	#N/A	#N/A	Sensitive
bc14-099:bc30-056416	0.0648929	#N/A	#N/A	#N/A	Sensitive
bc14-100:bc30-095175	0.0648929	#N/A	#N/A	#N/A	Sensitive
bc14-087:bc30-018814	0.324465	#N/A	0.106157	0.614574	Sensitive
bc14-036:bc30-057524	0.0648929	0.626305	0.318471	0.526778	Sensitive
bc14-052:bc30-015400	0.129786	0.417537	0.424628	0.526778	Sensitive
bc14-061:bc30-056416	#N/A	1.25261	0.530786	0.526778	Sensitive
bc14-062:bc30-023729	0.194679	0.835073	0.530786	0.526778	Sensitive
bc14-030:bc30-021720	0.194679	0.208768	0.318471	0.438982	Sensitive
bc14-054:bc30-009684	0.519143	0.835073	0.424628	0.438982	Sensitive
bc14-001:bc30-020424	#N/A	#N/A	#N/A	0.351185	Tolerant
bc14-010:bc30-010957	0.648929	0.208768	0.106157	0.351185	Sensitive
bc14-032:bc30-098530	0.129786	#N/A	0.318471	0.351185	Sensitive
bc14-057:bc30-073331	0.194679	#N/A	0.106157	0.351185	Sensitive
bc14-097:bc30-049818	0.45425	1.46138	0.955414	0.351185	Sensitive
bc14-002:bc30-036494	0.129786	#N/A	0.106157	0.263389	Sensitive
bc14-006:bc30-062663	0.45425	1.25261	0.530786	0.263389	Sensitive
bc14-016:bc30-017899	0.129786	#N/A	#N/A	0.263389	Sensitive
bc14-018:bc30-079210	0.0648929	#N/A	0.106157	0.263389	Sensitive
bc14-029:bc30-051262	0.194679	0.208768	#N/A	0.263389	Sensitive
bc14-058:bc30-063078	0.194679	0.208768	0.106157	0.263389	Sensitive
bc14-071:bc30-014542	#N/A	#N/A	#N/A	0.263389	Sensitive
bc14-002:bc30-005695	0.129786	#N/A	#N/A	0.175593	Sensitive
bc14-003:bc30-016505	0.389358	#N/A	0.318471	0.175593	Sensitive
bc14-005:bc30-040269	0.324465	0.208768	0.318471	0.175593	Sensitive
bc14-006:bc30-076376	0.0648929	#N/A	#N/A	0.175593	Sensitive
bc14-008:bc30-013525	0.324465	0.626305	0.106157	0.175593	Sensitive
bc14-013:bc30-079065	#N/A	#N/A	0.106157	0.175593	Tolerant
bc14-018:bc30-024519	0.324465	0.208768	0.212314	0.175593	Sensitive
bc14-018:bc30-097470	#N/A	#N/A	0.212314	0.175593	Sensitive
bc14-029:bc30-099942	#N/A	#N/A	#N/A	0.175593	Sensitive
bc14-033:bc30-026128	0.0648929	#N/A	#N/A	0.175593	Sensitive
bc14-036:bc30-047443	0.324465	#N/A	0.106157	0.175593	Sensitive
bc14-037:bc30-017983	0.194679	0.208768	0.106157	0.175593	Sensitive
bc14-037:bc30-098606	#N/A	#N/A	#N/A	0.175593	Sensitive
bc14-039:bc30-001884	#N/A	0.208768	#N/A	0.175593	Sensitive
bc14-039:bc30-004780	0.194679	#N/A	0.212314	0.175593	Sensitive
bc14-039:bc30-093289	0.259572	0.208768	0.106157	0.175593	Sensitive
bc14-046:bc30-001122	#N/A	0.208768	#N/A	0.175593	Sensitive
bc14-051:bc30-007396	0.0648929	#N/A	#N/A	0.175593	Sensitive
bc14-051:bc30-042898	#N/A	#N/A	#N/A	0.175593	Tolerant
bc14-052:bc30-014687	0.129786	0.208768	#N/A	0.175593	Sensitive
bc14-054:bc30-008363	#N/A	0.208768	#N/A	0.175593	Sensitive
bc14-054:bc30-043716	#N/A	#N/A	0.424628	0.175593	Sensitive
bc14-054:bc30-086176	1.10318	0.417537	0.318471	0.175593	Sensitive
bc14-055:bc30-009568	0.259572	0.208768	0.212314	0.175593	Sensitive
bc14-055:bc30-096249	#N/A	0.208768	#N/A	0.175593	Sensitive
bc14-056:bc30-081470	0.0648929	0.417537	0.212314	0.175593	Sensitive
bc14-058:bc30-090278	#N/A	#N/A	#N/A	0.175593	Sensitive
bc14-061:bc30-010643	#N/A	#N/A	#N/A	0.175593	Sensitive
bc14-065:bc30-055225	0.324465	#N/A	#N/A	0.175593	Sensitive
bc14-076:bc30-038301	0.129786	0.208768	0.212314	0.175593	Sensitive
bc14-080:bc30-044858	0.0648929	#N/A	0.636943	0.175593	Sensitive
bc14-085:bc30-035729	#N/A	#N/A	#N/A	0.175593	Sensitive
bc14-085:bc30-073908	0.0648929	#N/A	0.106157	0.175593	Sensitive
bc14-086:bc30-029282	#N/A	#N/A	#N/A	0.175593	Tolerant
bc14-089:bc30-041178	0.0648929	#N/A	#N/A	0.175593	Sensitive
bc14-092:bc30-045445	0.259572	0.835073	0.318471	0.175593	Sensitive
bc14-093:bc30-078550	0.0648929	#N/A	#N/A	0.175593	Sensitive
bc14-001:bc30-030855	#N/A	#N/A	0.106157	0.0877963	Sensitive
bc14-003:bc30-016579	#N/A	#N/A	#N/A	0.0877963	Sensitive
bc14-005:bc30-016671	0.129786	0.417537	#N/A	0.0877963	Sensitive
bc14-005:bc30-022606	#N/A	#N/A	#N/A	0.0877963	Sensitive
bc14-005:bc30-030128	0.129786	#N/A	#N/A	0.0877963	Sensitive
bc14-005:bc30-066773	#N/A	#N/A	#N/A	0.0877963	Sensitive
bc14-006:bc30-037654	0.389358	#N/A	0.106157	0.0877963	Sensitive
bc14-008:bc30-086830	0.194679	0.208768	0.212314	0.0877963	Sensitive
bc14-010:bc30-012146	0.259572	#N/A	#N/A	0.0877963	Sensitive
bc14-010:bc30-083133	0.0648929	#N/A	#N/A	0.0877963	Sensitive
bc14-011:bc30-034804	#N/A	#N/A	0.212314	0.0877963	Tolerant
bc14-011:bc30-049090	#N/A	#N/A	#N/A	0.0877963	Sensitive
bc14-012:bc30-006577	#N/A	#N/A	#N/A	0.0877963	Sensitive
bc14-012:bc30-083329	0.0648929	#N/A	#N/A	0.0877963	Sensitive
bc14-013:bc30-027978	0.194679	0.208768	#N/A	0.0877963	Sensitive
bc14-015:bc30-070768	0.129786	0.208768	#N/A	0.0877963	Sensitive
bc14-015:bc30-082024	0.194679	#N/A	#N/A	0.0877963	Sensitive
bc14-021:bc30-031111	0.0648929	#N/A	#N/A	0.0877963	Sensitive
bc14-021:bc30-071239	#N/A	#N/A	0.212314	0.0877963	Sensitive
bc14-029:bc30-010283	0.0648929	#N/A	0.106157	0.0877963	Sensitive
bc14-033:bc30-014112	#N/A	0.208768	#N/A	0.0877963	Sensitive
bc14-033:bc30-045424	0.194679	#N/A	#N/A	0.0877963	Sensitive
bc14-033:bc30-091477	#N/A	#N/A	0.106157	0.0877963	Sensitive
bc14-034:bc30-035948	#N/A	#N/A	#N/A	0.0877963	Sensitive
bc14-036:bc30-000431	0.0648929	#N/A	#N/A	0.0877963	Sensitive
bc14-036:bc30-044408	0.0648929	#N/A	#N/A	0.0877963	Sensitive
bc14-036:bc30-056689	#N/A	#N/A	#N/A	0.0877963	Sensitive
bc14-037:bc30-015258	0.129786	0.208768	#N/A	0.0877963	Sensitive
bc14-037:bc30-092499	0.129786	#N/A	#N/A	0.0877963	Sensitive
bc14-038:bc30-012487	0.324465	0.208768	0.106157	0.0877963	Sensitive
bc14-039:bc30-001593	#N/A	#N/A	#N/A	0.0877963	Sensitive
bc14-039:bc30-054153	0.389358	#N/A	0.106157	0.0877963	Sensitive
bc14-039:bc30-090948	0.0648929	#N/A	#N/A	0.0877963	Sensitive
bc14-039:bc30-094541	#N/A	#N/A	#N/A	0.0877963	Sensitive
bc14-040:bc30-043189	0.129786	0.208768	#N/A	0.0877963	Sensitive
bc14-040:bc30-048938	0.194679	0.208768	0.212314	0.0877963	Sensitive
bc14-040:bc30-059270	0.0648929	0.208768	0.106157	0.0877963	Sensitive
bc14-041:bc30-051143	#N/A	0.626305	0.212314	0.0877963	Sensitive
bc14-041:bc30-053766	0.129786	#N/A	#N/A	0.0877963	Sensitive
bc14-041:bc30-092680	0.194679	0.208768	#N/A	0.0877963	Sensitive
bc14-045:bc30-059780	0.129786	#N/A	#N/A	0.0877963	Sensitive
bc14-046:bc30-063899	0.0648929	0.208768	0.212314	0.0877963	Sensitive
bc14-047:bc30-080252	#N/A	#N/A	0.106157	0.0877963	Tolerant
bc14-049:bc30-072859	0.194679	#N/A	0.106157	0.0877963	Sensitive
bc14-050:bc30-021964	#N/A	#N/A	#N/A	0.0877963	Sensitive
bc14-051:bc30-033549	0.129786	#N/A	#N/A	0.0877963	Sensitive
bc14-052:bc30-017825	#N/A	0.208768	0.106157	0.0877963	Sensitive
bc14-052:bc30-027804	#N/A	#N/A	#N/A	0.0877963	Sensitive
bc14-053:bc30-001774	0.0648929	#N/A	0.106157	0.0877963	Sensitive
bc14-053:bc30-020023	#N/A	#N/A	0.212314	0.0877963	Sensitive
bc14-054:bc30-034945	#N/A	0.208768	#N/A	0.0877963	Tolerant
bc14-054:bc30-047787	#N/A	#N/A	#N/A	0.0877963	Sensitive
bc14-054:bc30-057477	#N/A	#N/A	0.106157	0.0877963	Tolerant
bc14-054:bc30-092374	0.194679	#N/A	0.106157	0.0877963	Sensitive
bc14-055:bc30-045298	#N/A	#N/A	#N/A	0.0877963	Tolerant
bc14-055:bc30-058298	#N/A	0.208768	#N/A	0.0877963	Tolerant
bc14-055:bc30-062697	#N/A	0.208768	#N/A	0.0877963	Sensitive
bc14-055:bc30-082736	#N/A	#N/A	#N/A	0.0877963	Sensitive
bc14-057:bc30-005958	0.129786	#N/A	#N/A	0.0877963	Sensitive
bc14-057:bc30-033121	0.129786	#N/A	#N/A	0.0877963	Sensitive
bc14-057:bc30-076524	0.648929	0.208768	#N/A	0.0877963	Sensitive
bc14-057:bc30-087557	#N/A	#N/A	#N/A	0.0877963	Sensitive
bc14-058:bc30-060180	0.129786	0.208768	#N/A	0.0877963	Sensitive
bc14-058:bc30-095762	#N/A	#N/A	#N/A	0.0877963	Sensitive
bc14-059:bc30-056389	0.194679	#N/A	0.212314	0.0877963	Sensitive
bc14-061:bc30-023425	0.259572	#N/A	#N/A	0.0877963	Sensitive
bc14-065:bc30-029169	0.194679	#N/A	0.106157	0.0877963	Sensitive
bc14-065:bc30-064666	#N/A	#N/A	#N/A	0.0877963	Sensitive
bc14-065:bc30-064882	#N/A	#N/A	#N/A	0.0877963	Sensitive
bc14-065:bc30-072137	#N/A	0.208768	#N/A	0.0877963	Sensitive
bc14-065:bc30-095370	0.0648929	0.208768	#N/A	0.0877963	Sensitive
bc14-065:bc30-099357	#N/A	#N/A	#N/A	0.0877963	Tolerant
bc14-066:bc30-073305	0.45425	#N/A	0.106157	0.0877963	Sensitive
bc14-069:bc30-004604	0.0648929	#N/A	#N/A	0.0877963	Sensitive
bc14-069:bc30-046350	#N/A	#N/A	#N/A	0.0877963	Sensitive
bc14-073:bc30-057065	0.843608	0.417537	0.212314	0.0877963	Sensitive
bc14-076:bc30-045840	0.0648929	#N/A	#N/A	0.0877963	Sensitive
bc14-079:bc30-062970	0.129786	0.208768	#N/A	0.0877963	Sensitive
bc14-080:bc30-060261	0.194679	0.417537	0.106157	0.0877963	Sensitive
bc14-080:bc30-094133	#N/A	0.208768	#N/A	0.0877963	Sensitive
bc14-086:bc30-017902	0.129786	#N/A	0.106157	0.0877963	Sensitive
bc14-086:bc30-031919	0.389358	#N/A	0.212314	0.0877963	Sensitive
bc14-086:bc30-034547	0.259572	#N/A	#N/A	0.0877963	Sensitive
bc14-086:bc30-041658	0.129786	#N/A	#N/A	0.0877963	Sensitive
bc14-086:bc30-047583	#N/A	0.208768	#N/A	0.0877963	Tolerant
bc14-086:bc30-073968	#N/A	#N/A	0.106157	0.0877963	Sensitive
bc14-086:bc30-085498	0.129786	#N/A	#N/A	0.0877963	Sensitive
bc14-087:bc30-004923	#N/A	0.208768	#N/A	0.0877963	Sensitive
bc14-087:bc30-063176	#N/A	#N/A	#N/A	0.0877963	Sensitive
bc14-088:bc30-067626	0.0648929	0.208768	#N/A	0.0877963	Sensitive
bc14-089:bc30-007827	#N/A	0.208768	#N/A	0.0877963	Sensitive
bc14-089:bc30-073923	#N/A	#N/A	#N/A	0.0877963	Sensitive
bc14-090:bc30-065489	#N/A	0.208768	#N/A	0.0877963	Tolerant
bc14-093:bc30-013754	#N/A	#N/A	#N/A	0.0877963	Sensitive
bc14-095:bc30-005522	#N/A	#N/A	#N/A	0.0877963	Tolerant
bc14-095:bc30-006695	0.0648929	#N/A	#N/A	0.0877963	Sensitive
bc14-095:bc30-045251	0.129786	#N/A	#N/A	0.0877963	Sensitive
bc14-096:bc30-089923	#N/A	#N/A	#N/A	0.0877963	Sensitive
bc14-097:bc30-011582	#N/A	#N/A	#N/A	0.0877963	Sensitive
bc14-097:bc30-045223	0.194679	#N/A	0.106157	0.0877963	Sensitive
bc14-097:bc30-075976	0.129786	0.208768	#N/A	0.0877963	Sensitive
bc14-097:bc30-093253	#N/A	#N/A	#N/A	0.0877963	Tolerant

## Sheet: Table S4
Supplementary Table 04 – Differentially expressed genes using cells of dominant clones with clonals versus cells associated to neutral clones. (A) Ensembl gene ID; (B) HGNC Gene Symbol; (C) Average expression of the given gene in dominant clones; (D) Average expression of the given gene in not dominant clones; (E) Average fold change in the expression of given gene between dominant and not domina…
ENSEMBL Gene ID	HGNC Gene Symbol	Average Expression T1	Average Expression T2	Average Fold Change	Standard deviation Fold Change	CI(95%)	Cumulative Fold Change	Significant Cumulative Fold Change	Student's t - test p - value	FDR	Significant	Cluster
ENSG00000115457	IGFBP2	8.57478	7.87102	0.703759	0.357687	0.101653	35.188	TRUE	3.24859e-07	1.59665e-06	TRUE	2
ENSG00000172927	MYEOV	7.56064	6.86572	0.694922	0.389571	0.110715	34.7461	TRUE	0.0210098	0.0462951	TRUE	3
ENSG00000124570	SERPINB6	7.58758	6.91466	0.672912	0.388836	0.110506	33.6456	TRUE	4.28358e-05	0.000148757	TRUE	2
ENSG00000170017	ALCAM	8.07019	7.43149	0.6387	0.585776	0.166476	31.935	TRUE	2.22566e-14	5.0204e-13	TRUE	1
ENSG00000130303	BST2	7.54469	6.90624	0.638456	0.485398	0.137949	31.9228	TRUE	3.8555e-08	2.19405e-07	TRUE	4
ENSG00000124107	SLPI	8.45519	7.86159	0.5936	0.384038	0.109142	29.68	TRUE	3.1522e-05	0.000111852	TRUE	2
ENSG00000134873	CLDN10	7.50087	6.91073	0.590148	0.376583	0.107024	29.5074	TRUE	8.96433e-06	3.48569e-05	TRUE	2
ENSG00000196549	MME	7.36328	6.77452	0.588766	0.350323	0.0995606	29.4383	TRUE	0.00241662	0.00637719	TRUE	3
ENSG00000163961	RNF168	7.0164	6.43408	0.582317	0.215771	0.0613215	29.1159	TRUE	0.000309722	0.000940935	TRUE	3
ENSG00000184792	OSBP2	7.17337	6.59131	0.582063	0.30334	0.0862082	29.1032	TRUE	0.0123625	0.0283162	TRUE	1
ENSG00000111275	ALDH2	7.65915	7.08478	0.574372	0.377353	0.107243	28.7186	TRUE	2.24041e-10	1.94345e-09	TRUE	2
ENSG00000156689	GLYATL2	7.27425	6.7103	0.563948	0.381804	0.108508	28.1974	TRUE	2.28243e-09	1.62595e-08	TRUE	2
ENSG00000155622	XAGE2	7.30403	6.74789	0.556142	0.419383	0.119187	27.8071	TRUE	4.43846e-09	2.97503e-08	TRUE	4
ENSG00000113389	NPR3	6.99365	6.44004	0.553602	0.435058	0.123642	27.6801	TRUE	4.50024e-23	1.70109e-20	TRUE	3
ENSG00000175166	PSMD2	8.57675	8.02883	0.547927	0.199627	0.0567335	27.3963	TRUE	0.159948	0.299443	FALSE	NA
ENSG00000161203	AP2M1	8.66319	8.11884	0.544348	0.278096	0.0790341	27.2174	TRUE	1.93102e-08	1.16534e-07	TRUE	4
ENSG00000185896	LAMP1	8.59803	8.06811	0.529916	0.287253	0.0816363	26.4958	TRUE	1.50737e-07	7.82476e-07	TRUE	2
ENSG00000105143	SLC1A6	7.97193	7.44305	0.528881	0.503885	0.143203	26.444	TRUE	6.35225e-10	5.02142e-09	TRUE	2
ENSG00000103485	QPRT	8.3665	7.84243	0.524068	0.307137	0.0872873	26.2034	TRUE	2.20608e-05	8.01824e-05	TRUE	2
ENSG00000136521	NDUFB5	7.65149	7.12939	0.522098	0.587723	0.167029	26.1049	TRUE	5.66651e-15	1.48496e-13	TRUE	4
ENSG00000085117	CD82	8.06415	7.54254	0.521608	0.279162	0.0793369	26.0804	TRUE	1.55871e-06	6.8055e-06	TRUE	2
ENSG00000110492	MDK	8.01717	7.5013	0.515875	0.550698	0.156507	25.7937	TRUE	7.53923e-10	5.85582e-09	TRUE	2
ENSG00000165215	CLDN3	7.78765	7.27215	0.515496	0.414163	0.117704	25.7748	TRUE	1.83213e-05	6.74955e-05	TRUE	2
ENSG00000091436	MAP3K20	8.26671	7.75914	0.507578	0.201062	0.0571411	25.3789	TRUE	0.00265761	0.00697037	TRUE	3
ENSG00000075420	FNDC3B	7.0735	6.56708	0.506424	0.246698	0.0701107	25.3212	TRUE	0.266369	0.478429	FALSE	NA
ENSG00000137440	FGFBP1	6.93353	6.43195	0.501576	0.298542	0.0848448	25.0788	TRUE	4.28915e-08	2.41985e-07	TRUE	2
ENSG00000177383	MAGEF1	7.54383	7.04657	0.497251	0.18956	0.0538724	24.8625	TRUE	0.000657554	0.00189649	TRUE	2
ENSG00000235823	OLMALINC	7.25339	6.75881	0.494577	0.424143	0.12054	24.7289	TRUE	8.40567e-11	7.92091e-10	TRUE	2
ENSG00000250722	SELENOP	6.92538	6.43266	0.49272	0.265811	0.0755427	24.636	TRUE	1.1781e-09	8.83153e-09	TRUE	2
ENSG00000119772	DNMT3A	7.0821	6.58938	0.492719	0.275803	0.0783823	24.636	TRUE	0.515128	0.870693	FALSE	NA
ENSG00000167799	NUDT8	7.45694	6.96709	0.489849	0.492456	0.139954	24.4924	TRUE	4.18779e-07	2.01927e-06	TRUE	4
ENSG00000163220	S100A9	7.07545	6.59317	0.482276	0.424675	0.120691	24.1138	TRUE	9.31284e-13	1.40131e-11	TRUE	4
ENSG00000162599	NFIA	7.11882	6.63659	0.482231	0.253908	0.0721599	24.1116	TRUE	4.35401e-05	0.00015095	TRUE	3
ENSG00000099994	SUSD2	7.49486	7.01384	0.48102	0.269129	0.0764856	24.051	TRUE	6.50966e-08	3.57792e-07	TRUE	3
ENSG00000270170	NCBP2AS2	7.62388	7.14338	0.4805	0.439497	0.124904	24.025	TRUE	8.32545e-13	1.26494e-11	TRUE	4
ENSG00000124102	PI3	6.99229	6.51548	0.476802	0.345182	0.0980997	23.8401	TRUE	3.16682e-06	1.3172e-05	TRUE	2
ENSG00000075711	DLG1	7.52466	7.05315	0.471512	0.282048	0.080157	23.5756	TRUE	9.01239e-05	0.000296842	TRUE	1
ENSG00000167508	MVD	7.76199	7.29944	0.462551	0.291441	0.0828265	23.1276	TRUE	0.000866686	0.00245538	TRUE	4
ENSG00000170381	SEMA3E	6.93414	6.47505	0.459091	0.270083	0.0767567	22.9546	TRUE	5.33281e-06	2.1521e-05	TRUE	3
ENSG00000093010	COMT	8.54284	8.08488	0.457959	0.321672	0.0914181	22.8979	TRUE	1.29234e-07	6.78484e-07	TRUE	2
ENSG00000100600	LGMN	7.15022	6.69339	0.456823	0.372495	0.105862	22.8412	TRUE	0.000411014	0.00122597	TRUE	4
ENSG00000115221	ITGB6	6.94651	6.491	0.455517	0.286323	0.0813721	22.7759	TRUE	1.58301e-06	6.90679e-06	TRUE	3
ENSG00000172893	DHCR7	7.81683	7.36425	0.452577	0.338366	0.0961626	22.6288	TRUE	8.66062e-08	4.66429e-07	TRUE	4
ENSG00000196843	ARID5A	7.02233	6.56998	0.452357	0.270364	0.0768366	22.6179	TRUE	0.000372391	0.0011169	TRUE	4
ENSG00000144485	HES6	7.75789	7.31007	0.447825	0.366921	0.104278	22.3913	TRUE	0.000134218	0.000430948	TRUE	2
ENSG00000213123	DYNLT2B	7.55607	7.10932	0.446747	0.441675	0.125523	22.3373	TRUE	1.62815e-09	1.18839e-08	TRUE	4
ENSG00000152284	TCF7L1	7.78046	7.33375	0.446702	0.29324	0.0833378	22.3351	TRUE	0.00588076	0.014233	TRUE	1
ENSG00000180370	PAK2	7.91868	7.4757	0.44298	0.249275	0.0708433	22.149	TRUE	0.521461	0.880322	FALSE	NA
ENSG00000163882	POLR2H	8.08543	7.64333	0.442102	0.352474	0.100172	22.1051	TRUE	1.02882e-12	1.53694e-11	TRUE	4
ENSG00000135929	CYP27A1	7.01414	6.5756	0.438539	0.350668	0.0996589	21.9269	TRUE	9.48658e-05	0.000311246	TRUE	2
ENSG00000137699	TRIM29	7.29539	6.85875	0.436647	0.364507	0.103592	21.8323	TRUE	4.74712e-09	3.15648e-08	TRUE	3
ENSG00000198176	TFDP1	8.07404	7.6382	0.435841	0.219262	0.0623137	21.792	TRUE	0.000162322	0.000514954	TRUE	4
ENSG00000119866	BCL11A	6.92708	6.49226	0.43482	0.322952	0.0917818	21.741	TRUE	4.81538e-07	2.29878e-06	TRUE	4
ENSG00000143153	ATP1B1	8.31175	7.8786	0.433147	0.310383	0.08821	21.6573	TRUE	6.47778e-10	5.1077e-09	TRUE	2
ENSG00000151150	ANK3	7.75197	7.32179	0.430184	0.323787	0.0920192	21.5092	TRUE	1.4349e-05	5.38265e-05	TRUE	1
ENSG00000174013	FBXO45	6.89762	6.46859	0.429023	0.24447	0.0694777	21.4512	TRUE	0.0133291	0.0303297	TRUE	4
ENSG00000163964	PIGX	7.16387	6.73519	0.428683	0.30837	0.0876377	21.4341	TRUE	3.41874e-05	0.000120704	TRUE	4
ENSG00000163918	RFC4	7.15276	6.72431	0.428444	0.373199	0.106062	21.4222	TRUE	2.30968e-07	1.158e-06	TRUE	4
ENSG00000154734	ADAMTS1	6.87186	6.44357	0.428282	0.438909	0.124737	21.4141	TRUE	2.46136e-27	3.0703e-24	TRUE	3
ENSG00000090520	DNAJB11	7.54917	7.12236	0.426811	0.176233	0.0500847	21.3406	TRUE	0.285891	0.50975	FALSE	NA
ENSG00000163960	UBXN7	6.88799	6.46146	0.426524	0.227681	0.0647061	21.3262	TRUE	0.0687424	0.13769	FALSE	NA
ENSG00000165186	PTCHD1	7.15228	6.72577	0.426505	0.27953	0.0794415	21.3253	TRUE	0.0646213	0.130266	FALSE	NA
ENSG00000159335	PTMS	8.02434	7.59946	0.424879	0.257291	0.0731213	21.244	TRUE	0.00604107	0.0145701	TRUE	4
ENSG00000179862	CITED4	9.60263	9.18059	0.42204	0.25747	0.0731721	21.102	TRUE	2.86852e-06	1.20195e-05	TRUE	1
ENSG00000133657	ATP13A3	6.98554	6.56475	0.420796	0.320608	0.0911159	21.0398	TRUE	0.0347139	0.0732073	TRUE	3
ENSG00000171155	C1GALT1C1	7.07808	6.66141	0.41667	0.400766	0.113896	20.8335	TRUE	5.91673e-07	2.78405e-06	TRUE	2
ENSG00000121064	SCPEP1	7.11124	6.69869	0.412555	0.414712	0.11786	20.6278	TRUE	7.64289e-06	3.00939e-05	TRUE	2
ENSG00000214160	ALG3	7.38164	6.97119	0.410452	0.518065	0.147232	20.5226	TRUE	5.54574e-19	5.28073e-17	TRUE	4
ENSG00000171617	ENC1	8.21014	7.80142	0.408719	0.30436	0.0864982	20.436	TRUE	1.02651e-06	4.60933e-06	TRUE	3
ENSG00000177508	IRX3	8.2427	7.83544	0.40726	0.171125	0.0486331	20.363	TRUE	0.000342097	0.00103275	TRUE	3
ENSG00000114867	EIF4G1	8.22272	7.81548	0.407249	0.291255	0.0827738	20.3624	TRUE	0.117172	0.224414	FALSE	NA
ENSG00000151287	TEX30	7.47194	7.06587	0.406077	0.451322	0.128264	20.3038	TRUE	1.60716e-08	9.81769e-08	TRUE	4
ENSG00000007062	PROM1	7.2799	6.874	0.405902	0.37699	0.107139	20.2951	TRUE	1.55286e-08	9.50461e-08	TRUE	1
ENSG00000090013	BLVRB	8.08902	7.68497	0.404054	0.418103	0.118824	20.2027	TRUE	2.83795e-08	1.6581e-07	TRUE	2
ENSG00000081026	MAGI3	7.1095	6.70738	0.402118	0.328002	0.0932173	20.1059	TRUE	0.055352	0.112802	FALSE	NA
ENSG00000102243	VGLL1	7.07921	6.6777	0.401514	0.457482	0.130015	20.0757	TRUE	1.3321e-19	1.61327e-17	TRUE	4
ENSG00000043093	DCUN1D1	6.93138	6.53004	0.401337	0.269011	0.0764522	20.0669	TRUE	2.85143e-09	1.99488e-08	TRUE	4
ENSG00000105518	TMEM205	7.3576	6.95683	0.400767	0.483242	0.137336	20.0383	TRUE	4.96129e-13	7.94443e-12	TRUE	4
ENSG00000133460	SLC2A11	7.01248	6.61183	0.400656	0.34724	0.0986844	20.0328	TRUE	2.95e-05	0.000105258	TRUE	1
ENSG00000169550	MUC15	7.46449	7.06654	0.397952	0.251983	0.0716128	19.8976	TRUE	0.000352311	0.00106127	TRUE	1
ENSG00000162366	PDZK1IP1	6.84456	6.44687	0.39769	0.287648	0.0817487	19.8845	TRUE	1.05585e-14	2.59778e-13	TRUE	2
ENSG00000102580	DNAJC3	7.76392	7.36697	0.396954	0.21507	0.0611222	19.8477	TRUE	5.86711e-05	0.000199038	TRUE	2
ENSG00000136518	ACTL6A	7.38914	6.99219	0.39695	0.351392	0.0998644	19.8475	TRUE	6.4974e-09	4.22568e-08	TRUE	4
ENSG00000134882	UBAC2	7.33267	6.93649	0.396182	0.293656	0.0834562	19.8091	TRUE	3.83432e-06	1.57333e-05	TRUE	2
ENSG00000184840	TMED9	8.54927	8.15331	0.395964	0.219572	0.0624018	19.7982	TRUE	0.000229666	0.000711764	TRUE	2
ENSG00000261824	LINC00662	9.23511	8.84137	0.393744	0.695814	0.197748	19.6872	TRUE	5.07433e-16	1.78586e-14	TRUE	1
ENSG00000197965	MPZL1	7.76858	7.37561	0.392965	0.219659	0.0624263	19.6482	TRUE	0.012932	0.0294799	TRUE	4
ENSG00000173227	SYT12	7.13309	6.74095	0.392146	0.240362	0.0683102	19.6073	TRUE	0.124343	0.23731	FALSE	NA
ENSG00000145012	LPP	7.18038	6.78909	0.391291	0.272245	0.0773713	19.5645	TRUE	0.0128843	0.0293872	TRUE	1
ENSG00000184203	PPP1R2	7.12495	6.73392	0.39103	0.294033	0.0835632	19.5515	TRUE	1.37932e-06	6.0733e-06	TRUE	4
ENSG00000168071	CCDC88B	6.811	6.42308	0.387922	0.221302	0.0628935	19.3961	TRUE	1.77474e-07	9.06183e-07	TRUE	4
ENSG00000188603	CLN3	7.46801	7.08071	0.387303	0.274612	0.078044	19.3651	TRUE	5.86216e-05	0.000198924	TRUE	2
ENSG00000068650	ATP11A	8.17692	7.79039	0.386535	0.39353	0.11184	19.3267	TRUE	2.94864e-07	1.45727e-06	TRUE	1
ENSG00000135916	ITM2C	7.56749	7.18143	0.386058	0.262713	0.0746623	19.3029	TRUE	4.19037e-05	0.000145804	TRUE	2
ENSG00000100321	SYNGR1	6.97505	6.58946	0.38559	0.266713	0.0757989	19.2795	TRUE	3.06529e-08	1.78092e-07	TRUE	4
ENSG00000156804	FBXO32	7.41255	7.02746	0.385083	0.385073	0.109437	19.2542	TRUE	3.68088e-05	0.000129193	TRUE	3
ENSG00000072274	TFRC	7.85715	7.4721	0.385045	0.179244	0.0509405	19.2522	TRUE	0.914495	1	FALSE	NA
ENSG00000145191	EIF2B5	7.10282	6.71835	0.384466	0.288433	0.0819719	19.2233	TRUE	0.00952476	0.0222369	TRUE	4
ENSG00000091409	ITGA6	7.90923	7.52677	0.382454	0.211708	0.0601668	19.1227	TRUE	0.0164043	0.0367865	TRUE	2
ENSG00000170035	UBE2E3	7.46609	7.08389	0.382202	0.428206	0.121695	19.1101	TRUE	1.00296e-05	3.87336e-05	TRUE	4
ENSG00000160783	PMF1	7.82118	7.43933	0.381847	0.453593	0.12891	19.0923	TRUE	6.63199e-08	3.63957e-07	TRUE	2
ENSG00000140365	COMMD4	7.56151	7.181	0.380503	0.464431	0.13199	19.0252	TRUE	1.3851e-07	7.24131e-07	TRUE	2
ENSG00000138061	CYP1B1	9.19824	8.81844	0.379805	0.435944	0.123894	18.9902	TRUE	4.71149e-25	4.19794e-22	TRUE	1
ENSG00000108679	LGALS3BP	7.81881	7.44031	0.3785	0.392415	0.111523	18.925	TRUE	3.18011e-05	0.000112727	TRUE	4
ENSG00000172201	ID4	8.48907	8.11139	0.377675	0.44997	0.12788	18.8837	TRUE	5.04319e-09	3.33556e-08	TRUE	1
ENSG00000198836	OPA1	6.87403	6.49721	0.376819	0.243735	0.0692687	18.841	TRUE	0.00938714	0.0219362	TRUE	4
ENSG00000142871	CCN1	7.05535	6.67879	0.376554	0.301277	0.0856219	18.8277	TRUE	0.0285761	0.0612472	TRUE	1
ENSG00000166823	MESP1	7.61341	7.23747	0.37594	0.382021	0.108569	18.797	TRUE	3.97934e-10	3.27429e-09	TRUE	2
ENSG00000129151	BBOX1	6.91171	6.53583	0.375874	0.280561	0.0797345	18.7937	TRUE	3.9707e-18	2.86303e-16	TRUE	2
ENSG00000152104	PTPN14	7.81321	7.43947	0.373741	0.308662	0.0877208	18.687	TRUE	0.0230162	0.0503425	TRUE	1
ENSG00000159200	RCAN1	7.59053	7.21843	0.372099	0.226482	0.0643656	18.6049	TRUE	0.214966	0.392719	FALSE	NA
ENSG00000176046	NUPR1	9.06759	8.69641	0.371181	0.292145	0.0830267	18.5591	TRUE	0.000121541	0.000392468	TRUE	2
ENSG00000065054	SLC9A3R2	7.74379	7.37301	0.370781	0.291057	0.0827175	18.5391	TRUE	0.00206982	0.00552631	TRUE	4
ENSG00000182379	NXPH4	7.01567	6.64527	0.370407	0.37917	0.107759	18.5203	TRUE	1.33652e-07	7.00493e-07	TRUE	2
ENSG00000143149	ALDH9A1	7.3511	6.98106	0.370034	0.334778	0.0951427	18.5017	TRUE	2.06052e-08	1.23691e-07	TRUE	4
ENSG00000205213	LGR4	7.38303	7.01496	0.36807	0.339974	0.0966196	18.4035	TRUE	0.000109509	0.00035598	TRUE	1
ENSG00000186493	C5orf38	7.51227	7.14525	0.367013	0.366508	0.104161	18.3506	TRUE	6.59618e-05	0.000221901	TRUE	2
ENSG00000102805	CLN5	6.89188	6.52598	0.365904	0.222412	0.0632087	18.2952	TRUE	0.000219921	0.000683601	TRUE	2
ENSG00000139835	GRTP1	7.12915	6.7637	0.365449	0.26744	0.0760057	18.2725	TRUE	0.00469976	0.0115859	TRUE	4
ENSG00000144857	BOC	6.93435	6.56938	0.364961	0.372004	0.105722	18.2481	TRUE	2.0329e-05	7.4256e-05	TRUE	1
ENSG00000160752	FDPS	9.08861	8.72458	0.364033	0.243493	0.0691999	18.2016	TRUE	3.72218e-08	2.12789e-07	TRUE	2
ENSG00000133935	ERG28	7.16095	6.79719	0.363764	0.38435	0.109231	18.1882	TRUE	1.50631e-10	1.3447e-09	TRUE	4
ENSG00000136527	TRA2B	8.16816	7.8053	0.362861	0.234226	0.0665664	18.1431	TRUE	0.0149544	0.033746	TRUE	3
ENSG00000161202	DVL3	7.02699	6.66429	0.362694	0.216895	0.0616408	18.1347	TRUE	0.711647	1	FALSE	NA
ENSG00000148175	STOM	6.80344	6.44214	0.361298	0.217575	0.0618342	18.0649	TRUE	7.54976e-12	9.02066e-11	TRUE	2
ENSG00000124702	KLHDC3	7.412	7.05098	0.361013	0.410935	0.116786	18.0506	TRUE	4.72958e-06	1.92109e-05	TRUE	2
ENSG00000213853	EMP2	7.86691	7.50632	0.360587	0.257347	0.0731373	18.0294	TRUE	3.21237e-10	2.70934e-09	TRUE	4
ENSG00000164485	IL22RA2	6.8436	6.48307	0.360534	0.259418	0.0737259	18.0267	TRUE	0.00199287	0.00533801	TRUE	2
ENSG00000110442	COMMD9	7.29621	6.93593	0.360273	0.351507	0.0998972	18.0137	TRUE	1.30193e-10	1.17343e-09	TRUE	4
ENSG00000114450	GNB4	6.87388	6.51366	0.360223	0.241794	0.068717	18.0112	TRUE	0.652631	1	FALSE	NA
ENSG00000102471	NDFIP2	7.24545	6.88567	0.359779	0.307978	0.0875263	17.989	TRUE	1.15886e-07	6.1409e-07	TRUE	4
ENSG00000175193	PARL	7.08492	6.72569	0.359227	0.369756	0.105084	17.9613	TRUE	1.74474e-11	1.93629e-10	TRUE	4
ENSG00000053254	FOXN3	6.98043	6.6227	0.357729	0.321501	0.0913696	17.8865	TRUE	0.0961444	0.187479	FALSE	NA
ENSG00000134884	ARGLU1	8.52113	8.16365	0.357489	0.285282	0.0810762	17.8744	TRUE	6.41716e-13	9.91917e-12	TRUE	1
ENSG00000114416	FXR1	7.59222	7.23597	0.356251	0.271541	0.077171	17.8126	TRUE	0.245647	0.443894	FALSE	NA
ENSG00000137880	GCHFR	6.81325	6.45744	0.355804	0.249887	0.0710172	17.7902	TRUE	2.46736e-23	9.61808e-21	TRUE	2
ENSG00000122644	ARL4A	7.71118	7.35545	0.355724	0.309302	0.0879026	17.7862	TRUE	3.58433e-07	1.75062e-06	TRUE	4
ENSG00000168710	AHCYL1	8.20801	7.85258	0.355429	0.271621	0.0771939	17.7714	TRUE	2.31151e-07	1.15845e-06	TRUE	2
ENSG00000136522	MRPL47	7.45564	7.10311	0.35253	0.491154	0.139584	17.6265	TRUE	8.69184e-11	8.1828e-10	TRUE	4
ENSG00000099385	BCL7C	7.69294	7.341	0.351946	0.366403	0.104131	17.5973	TRUE	6.8832e-16	2.30809e-14	TRUE	4
ENSG00000100348	TXN2	7.98177	7.6314	0.350364	0.366559	0.104175	17.5182	TRUE	1.17557e-08	7.36888e-08	TRUE	2
ENSG00000177565	TBL1XR1	7.49672	7.14638	0.350342	0.228484	0.0649343	17.5171	TRUE	0.10507	0.203421	FALSE	NA
ENSG00000134533	RERG	6.92426	6.57411	0.350147	0.312502	0.0888122	17.5073	TRUE	8.2043e-08	4.43416e-07	TRUE	4
ENSG00000150403	TMCO3	7.01487	6.66544	0.349432	0.339686	0.0965376	17.4716	TRUE	0.003449	0.00888719	TRUE	4
ENSG00000171219	CDC42BPG	6.9144	6.56691	0.347497	0.344481	0.0979004	17.3748	TRUE	0.000362219	0.00108849	TRUE	1
ENSG00000169242	EFNA1	7.1024	6.75493	0.347473	0.291741	0.0829119	17.3737	TRUE	0.103562	0.200841	FALSE	NA
ENSG00000284753	EEF1AKMT4	6.9132	6.56582	0.347386	0.266897	0.0758513	17.3693	TRUE	1.07e-09	8.07943e-09	TRUE	4
ENSG00000180447	GAS1	6.76329	6.41769	0.345604	0.216385	0.0614958	17.2802	TRUE	0.00173259	0.00468712	TRUE	1
ENSG00000175183	CSRP2	6.95189	6.60706	0.344829	0.261956	0.074447	17.2415	TRUE	1.95152e-11	2.14478e-10	TRUE	4
ENSG00000273899	NOL12	7.40524	7.06087	0.344369	0.474954	0.134981	17.2185	TRUE	6.42209e-14	1.29626e-12	TRUE	2
ENSG00000121310	ECHDC2	7.02859	6.68464	0.34395	0.304929	0.08666	17.1975	TRUE	8.71602e-06	3.39868e-05	TRUE	4
ENSG00000151474	FRMD4A	6.80634	6.46246	0.343885	0.220992	0.0628051	17.1943	TRUE	0.0227574	0.0498378	TRUE	1
ENSG00000245532	NEAT1	9.25694	8.91407	0.342869	0.632102	0.179641	17.1434	TRUE	5.86868e-14	1.19813e-12	TRUE	1
ENSG00000285437	POLR2J3	8.51042	8.16769	0.342729	0.384512	0.109277	17.1364	TRUE	4.17358e-10	3.41833e-09	TRUE	1
ENSG00000125827	TMX4	7.23925	6.89775	0.341492	0.381892	0.108532	17.0746	TRUE	0.0248593	0.0540799	TRUE	2
ENSG00000213445	SIPA1	6.84203	6.5017	0.340329	0.266781	0.0758182	17.0164	TRUE	1.31668e-09	9.76473e-09	TRUE	2
ENSG00000171224	FAM241B	7.09867	6.75837	0.340298	0.370068	0.105172	17.0149	TRUE	4.55405e-11	4.58122e-10	TRUE	4
ENSG00000184226	PCDH9	6.77167	6.43147	0.340207	0.258569	0.0734844	17.0103	TRUE	7.81838e-11	7.45046e-10	TRUE	3
ENSG00000099203	TMED1	7.07638	6.73694	0.339442	0.33573	0.0954134	16.9721	TRUE	6.51458e-06	2.5946e-05	TRUE	4
ENSG00000100083	GGA1	7.21979	6.88106	0.338729	0.222694	0.0632891	16.9365	TRUE	0.00340366	0.00877943	TRUE	3
ENSG00000182580	EPHB3	6.7641	6.42543	0.338676	0.174236	0.0495175	16.9338	TRUE	0.0230128	0.0503425	TRUE	4
ENSG00000182240	BACE2	7.4835	7.14505	0.338446	0.342387	0.0973052	16.9223	TRUE	3.26321e-08	1.88297e-07	TRUE	2
ENSG00000088448	ANKRD10	7.28899	6.95057	0.338422	0.296867	0.0843687	16.9211	TRUE	9.38389e-08	5.04111e-07	TRUE	1
ENSG00000002586	CD99	7.72577	7.3878	0.337973	0.41426	0.117731	16.8986	TRUE	2.79432e-09	1.95822e-08	TRUE	4
ENSG00000070087	PFN2	7.51902	7.18143	0.337589	0.452335	0.128552	16.8795	TRUE	1.52926e-07	7.9285e-07	TRUE	2
ENSG00000038002	AGA	6.8371	6.49985	0.337256	0.227035	0.0645227	16.8628	TRUE	8.11144e-06	3.18283e-05	TRUE	2
ENSG00000134258	VTCN1	7.35108	7.01426	0.336818	0.343126	0.0975153	16.8409	TRUE	6.34473e-06	2.53342e-05	TRUE	4
ENSG00000068137	PLEKHH3	6.97134	6.6355	0.335836	0.35765	0.101643	16.7918	TRUE	1.17594e-05	4.48397e-05	TRUE	1
ENSG00000213676	ATF6B	6.85203	6.51707	0.334965	0.311378	0.0884926	16.7482	TRUE	0.00329364	0.00851969	TRUE	3
ENSG00000183513	COA5	7.16402	6.82957	0.334451	0.382759	0.108779	16.7225	TRUE	5.73465e-13	9.06803e-12	TRUE	4
ENSG00000008952	SEC62	8.22209	7.88948	0.33261	0.298061	0.0847079	16.6305	TRUE	0.00031936	0.000969033	TRUE	3
ENSG00000143320	CRABP2	9.72074	9.38944	0.331301	0.535988	0.152326	16.565	TRUE	1.05541e-12	1.56171e-11	TRUE	4
ENSG00000105655	ISYNA1	7.66763	7.33662	0.331007	0.367367	0.104405	16.5504	TRUE	4.59349e-09	3.06577e-08	TRUE	4
ENSG00000181744	DIPK2A	6.8361	6.50525	0.330851	0.263243	0.0748127	16.5425	TRUE	5.36557e-07	2.53812e-06	TRUE	2
ENSG00000267673	FDX2	8.45959	8.12931	0.330281	0.431374	0.122595	16.5141	TRUE	6.96047e-15	1.80135e-13	TRUE	4
ENSG00000124839	RAB17	6.92792	6.59875	0.329164	0.309881	0.0880672	16.4582	TRUE	0.0571051	0.116015	FALSE	NA
ENSG00000114331	ACAP2	6.78262	6.45367	0.328945	0.219522	0.0623874	16.4473	TRUE	0.0811665	0.160328	FALSE	NA
ENSG00000170345	FOS	6.96773	6.6388	0.328925	0.322665	0.0917004	16.4462	TRUE	0.000477517	0.00140717	TRUE	2
ENSG00000100036	SLC35E4	6.74676	6.41788	0.328875	0.192631	0.0547452	16.4438	TRUE	0.871541	1	FALSE	NA
ENSG00000085871	MGST2	7.07046	6.74187	0.328591	0.34456	0.0979228	16.4296	TRUE	1.98906e-06	8.53802e-06	TRUE	4
ENSG00000072310	SREBF1	6.88174	6.55374	0.328004	0.273021	0.0775917	16.4002	TRUE	0.0149549	0.033746	TRUE	1
ENSG00000079999	KEAP1	7.83305	7.50578	0.327268	0.321973	0.0915038	16.3634	TRUE	1.32187e-09	9.79735e-09	TRUE	4
ENSG00000198431	TXNRD1	7.10768	6.7805	0.32718	0.297527	0.0845562	16.359	TRUE	0.0107668	0.0248989	TRUE	3
ENSG00000132746	ALDH3B2	7.41194	7.08572	0.326219	0.297605	0.0845785	16.311	TRUE	0.00164101	0.0044587	TRUE	2
ENSG00000260916	CCPG1	6.93233	6.60633	0.325995	0.282169	0.0801917	16.2997	TRUE	2.60533e-06	1.09942e-05	TRUE	2
ENSG00000116521	SCAMP3	7.45877	7.13302	0.325749	0.454853	0.129268	16.2875	TRUE	2.08026e-11	2.27226e-10	TRUE	4
ENSG00000173905	GOLIM4	7.25708	6.93145	0.325622	0.265163	0.0753584	16.2811	TRUE	0.106343	0.205662	FALSE	NA
ENSG00000184164	CRELD2	7.20414	6.87915	0.324986	0.248016	0.0704855	16.2493	TRUE	0.0145679	0.0329383	TRUE	1
ENSG00000127220	ABHD8	7.12541	6.80067	0.324735	0.30395	0.0863815	16.2367	TRUE	3.65946e-05	0.000128514	TRUE	4
ENSG00000120616	EPC1	7.08146	6.75712	0.324337	0.338551	0.0962153	16.2168	TRUE	1.02533e-05	3.95486e-05	TRUE	1
ENSG00000136536	MARCHF7	7.06172	6.7374	0.324321	0.292244	0.0830549	16.2161	TRUE	0.319187	0.565159	FALSE	NA
ENSG00000182944	EWSR1	8.08279	7.75849	0.324291	0.207754	0.059043	16.2146	TRUE	0.109669	0.211832	FALSE	NA
ENSG00000187244	BCAM	6.89214	6.56843	0.323705	0.287452	0.081693	16.1853	TRUE	4.37097e-05	0.000151454	TRUE	4
ENSG00000171148	TADA3	6.91887	6.59597	0.322908	0.243128	0.0690961	16.1454	TRUE	1.4397e-08	8.88073e-08	TRUE	4
ENSG00000136603	SKIL	6.86687	6.54399	0.322882	0.226939	0.0644953	16.1441	TRUE	0.730738	1	FALSE	NA
ENSG00000163558	PRKCI	7.2678	6.9459	0.321906	0.211129	0.0600022	16.0953	TRUE	0.00864015	0.0202932	TRUE	3
ENSG00000100116	GCAT	7.00213	6.68035	0.321778	0.252414	0.0717352	16.0889	TRUE	7.00442e-09	4.52945e-08	TRUE	4
ENSG00000100243	CYB5R3	7.48559	7.16492	0.320671	0.386371	0.109805	16.0336	TRUE	3.33722e-07	1.6357e-06	TRUE	4
ENSG00000100906	NFKBIA	7.23243	6.91185	0.320584	0.347059	0.098633	16.0292	TRUE	3.4816e-08	1.9986e-07	TRUE	1
ENSG00000160948	VPS28	8.28415	7.9637	0.32045	0.307633	0.0874282	16.0225	TRUE	0.000103255	0.00033638	TRUE	2
ENSG00000099194	SCD	7.88517	7.56498	0.320188	0.328203	0.0932741	16.0094	TRUE	1.02474e-05	3.95378e-05	TRUE	1
ENSG00000157514	TSC22D3	6.75975	6.44031	0.319446	0.225117	0.0639776	15.9723	TRUE	2.53764e-18	1.96612e-16	TRUE	2
ENSG00000100294	MCAT	6.78231	6.46332	0.318993	0.202144	0.0574487	15.9496	TRUE	2.87599e-10	2.44881e-09	TRUE	4
ENSG00000051108	HERPUD1	7.9215	7.60275	0.31876	0.60356	0.17153	15.938	TRUE	2.90049e-17	1.57473e-15	TRUE	1
ENSG00000172465	TCEAL1	6.78488	6.46621	0.318673	0.211524	0.0601146	15.9336	TRUE	7.04851e-11	6.80519e-10	TRUE	2
ENSG00000100075	SLC25A1	7.56815	7.25042	0.317723	0.478658	0.136033	15.8861	TRUE	1.06179e-13	2.0314e-12	TRUE	4
ENSG00000121716	PILRB	6.9924	6.67525	0.317154	0.361047	0.102608	15.8577	TRUE	2.88825e-08	1.68592e-07	TRUE	1
ENSG00000132024	CC2D1A	7.1024	6.78635	0.31605	0.260954	0.0741624	15.8025	TRUE	0.00068868	0.0019794	TRUE	1
ENSG00000162783	IER5	7.90734	7.5913	0.316033	0.340359	0.0967289	15.8016	TRUE	4.23617e-13	6.89843e-12	TRUE	1
ENSG00000125652	ALKBH7	7.70578	7.3899	0.315879	0.491291	0.139623	15.794	TRUE	2.04817e-08	1.23124e-07	TRUE	4
ENSG00000102572	STK24	7.945	7.62927	0.315726	0.287679	0.0817574	15.7863	TRUE	0.00999255	0.0232464	TRUE	2
ENSG00000189143	CLDN4	7.81059	7.49509	0.315496	0.281693	0.0800562	15.7748	TRUE	0.029152	0.062294	TRUE	4
ENSG00000124588	NQO2	7.78985	7.47447	0.315375	0.379631	0.10789	15.7687	TRUE	3.88407e-07	1.88448e-06	TRUE	2
ENSG00000183684	ALYREF	8.27787	7.96281	0.315058	0.401929	0.114227	15.7529	TRUE	2.0149e-08	1.21303e-07	TRUE	4
ENSG00000159387	IRX6	6.74136	6.42656	0.314802	0.193568	0.0550114	15.7401	TRUE	0.00134855	0.0037126	TRUE	4
ENSG00000125304	TM9SF2	7.93341	7.61898	0.314421	0.247641	0.0703789	15.721	TRUE	0.000775122	0.00221408	TRUE	1
ENSG00000130164	LDLR	7.63859	7.32435	0.314245	0.529406	0.150456	15.7122	TRUE	1.30114e-12	1.87635e-11	TRUE	1
ENSG00000113368	LMNB1	7.45157	7.13781	0.313758	0.398355	0.113211	15.6879	TRUE	0.000328423	0.000993874	TRUE	4
ENSG00000143554	SLC27A3	6.79144	6.47772	0.313722	0.260852	0.0741333	15.6861	TRUE	0.000254715	0.000783362	TRUE	4
ENSG00000175130	MARCKSL1	9.3335	9.02	0.313505	0.223935	0.0636417	15.6753	TRUE	1.76565e-05	6.52391e-05	TRUE	2
ENSG00000148180	GSN	8.12458	7.81166	0.312922	0.295315	0.0839275	15.6461	TRUE	6.45466e-06	2.5732e-05	TRUE	2
ENSG00000174871	CNIH2	6.88959	6.57672	0.31287	0.300443	0.085385	15.6435	TRUE	5.80651e-18	3.87328e-16	TRUE	4
ENSG00000171316	CHD7	7.01213	6.69954	0.312586	0.330026	0.0937923	15.6293	TRUE	0.0220688	0.0484062	TRUE	3
ENSG00000143162	CREG1	7.71465	7.40245	0.312195	0.337938	0.096041	15.6098	TRUE	0.000434483	0.00129011	TRUE	2
ENSG00000168172	HOOK3	6.95422	6.64306	0.31116	0.189495	0.053854	15.558	TRUE	0.0425771	0.0883264	TRUE	4
ENSG00000132698	RAB25	8.29123	7.9802	0.311035	0.491775	0.139761	15.5517	TRUE	3.74128e-11	3.84738e-10	TRUE	4
ENSG00000134996	OSTF1	7.22951	6.91853	0.310986	0.36302	0.103169	15.5493	TRUE	8.19126e-06	3.21112e-05	TRUE	4
ENSG00000124098	FAM210B	7.89613	7.58533	0.310791	0.330769	0.0940034	15.5396	TRUE	6.87741e-06	2.73387e-05	TRUE	4
ENSG00000119669	IRF2BPL	7.05144	6.74069	0.310752	0.348292	0.0989835	15.5376	TRUE	3.0657e-09	2.12968e-08	TRUE	1
ENSG00000250571	GLI4	6.82187	6.51115	0.310718	0.254811	0.0724165	15.5359	TRUE	1.60325e-09	1.1709e-08	TRUE	4
ENSG00000237441	RGL2	6.75913	6.44905	0.310085	0.183442	0.0521336	15.5042	TRUE	0.043069	0.0892722	TRUE	4
ENSG00000213614	HEXA	6.79985	6.48984	0.310008	0.230688	0.0655607	15.5004	TRUE	8.48221e-05	0.000280581	TRUE	2
ENSG00000141232	TOB1	6.78593	6.47628	0.309648	0.208926	0.0593762	15.4824	TRUE	1.21393e-06	5.39073e-06	TRUE	4
ENSG00000161920	MED11	6.75755	6.4487	0.308852	0.243658	0.0692469	15.4426	TRUE	5.39782e-11	5.3396e-10	TRUE	2
ENSG00000100412	ACO2	7.42363	7.11479	0.308837	0.231924	0.0659122	15.4418	TRUE	0.00119059	0.00330251	TRUE	4
ENSG00000168268	NT5DC2	8.09317	7.78464	0.308525	0.248288	0.0705628	15.4262	TRUE	0.0125744	0.0287486	TRUE	1
ENSG00000167900	TK1	7.48492	7.17669	0.308236	0.612671	0.174119	15.4118	TRUE	9.22587e-06	3.5807e-05	TRUE	4
ENSG00000179218	CALR	9.6229	9.31533	0.307571	0.215034	0.0611121	15.3786	TRUE	5.30935e-07	2.51438e-06	TRUE	4
ENSG00000153048	CARHSP1	7.798	7.49043	0.307571	0.488208	0.138747	15.3786	TRUE	6.38143e-13	9.90073e-12	TRUE	4
ENSG00000166289	PLEKHF1	6.982	6.67479	0.307209	0.283379	0.0805353	15.3605	TRUE	3.70982e-05	0.000130063	TRUE	4
ENSG00000149932	TMEM219	7.3862	7.07902	0.307172	0.470885	0.133824	15.3586	TRUE	1.63234e-07	8.40354e-07	TRUE	2
ENSG00000113328	CCNG1	7.46487	7.15779	0.307085	0.241551	0.0686481	15.3542	TRUE	0.0876675	0.172269	FALSE	NA
ENSG00000163032	VSNL1	6.76659	6.45954	0.307054	0.250529	0.0711995	15.3527	TRUE	1.25387e-05	4.75548e-05	TRUE	2
ENSG00000120594	PLXDC2	7.79612	7.4892	0.30692	0.254256	0.0722589	15.346	TRUE	1.08406e-05	4.16208e-05	TRUE	4
ENSG00000133835	HSD17B4	6.96057	6.65419	0.306377	0.334593	0.0950903	15.3188	TRUE	0.000462346	0.00136472	TRUE	4
ENSG00000008394	MGST1	8.93089	8.62457	0.306321	0.526608	0.14966	15.3161	TRUE	1.34989e-17	8.05668e-16	TRUE	4
ENSG00000163728	TTC14	6.74979	6.44365	0.306142	0.192866	0.0548118	15.3071	TRUE	1.8817e-05	6.90972e-05	TRUE	2
ENSG00000131669	NINJ1	6.87483	6.56884	0.305994	0.247749	0.0704094	15.2997	TRUE	6.44479e-07	3.01434e-06	TRUE	2
ENSG00000152193	OBI1	6.86951	6.56494	0.304574	0.281648	0.0800435	15.2287	TRUE	1.55402e-09	1.1376e-08	TRUE	4
ENSG00000214253	FIS1	8.0242	7.71969	0.304506	0.447462	0.127167	15.2253	TRUE	2.74609e-09	1.92984e-08	TRUE	4
ENSG00000198911	SREBF2	7.09827	6.79378	0.304491	0.295006	0.0838398	15.2245	TRUE	7.8671e-06	3.09084e-05	TRUE	3
ENSG00000247596	TWF2	7.34416	7.04054	0.303619	0.415434	0.118065	15.1809	TRUE	1.13536e-10	1.03755e-09	TRUE	4
ENSG00000105583	WDR83OS	8.63268	8.3297	0.302984	0.405595	0.115269	15.1492	TRUE	5.48402e-09	3.608e-08	TRUE	4
ENSG00000005810	MYCBP2	7.96171	7.65883	0.302879	0.230175	0.065415	15.1439	TRUE	2.30593e-06	9.80372e-06	TRUE	3
ENSG00000145431	PDGFC	6.92566	6.62371	0.301947	0.265415	0.0754301	15.0973	TRUE	7.27336e-09	4.69606e-08	TRUE	3
ENSG00000082996	RNF13	6.94464	6.64278	0.301857	0.284274	0.0807898	15.0928	TRUE	7.10126e-07	3.29277e-06	TRUE	4
ENSG00000114315	HES1	8.28675	7.98526	0.301489	0.502118	0.1427	15.0744	TRUE	1.17283e-15	3.69443e-14	TRUE	1
ENSG00000120437	ACAT2	7.85909	7.55788	0.301211	0.342666	0.0973847	15.0605	TRUE	2.024e-14	4.60719e-13	TRUE	4
ENSG00000067064	IDI1	7.81634	7.51522	0.301124	0.204194	0.0580313	15.0562	TRUE	1.25876e-07	6.62243e-07	TRUE	4
ENSG00000159348	CYB5R1	6.76939	6.46908	0.300304	0.202253	0.0574797	15.0152	TRUE	2.13893e-05	7.78779e-05	TRUE	4
ENSG00000104805	NUCB1	6.81836	6.51827	0.300085	0.240618	0.0683828	15.0042	TRUE	0.0188287	0.0418364	TRUE	4
ENSG00000115271	GCA	6.9766	6.67668	0.299922	0.283846	0.080668	14.9961	TRUE	7.24264e-08	3.94863e-07	TRUE	4
ENSG00000138685	FGF2	6.85846	6.55903	0.299429	0.251058	0.0713498	14.9715	TRUE	2.66473e-05	9.55717e-05	TRUE	3
ENSG00000213722	DDAH2	8.23893	7.93953	0.299404	0.311248	0.0884558	14.9702	TRUE	2.54276e-06	1.07483e-05	TRUE	4
ENSG00000171222	SCAND1	8.03719	7.73785	0.299339	0.418511	0.118939	14.967	TRUE	7.75187e-10	5.99484e-09	TRUE	4
ENSG00000114209	PDCD10	7.87883	7.57984	0.298992	0.328473	0.093351	14.9496	TRUE	1.1e-13	2.09167e-12	TRUE	4
ENSG00000183891	TTC32	6.93609	6.63748	0.298615	0.32431	0.092168	14.9307	TRUE	0.00277664	0.0072628	TRUE	2
ENSG00000112118	MCM3	7.83314	7.53483	0.298306	0.39256	0.111564	14.9153	TRUE	1.44473e-08	8.89952e-08	TRUE	4
ENSG00000115468	EFHD1	8.87054	8.57246	0.29808	0.248762	0.0706973	14.904	TRUE	2.10686e-07	1.06358e-06	TRUE	2
ENSG00000181789	COPG1	6.85095	6.55315	0.297801	0.237298	0.0674393	14.89	TRUE	0.000235214	0.000727334	TRUE	4
ENSG00000073803	MAP3K13	7.09916	6.80155	0.297608	0.281756	0.0800742	14.8804	TRUE	0.0244887	0.053339	TRUE	4
ENSG00000100360	IFT27	6.79539	6.498	0.297384	0.203659	0.0578791	14.8692	TRUE	1.11407e-07	5.92116e-07	TRUE	2
ENSG00000270647	TAF15	7.5445	7.24714	0.297356	0.37259	0.105889	14.8678	TRUE	2.98931e-07	1.47502e-06	TRUE	4
ENSG00000139746	RBM26	7.7431	7.44619	0.296914	0.27737	0.0788277	14.8457	TRUE	0.00113534	0.00316264	TRUE	3
ENSG00000128228	SDF2L1	7.88223	7.58544	0.29679	0.357833	0.101695	14.8395	TRUE	0.679314	1	FALSE	NA
ENSG00000174775	HRAS	7.90164	7.60491	0.296733	0.370954	0.105424	14.8366	TRUE	1.3292e-12	1.90799e-11	TRUE	4
ENSG00000152492	CCDC50	6.9649	6.66896	0.295937	0.293556	0.0834278	14.7969	TRUE	0.000121234	0.00039168	TRUE	4
ENSG00000166801	FAM111A	7.13888	6.84302	0.295858	0.372625	0.105899	14.7929	TRUE	0.525023	0.885976	FALSE	NA
ENSG00000259956	RBM15B	6.97588	6.68104	0.294847	0.281314	0.0799486	14.7423	TRUE	0.201809	0.370365	FALSE	NA
ENSG00000205002	AARD	9.15796	8.8634	0.294559	0.221675	0.0629993	14.7279	TRUE	1.7338e-05	6.41573e-05	TRUE	4
ENSG00000065717	TLE2	6.77502	6.48094	0.294083	0.256641	0.0729365	14.7041	TRUE	0.423187	0.732561	FALSE	NA
ENSG00000159231	CBR3	7.30421	7.0108	0.293409	0.425489	0.120923	14.6705	TRUE	4.14792e-07	2.00547e-06	TRUE	4
ENSG00000115392	FANCL	6.8663	6.57308	0.293218	0.27129	0.0770997	14.6609	TRUE	1.22737e-07	6.4682e-07	TRUE	4
ENSG00000175274	TP53I11	6.90857	6.61564	0.292926	0.381279	0.108358	14.6463	TRUE	0.00214141	0.00570647	TRUE	3
ENSG00000135506	OS9	6.89289	6.60014	0.292752	0.237537	0.0675074	14.6376	TRUE	9.57442e-06	3.7056e-05	TRUE	4
ENSG00000111341	MGP	9.99871	9.7065	0.292208	0.413808	0.117603	14.6104	TRUE	0.0260817	0.0564343	TRUE	4
ENSG00000122481	RWDD3	6.77607	6.48485	0.291223	0.186329	0.052954	14.5612	TRUE	4.59612e-06	1.86993e-05	TRUE	4
ENSG00000160767	FAM189B	6.90674	6.61588	0.290861	0.259924	0.0738696	14.543	TRUE	0.0025229	0.00663238	TRUE	4
ENSG00000131116	ZNF428	8.02438	7.73387	0.290507	0.301627	0.0857216	14.5254	TRUE	6.23339e-06	2.49136e-05	TRUE	2
ENSG00000205981	DNAJC19	7.26061	6.97019	0.290419	0.378241	0.107495	14.5209	TRUE	0.000294775	0.000899028	TRUE	4
ENSG00000177830	CHID1	7.0189	6.7285	0.290398	0.275373	0.0782601	14.5199	TRUE	5.29746e-07	2.5097e-06	TRUE	4
ENSG00000136636	KCTD3	7.06566	6.77527	0.290391	0.280449	0.0797027	14.5195	TRUE	0.000200833	0.000627554	TRUE	4
ENSG00000010165	METTL13	7.03256	6.74316	0.289407	0.241977	0.068769	14.4704	TRUE	3.01408e-06	1.25871e-05	TRUE	4
ENSG00000160183	TMPRSS3	6.8412	6.55192	0.289275	0.209389	0.0595078	14.4638	TRUE	7.22873e-05	0.000241422	TRUE	2
ENSG00000119760	SUPT7L	6.81168	6.52252	0.28916	0.241966	0.0687659	14.458	TRUE	7.04965e-05	0.000235947	TRUE	4
ENSG00000168566	SNRNP48	6.99165	6.70251	0.289144	0.307439	0.0873733	14.4572	TRUE	0.000915747	0.0025844	TRUE	4
ENSG00000126226	PCID2	7.37947	7.09037	0.289106	0.213987	0.0608145	14.4553	TRUE	0.0010386	0.00291068	TRUE	3
ENSG00000173818	ENDOV	7.28974	7.00116	0.288583	0.353225	0.100385	14.4291	TRUE	0.000750288	0.00214658	TRUE	4
ENSG00000092094	OSGEP	6.99282	6.70427	0.288548	0.235025	0.0667933	14.4274	TRUE	1.63387e-09	1.19047e-08	TRUE	4
ENSG00000104140	RHOV	6.98368	6.69516	0.288521	0.309608	0.0879895	14.4261	TRUE	0.000305192	0.000928755	TRUE	1
ENSG00000169062	UPF3A	8.69737	8.40897	0.288395	0.166153	0.0472202	14.4197	TRUE	0.0112993	0.0260195	TRUE	3
ENSG00000064490	RFXANK	7.58373	7.29538	0.288351	0.469956	0.13356	14.4175	TRUE	3.55259e-12	4.61615e-11	TRUE	2
ENSG00000027697	IFNGR1	7.57328	7.28501	0.28827	0.295311	0.0839263	14.4135	TRUE	2.4858e-06	1.05218e-05	TRUE	2
ENSG00000141524	TMC6	6.78711	6.49894	0.288166	0.234458	0.0666322	14.4083	TRUE	7.52871e-07	3.47569e-06	TRUE	3
ENSG00000143222	UFC1	8.68826	8.40035	0.287906	0.286629	0.0814591	14.3953	TRUE	6.86404e-07	3.19247e-06	TRUE	2
ENSG00000171130	ATP6V0E2	6.80874	6.5209	0.287845	0.259665	0.0737961	14.3923	TRUE	3.03112e-10	2.57037e-09	TRUE	4
ENSG00000106460	TMEM106B	6.85503	6.56722	0.287806	0.218855	0.0621978	14.3903	TRUE	1.10925e-07	5.89802e-07	TRUE	2
ENSG00000102595	UGGT2	6.75323	6.46543	0.2878	0.216808	0.0616163	14.39	TRUE	0.0363895	0.076521	TRUE	4
ENSG00000100219	XBP1	7.68717	7.40001	0.287163	0.331988	0.0943501	14.3581	TRUE	0.090448	0.17737	FALSE	NA
ENSG00000105011	ASF1B	7.30993	7.0229	0.287028	0.528481	0.150193	14.3514	TRUE	0.000128912	0.000414447	TRUE	4
ENSG00000155660	PDIA4	7.61119	7.32425	0.286944	0.244683	0.0695382	14.3472	TRUE	0.00591256	0.014296	TRUE	4
ENSG00000057757	PITHD1	7.58758	7.30115	0.286434	0.391143	0.111162	14.3217	TRUE	2.64307e-06	1.11422e-05	TRUE	4
ENSG00000064545	TMEM161A	7.09726	6.81089	0.286362	0.31706	0.0901075	14.3181	TRUE	0.000189315	0.000594093	TRUE	4
ENSG00000162928	PEX13	6.77343	6.48709	0.286339	0.185903	0.0528329	14.3169	TRUE	0.0213946	0.0470847	TRUE	4
ENSG00000125734	GPR108	6.75379	6.46763	0.286161	0.232401	0.0660477	14.3081	TRUE	0.000161404	0.000512172	TRUE	2
ENSG00000143740	SNAP47	6.82946	6.54349	0.285968	0.232465	0.0660659	14.2984	TRUE	0.00244672	0.00645009	TRUE	4
ENSG00000189057	FAM111B	7.46023	7.17487	0.28536	0.475361	0.135096	14.268	TRUE	7.51515e-09	4.84465e-08	TRUE	4
ENSG00000099860	GADD45B	7.06008	6.77478	0.285293	0.318227	0.0904392	14.2646	TRUE	0.000190022	0.000596011	TRUE	4
ENSG00000107521	HPS1	6.78113	6.49626	0.284868	0.251825	0.0715678	14.2434	TRUE	5.2436e-10	4.19556e-09	TRUE	4
ENSG00000112769	LAMA4	7.65699	7.37232	0.284668	0.39073	0.111044	14.2334	TRUE	1.27238e-10	1.14846e-09	TRUE	3
ENSG00000166265	CYYR1	6.93248	6.64815	0.284331	0.253963	0.0721754	14.2165	TRUE	0.00173839	0.00470077	TRUE	4
ENSG00000176208	ATAD5	6.8745	6.59025	0.28425	0.28249	0.0802828	14.2125	TRUE	0.0990824	0.192816	FALSE	NA
ENSG00000119004	CYP20A1	6.81528	6.53133	0.283951	0.240074	0.0682284	14.1975	TRUE	0.172268	0.320583	FALSE	NA
ENSG00000122484	RPAP2	6.81463	6.53145	0.283177	0.292654	0.0831715	14.1588	TRUE	9.95161e-07	4.48794e-06	TRUE	4
ENSG00000156642	NPTN	6.9599	6.67686	0.283034	0.314812	0.0894686	14.1517	TRUE	1.75692e-05	6.49359e-05	TRUE	4
ENSG00000197746	PSAP	8.14311	7.8601	0.283011	0.23164	0.0658313	14.1505	TRUE	2.73132e-06	1.1487e-05	TRUE	1
ENSG00000198420	TCAF1	7.43378	7.15082	0.282963	0.272043	0.0773138	14.1482	TRUE	0.00375488	0.00941855	TRUE	3
ENSG00000134202	GSTM3	6.94532	6.66243	0.282885	0.35757	0.10162	14.1442	TRUE	3.54719e-17	1.82089e-15	TRUE	4
ENSG00000101974	ATP11C	6.78298	6.50023	0.282754	0.238024	0.0676456	14.1377	TRUE	0.250043	0.451119	FALSE	NA
ENSG00000167815	PRDX2	9.91644	9.63378	0.282665	0.51128	0.145304	14.1332	TRUE	2.98636e-16	1.15331e-14	TRUE	4
ENSG00000121390	PSPC1	7.44393	7.16131	0.28262	0.298886	0.0849423	14.131	TRUE	0.000444879	0.00131878	TRUE	3
ENSG00000030582	GRN	7.41139	7.12881	0.282582	0.339952	0.0966132	14.1291	TRUE	9.20472e-06	3.5736e-05	TRUE	2
ENSG00000176771	NCKAP5	6.71098	6.42841	0.282567	0.201969	0.0573991	14.1284	TRUE	0.0103016	0.0238985	TRUE	4
ENSG00000110047	EHD1	7.27992	6.99745	0.282471	0.25429	0.0722684	14.1235	TRUE	0.0249842	0.0543044	TRUE	3
ENSG00000105612	DNASE2	8.32313	8.0407	0.282424	0.323023	0.0918022	14.1212	TRUE	0.000300024	0.000914143	TRUE	2
ENSG00000170430	MGMT	7.46292	7.18072	0.2822	0.558901	0.158838	14.11	TRUE	4.84768e-10	3.90633e-09	TRUE	2
ENSG00000143420	ENSA	8.59466	8.31295	0.281706	0.312987	0.0889498	14.0853	TRUE	3.80143e-08	2.16624e-07	TRUE	2
ENSG00000087088	BAX	7.55564	7.27394	0.281697	0.458897	0.130417	14.0849	TRUE	2.16133e-09	1.54678e-08	TRUE	4
ENSG00000007255	TRAPPC6A	7.18399	6.90257	0.281424	0.507371	0.144193	14.0712	TRUE	2.1994e-12	3.02819e-11	TRUE	4
ENSG00000124006	OBSL1	7.1939	6.91272	0.281181	0.305426	0.0868012	14.059	TRUE	0.000782592	0.00223388	TRUE	3
ENSG00000185721	DRG1	7.3402	7.05917	0.281032	0.527144	0.149813	14.0516	TRUE	2.01476e-12	2.79868e-11	TRUE	4
ENSG00000129518	EAPP	6.74004	6.45901	0.28103	0.17684	0.0502573	14.0515	TRUE	0.0261148	0.0564959	TRUE	4
ENSG00000229891	LINC01315	6.83305	6.55244	0.280603	0.235732	0.0669942	14.0302	TRUE	6.38551e-09	4.15725e-08	TRUE	4
ENSG00000123992	DNPEP	7.47793	7.19733	0.280601	0.333974	0.0949144	14.03	TRUE	7.56256e-11	7.25657e-10	TRUE	4
ENSG00000167397	VKORC1	7.73157	7.45128	0.280286	0.577626	0.16416	14.0143	TRUE	8.8942e-11	8.35439e-10	TRUE	4
ENSG00000100425	BRD1	6.76775	6.48753	0.280222	0.263663	0.0749321	14.0111	TRUE	0.00144315	0.00395818	TRUE	3
ENSG00000173914	RBM4B	6.79083	6.5108	0.28003	0.201064	0.0571419	14.0015	TRUE	6.49122e-05	0.000218547	TRUE	4
ENSG00000100139	MICALL1	6.72324	6.44413	0.279112	0.159637	0.0453683	13.9556	TRUE	1.04211e-05	4.01584e-05	TRUE	3
ENSG00000134899	ERCC5	6.83784	6.55917	0.278662	0.243363	0.0691631	13.9331	TRUE	0.706999	1	FALSE	NA
ENSG00000110011	DNAJC4	7.32508	7.04697	0.278106	0.515673	0.146553	13.9053	TRUE	7.50822e-15	1.91529e-13	TRUE	4
ENSG00000117448	AKR1A1	7.35425	7.07627	0.277981	0.438473	0.124613	13.899	TRUE	6.12575e-09	4.00906e-08	TRUE	4
ENSG00000116209	TMEM59	7.94725	7.66944	0.277814	0.316969	0.0900815	13.8907	TRUE	3.09524e-11	3.23909e-10	TRUE	2
ENSG00000101040	ZMYND8	7.16098	6.88334	0.277647	0.285315	0.0810857	13.8823	TRUE	0.132187	0.250859	FALSE	NA
ENSG00000104960	PTOV1	7.44077	7.16324	0.277528	0.294548	0.0837097	13.8764	TRUE	0.00161351	0.00439453	TRUE	4
ENSG00000114744	COMMD2	7.64708	7.36967	0.277415	0.227317	0.0646028	13.8708	TRUE	0.00244683	0.00645009	TRUE	2
ENSG00000173575	CHD2	7.1132	6.83588	0.277317	0.289296	0.0822169	13.8659	TRUE	0.102014	0.198089	FALSE	NA
ENSG00000149761	NUDT22	7.72185	7.44457	0.277279	0.365954	0.104003	13.864	TRUE	9.4784e-16	3.06305e-14	TRUE	4
ENSG00000148660	CAMK2G	7.12951	6.85227	0.277232	0.308563	0.0876927	13.8616	TRUE	2.9466e-08	1.71596e-07	TRUE	3
ENSG00000171603	CLSTN1	7.24198	6.9653	0.27668	0.207332	0.058923	13.834	TRUE	0.135653	0.256891	FALSE	NA
ENSG00000099797	TECR	9.18267	8.90639	0.27628	0.382763	0.10878	13.814	TRUE	1.19315e-10	1.08242e-09	TRUE	4
ENSG00000114346	ECT2	7.1095	6.83322	0.276278	0.460291	0.130813	13.8139	TRUE	0.000104946	0.000341666	TRUE	4
ENSG00000183087	GAS6	6.81173	6.53559	0.276137	0.259353	0.0737074	13.8069	TRUE	0.000894116	0.00252678	TRUE	4
ENSG00000041802	LSG1	6.79704	6.52101	0.276036	0.229014	0.0650851	13.8018	TRUE	0.000171483	0.000541812	TRUE	4
ENSG00000173171	MTX1	7.3072	7.03158	0.275615	0.481731	0.136906	13.7807	TRUE	7.37709e-12	8.83127e-11	TRUE	4
ENSG00000137207	YIPF3	7.51957	7.24398	0.275584	0.30827	0.0876094	13.7792	TRUE	5.37076e-05	0.000183397	TRUE	2
ENSG00000127328	RAB3IP	6.82359	6.54807	0.275517	0.257413	0.0731561	13.7759	TRUE	0.00106554	0.00298152	TRUE	4
ENSG00000242114	MTFP1	7.10599	6.83112	0.274864	0.398712	0.113313	13.7432	TRUE	4.79694e-08	2.69052e-07	TRUE	4
ENSG00000052344	PRSS8	7.07782	6.80315	0.274669	0.315106	0.0895521	13.7334	TRUE	4.47676e-07	2.15029e-06	TRUE	4
ENSG00000119333	DYNC2I2	8.45806	8.1838	0.274263	0.255651	0.0726551	13.7132	TRUE	0.00195198	0.00523635	TRUE	4
ENSG00000085063	CD59	8.80976	8.53576	0.273993	0.234406	0.0666174	13.6997	TRUE	7.18687e-12	8.6367e-11	TRUE	2
ENSG00000005812	FBXL3	6.75993	6.4861	0.273836	0.260333	0.0739859	13.6918	TRUE	0.0629919	0.127105	FALSE	NA
ENSG00000235437	LINC01278	7.47621	7.20245	0.273761	0.418587	0.118961	13.688	TRUE	1.65294e-07	8.5026e-07	TRUE	2
ENSG00000155755	TMEM237	6.99284	6.7199	0.272939	0.243586	0.0692263	13.6469	TRUE	0.00540223	0.013177	TRUE	4
ENSG00000141971	MVB12A	7.556	7.28312	0.272879	0.405315	0.115189	13.644	TRUE	1.61938e-06	7.05068e-06	TRUE	4
ENSG00000121864	ZNF639	6.6913	6.41897	0.272327	0.144863	0.0411695	13.6163	TRUE	0.000581373	0.00169006	TRUE	4
ENSG00000089248	ERP29	8.96775	8.69546	0.272292	0.298395	0.084803	13.6146	TRUE	4.57027e-08	2.56915e-07	TRUE	2
ENSG00000127990	SGCE	7.02291	6.75116	0.271749	0.302588	0.0859945	13.5875	TRUE	0.00155444	0.0042429	TRUE	1
ENSG00000198937	CCDC167	7.16993	6.89825	0.271677	0.328679	0.0934095	13.5838	TRUE	0.00250017	0.00657818	TRUE	3
ENSG00000136026	CKAP4	7.22947	6.95783	0.27164	0.280283	0.0796555	13.582	TRUE	0.04589	0.0946326	TRUE	1
ENSG00000162924	REL	6.76594	6.49441	0.271536	0.216732	0.0615946	13.5768	TRUE	0.704315	1	FALSE	NA
ENSG00000135617	PRADC1	6.75326	6.48191	0.271354	0.218267	0.0620309	13.5677	TRUE	2.68835e-05	9.62803e-05	TRUE	4
ENSG00000105701	FKBP8	8.42047	8.14912	0.271349	0.218411	0.0620716	13.5674	TRUE	6.54276e-07	3.05558e-06	TRUE	2
ENSG00000139714	MORN3	6.8846	6.61331	0.27129	0.299738	0.0851847	13.5645	TRUE	4.42628e-14	9.27956e-13	TRUE	4
ENSG00000132646	PCNA	8.79636	8.52542	0.270939	0.40104	0.113974	13.5469	TRUE	6.56433e-10	5.16941e-09	TRUE	2
ENSG00000160294	MCM3AP	6.71381	6.44288	0.270929	0.19569	0.0556145	13.5465	TRUE	0.0113743	0.0261728	TRUE	3
ENSG00000168569	TMEM223	7.34959	7.07876	0.270837	0.514978	0.146355	13.5418	TRUE	1.1015e-17	6.73534e-16	TRUE	4
ENSG00000011198	ABHD5	7.03199	6.76148	0.270516	0.359564	0.102187	13.5258	TRUE	4.78239e-05	0.000164522	TRUE	2
ENSG00000100106	TRIOBP	7.40248	7.13221	0.27027	0.28484	0.0809506	13.5135	TRUE	0.0256848	0.055672	TRUE	4
ENSG00000095906	NUBP2	7.29601	7.02577	0.270236	0.440965	0.125321	13.5118	TRUE	3.09092e-09	2.14446e-08	TRUE	4
ENSG00000100201	DDX17	8.39449	8.12426	0.27023	0.249228	0.0708299	13.5115	TRUE	2.31804e-06	9.85187e-06	TRUE	1
ENSG00000126217	MCF2L	6.68762	6.41769	0.269926	0.14239	0.0404668	13.4963	TRUE	0.0326208	0.0690734	TRUE	4
ENSG00000204386	NEU1	6.91441	6.64473	0.269674	0.254903	0.0724426	13.4837	TRUE	4.33508e-05	0.000150336	TRUE	4
ENSG00000100280	AP1B1	7.11482	6.84518	0.269637	0.285643	0.0811788	13.4819	TRUE	0.0443132	0.0916385	TRUE	3
ENSG00000261770		6.71602	6.44655	0.269469	0.278694	0.079204	13.4735	TRUE	8.69359e-07	3.96214e-06	TRUE	3
ENSG00000109881	CCDC34	8.52653	8.25735	0.26917	0.267884	0.0761319	13.4585	TRUE	0.0353498	0.074435	TRUE	2
ENSG00000213064	SFT2D2	7.92231	7.65314	0.269167	0.336384	0.0955992	13.4584	TRUE	4.68748e-07	2.24287e-06	TRUE	1
ENSG00000102786	INTS6	6.80713	6.53822	0.268907	0.304633	0.0865757	13.4453	TRUE	0.000186947	0.000586957	TRUE	2
ENSG00000170348	TMED10	7.53333	7.26528	0.268052	0.215808	0.061332	13.4026	TRUE	0.000512808	0.00150477	TRUE	4
ENSG00000121067	SPOP	6.80786	6.53995	0.26791	0.260656	0.0740776	13.3955	TRUE	1.29137e-11	1.46574e-10	TRUE	4
ENSG00000228223	HCG11	6.78969	6.52212	0.26757	0.226049	0.0642424	13.3785	TRUE	0.0212106	0.0466963	TRUE	2
ENSG00000090487	SPG21	7.1991	6.93176	0.267338	0.312719	0.0888738	13.3669	TRUE	0.00275616	0.00721518	TRUE	4
ENSG00000130177	CDC16	7.20247	6.93526	0.267205	0.305846	0.0869205	13.3603	TRUE	0.0186045	0.0413809	TRUE	4
ENSG00000143793	C1orf35	7.98975	7.72268	0.267069	0.31197	0.0886608	13.3535	TRUE	6.3014e-08	3.47189e-07	TRUE	4
ENSG00000127838	PNKD	8.13526	7.86825	0.267017	0.338903	0.0963152	13.3509	TRUE	0.00463856	0.0114577	TRUE	4
ENSG00000107902	LHPP	6.73631	6.46937	0.266947	0.199359	0.0566572	13.3473	TRUE	2.54841e-05	9.16897e-05	TRUE	4
ENSG00000163479	SSR2	8.89563	8.62879	0.266849	0.26176	0.0743914	13.3424	TRUE	6.17535e-08	3.40545e-07	TRUE	4
ENSG00000172339	ALG14	6.7916	6.52479	0.266809	0.198913	0.0565303	13.3405	TRUE	5.77455e-08	3.19573e-07	TRUE	2
ENSG00000172725	CORO1B	8.10383	7.8373	0.26653	0.234709	0.0667034	13.3265	TRUE	0.000863967	0.00244823	TRUE	4
ENSG00000133321	PLAAT4	6.68395	6.41769	0.266264	0.145211	0.0412686	13.3132	TRUE	1.22518e-09	9.15144e-09	TRUE	2
ENSG00000074842	MYDGF	7.66597	7.40005	0.265918	0.271288	0.0770993	13.2959	TRUE	7.75614e-06	3.05205e-05	TRUE	4
ENSG00000152078	TLCD4	6.70125	6.43567	0.265576	0.1511	0.0429422	13.2788	TRUE	0.00159662	0.00435233	TRUE	4
ENSG00000134291	TMEM106C	7.79906	7.53376	0.265294	0.369318	0.104959	13.2647	TRUE	4.62999e-09	3.08847e-08	TRUE	4
ENSG00000175348	TMEM9B	6.86617	6.601	0.265161	0.269056	0.076465	13.258	TRUE	2.92156e-09	2.04166e-08	TRUE	4
ENSG00000108591	DRG2	6.83913	6.57407	0.265055	0.224728	0.0638671	13.2527	TRUE	1.18855e-05	4.52562e-05	TRUE	4
ENSG00000185624	P4HB	8.65144	8.38642	0.265024	0.214088	0.0608432	13.2512	TRUE	3.12876e-06	1.30267e-05	TRUE	2
ENSG00000152749	GPR180	7.02862	6.76362	0.264994	0.268415	0.0762828	13.2497	TRUE	0.00130127	0.00359116	TRUE	4
ENSG00000102981	PARD6A	6.68609	6.42111	0.264977	0.162187	0.046093	13.2488	TRUE	2.99281e-06	1.25024e-05	TRUE	2
ENSG00000187609	EXD3	6.74673	6.48198	0.264756	0.204335	0.0580713	13.2378	TRUE	0.00323107	0.00836537	TRUE	4
ENSG00000151012	SLC7A11	6.69298	6.42828	0.264704	0.158981	0.045182	13.2352	TRUE	0.254616	0.45864	FALSE	NA
ENSG00000146263	MMS22L	6.86852	6.60384	0.264677	0.260286	0.0739724	13.2338	TRUE	7.98022e-05	0.00026496	TRUE	3
ENSG00000099622	CIRBP	8.04788	7.78324	0.264642	0.359934	0.102292	13.2321	TRUE	3.84652e-06	1.57782e-05	TRUE	2
ENSG00000143653	SCCPDH	6.85827	6.59373	0.264538	0.259973	0.0738836	13.2269	TRUE	5.04759e-10	4.04911e-09	TRUE	4
ENSG00000184897	H1-10	8.21972	7.95526	0.264455	0.358429	0.101864	13.2227	TRUE	1.53001e-05	5.71247e-05	TRUE	4
ENSG00000128654	MTX2	7.24862	6.98442	0.264195	0.334406	0.0950371	13.2097	TRUE	3.25693e-05	0.000115286	TRUE	4
ENSG00000124444	ZNF576	6.78562	6.52167	0.263951	0.22184	0.0630461	13.1975	TRUE	3.31832e-05	0.000117393	TRUE	4
ENSG00000133789	SWAP70	6.7117	6.44784	0.263858	0.1896	0.0538838	13.1929	TRUE	0.142232	0.268047	FALSE	NA
ENSG00000086504	MRPL28	7.40015	7.13636	0.263789	0.505621	0.143696	13.1894	TRUE	4.99686e-05	0.000171333	TRUE	4
ENSG00000139842	CUL4A	7.34274	7.07897	0.263771	0.246869	0.0701594	13.1886	TRUE	0.0593564	0.120216	FALSE	NA
ENSG00000197858	GPAA1	7.89689	7.6333	0.263583	0.268876	0.0764138	13.1791	TRUE	0.000121347	0.000391942	TRUE	4
ENSG00000168916	ZNF608	6.867	6.60358	0.263425	0.272115	0.0773342	13.1713	TRUE	0.24005	0.434599	FALSE	NA
ENSG00000186283	TOR3A	7.36742	7.10413	0.26329	0.333251	0.094709	13.1645	TRUE	1.74522e-05	6.45606e-05	TRUE	2
ENSG00000099817	POLR2E	7.82762	7.5645	0.263116	0.274338	0.0779661	13.1558	TRUE	2.52215e-09	1.78656e-08	TRUE	4
ENSG00000198130	HIBCH	6.90569	6.64262	0.263069	0.302076	0.0858491	13.1534	TRUE	4.70205e-10	3.80126e-09	TRUE	2
ENSG00000166347	CYB5A	7.46344	7.20047	0.262969	0.445634	0.126648	13.1484	TRUE	3.19741e-07	1.57397e-06	TRUE	4
ENSG00000198399	ITSN2	6.93968	6.67685	0.262824	0.307089	0.0872737	13.1412	TRUE	0.00115475	0.00321095	TRUE	4
ENSG00000160886	LY6K	7.96578	7.70335	0.262431	0.427306	0.121439	13.1216	TRUE	3.63175e-07	1.77032e-06	TRUE	4
ENSG00000131652	THOC6	6.8365	6.57411	0.262388	0.273252	0.0776575	13.1194	TRUE	0.0164466	0.0368719	TRUE	4
ENSG00000145050	MANF	7.70148	7.43927	0.262216	0.426746	0.12128	13.1108	TRUE	0.00528222	0.012907	TRUE	4
ENSG00000120837	NFYB	7.06742	6.80523	0.262189	0.295249	0.0839087	13.1095	TRUE	0.00559367	0.0135856	TRUE	4
ENSG00000163541	SUCLG1	7.52786	7.26571	0.262149	0.516335	0.146741	13.1074	TRUE	9.7586e-14	1.87564e-12	TRUE	4
ENSG00000221963	APOL6	7.08869	6.82658	0.262109	0.310566	0.0882619	13.1054	TRUE	0.365021	0.639415	FALSE	NA
ENSG00000071073	MGAT4A	7.11397	6.85214	0.261825	0.302837	0.0860652	13.0913	TRUE	3.42404e-05	0.000120824	TRUE	2
ENSG00000112304	ACOT13	7.44639	7.18458	0.261813	0.427825	0.121587	13.0906	TRUE	2.42265e-12	3.30275e-11	TRUE	4
ENSG00000147155	EBP	8.29085	8.02917	0.261684	0.333686	0.0948324	13.0842	TRUE	1.09645e-08	6.91113e-08	TRUE	4
ENSG00000187742	SECISBP2	7.27255	7.01104	0.26151	0.29537	0.0839432	13.0755	TRUE	0.00781201	0.0184804	TRUE	1
ENSG00000204536	CCHCR1	6.99325	6.7319	0.261346	0.317429	0.0902122	13.0673	TRUE	0.000592214	0.00171877	TRUE	4
ENSG00000064115	TM7SF3	6.82493	6.56364	0.261284	0.256082	0.0727778	13.0642	TRUE	0.00328398	0.00849884	TRUE	4
ENSG00000102882	MAPK3	6.73091	6.46971	0.261198	0.178255	0.0506595	13.0599	TRUE	0.00317618	0.0082318	TRUE	4
ENSG00000144591	GMPPA	6.79808	6.53742	0.260666	0.232707	0.0661347	13.0333	TRUE	3.65647e-07	1.78097e-06	TRUE	4
ENSG00000099331	MYO9B	7.08523	6.82468	0.260548	0.288494	0.0819891	13.0274	TRUE	1.06336e-05	4.08764e-05	TRUE	3
ENSG00000118482	PHF3	7.20196	6.94155	0.260404	0.285891	0.0812494	13.0202	TRUE	0.00165962	0.00450242	TRUE	1
ENSG00000138336	TET1	7.1758	6.91539	0.260402	0.301934	0.0858087	13.0201	TRUE	0.00073491	0.00210355	TRUE	1
ENSG00000105647	PIK3R2	6.84116	6.58085	0.260315	0.271875	0.0772661	13.0158	TRUE	0.00589117	0.0142554	TRUE	3
ENSG00000170653	ATF7	6.90086	6.64077	0.260089	0.258392	0.0734343	13.0045	TRUE	4.5939e-08	2.58127e-07	TRUE	4
ENSG00000173875	ZNF791	7.10949	6.8494	0.260087	0.199917	0.0568157	13.0043	TRUE	0.0817108	0.161326	FALSE	NA
ENSG00000114631	PODXL2	7.33997	7.0801	0.259876	0.449607	0.127777	12.9938	TRUE	2.35821e-13	4.13731e-12	TRUE	2
ENSG00000180155	LYNX1	6.67983	6.42012	0.259705	0.159592	0.0453555	12.9852	TRUE	8.02561e-06	3.15113e-05	TRUE	3
ENSG00000168118	RAB4A	7.43093	7.17126	0.259669	0.44061	0.12522	12.9835	TRUE	9.88146e-09	6.2601e-08	TRUE	4
ENSG00000115884	SDC1	7.27799	7.0184	0.259585	0.234411	0.0666189	12.9793	TRUE	0.09439	0.184318	FALSE	NA
ENSG00000150540	HNMT	6.84315	6.58407	0.259088	0.308542	0.0876868	12.9544	TRUE	4.73552e-13	7.61222e-12	TRUE	4
ENSG00000265808	SEC22B	6.89417	6.63518	0.258993	0.321034	0.0912368	12.9496	TRUE	1.9293e-08	1.16487e-07	TRUE	4
ENSG00000179431	FJX1	7.57358	7.31474	0.258844	0.25708	0.0730614	12.9422	TRUE	7.32409e-06	2.90034e-05	TRUE	3
ENSG00000124664	SPDEF	6.73466	6.47584	0.258818	0.208993	0.0593952	12.9409	TRUE	4.74512e-09	3.15648e-08	TRUE	2
ENSG00000185630	PBX1	7.7667	7.50818	0.258519	0.379221	0.107774	12.926	TRUE	1.42609e-05	5.35331e-05	TRUE	1
ENSG00000182541	LIMK2	6.75011	6.49173	0.258378	0.168208	0.0478042	12.9189	TRUE	0.894712	1	FALSE	NA
ENSG00000100938	GMPR2	6.82198	6.56362	0.258358	0.255021	0.0724763	12.9179	TRUE	3.84348e-05	0.000134522	TRUE	4
ENSG00000131351	HAUS8	6.83138	6.57314	0.258231	0.282572	0.0803061	12.9115	TRUE	0.951843	1	FALSE	NA
ENSG00000126804	ZBTB1	6.69907	6.44153	0.257537	0.158772	0.0451224	12.8768	TRUE	0.0268292	0.057911	TRUE	4
ENSG00000115446	UNC50	6.85736	6.59987	0.257493	0.246194	0.0699676	12.8746	TRUE	4.897e-06	1.98535e-05	TRUE	2
ENSG00000064607	SUGP2	7.60733	7.34991	0.257424	0.276406	0.0785536	12.8712	TRUE	0.000529919	0.00155133	TRUE	1
ENSG00000132199	ENOSF1	7.85027	7.5932	0.257066	0.258057	0.0733389	12.8533	TRUE	2.7477e-08	1.6099e-07	TRUE	1
ENSG00000168701	TMEM208	7.41856	7.16152	0.257039	0.446861	0.126996	12.852	TRUE	8.83837e-09	5.63361e-08	TRUE	4
ENSG00000100023	PPIL2	6.67478	6.41785	0.256924	0.159439	0.0453121	12.8462	TRUE	2.98687e-05	0.000106452	TRUE	3
ENSG00000111011	RSRC2	8.0563	7.79943	0.256872	0.207848	0.0590698	12.8436	TRUE	0.825901	1	FALSE	NA
ENSG00000177853	ZNF518A	7.02773	6.77097	0.256762	0.362345	0.102977	12.8381	TRUE	1.87357e-06	8.08124e-06	TRUE	1
ENSG00000127837	AAMP	7.58971	7.33327	0.256448	0.434431	0.123464	12.8224	TRUE	3.57297e-08	2.04916e-07	TRUE	4
ENSG00000079462	PAFAH1B3	8.67341	8.41698	0.256431	0.400138	0.113718	12.8215	TRUE	2.40615e-08	1.42383e-07	TRUE	2
ENSG00000126016	AMOT	6.6824	6.42612	0.256274	0.153642	0.0436645	12.8137	TRUE	0.002139	0.00570127	TRUE	3
ENSG00000118705	RPN2	8.25329	7.99713	0.256155	0.294964	0.0838277	12.8077	TRUE	0.00226972	0.00602265	TRUE	4
ENSG00000105669	COPE	9.11349	8.85775	0.255741	0.283188	0.0804811	12.7871	TRUE	4.26295e-07	2.05154e-06	TRUE	2
ENSG00000115183	TANC1	6.75197	6.49623	0.255741	0.202072	0.0574282	12.7871	TRUE	0.00445184	0.0110293	TRUE	1
ENSG00000122786	CALD1	8.9626	8.70688	0.255716	0.238883	0.0678898	12.7858	TRUE	1.47723e-06	6.4656e-06	TRUE	3
ENSG00000161267	BDH1	6.70925	6.4537	0.255545	0.187751	0.0533582	12.7773	TRUE	0.12897	0.245427	FALSE	NA
ENSG00000161981	SNRNP25	7.21295	6.95761	0.255333	0.503482	0.143088	12.7666	TRUE	1.45808e-11	1.64301e-10	TRUE	4
ENSG00000159086	PAXBP1	6.97312	6.71781	0.25531	0.318462	0.0905059	12.7655	TRUE	0.152317	0.285929	FALSE	NA
ENSG00000114503	NCBP2	7.24577	6.99047	0.255298	0.294406	0.0836692	12.7649	TRUE	7.49476e-07	3.46386e-06	TRUE	3
ENSG00000071553	ATP6AP1	7.85316	7.59801	0.255152	0.284999	0.0809958	12.7576	TRUE	0.0013997	0.00384409	TRUE	2
ENSG00000132294	EFR3A	7.15472	6.89964	0.255082	0.362863	0.103125	12.7541	TRUE	5.80683e-05	0.000197369	TRUE	2
ENSG00000196465	MYL6B	7.60583	7.35075	0.25508	0.446618	0.126927	12.754	TRUE	1.47029e-07	7.65137e-07	TRUE	4
ENSG00000135698	MPHOSPH6	7.31855	7.06355	0.255	0.444022	0.12619	12.75	TRUE	2.01611e-10	1.75867e-09	TRUE	4
ENSG00000142192	APP	8.89074	8.63574	0.254997	0.401061	0.11398	12.7499	TRUE	2.76104e-10	2.35899e-09	TRUE	1
ENSG00000086666	ZFAND6	7.01484	6.75994	0.254897	0.281653	0.0800448	12.7448	TRUE	0.000361896	0.00108778	TRUE	4
ENSG00000140545	MFGE8	6.98154	6.72672	0.254818	0.254751	0.0723993	12.7409	TRUE	0.00267045	0.00699961	TRUE	4
ENSG00000162813	BPNT1	6.86847	6.61372	0.254756	0.237731	0.0675624	12.7378	TRUE	8.21717e-09	5.26727e-08	TRUE	4
ENSG00000101294	HM13	7.43963	7.18499	0.254642	0.366624	0.104193	12.7321	TRUE	1.68675e-08	1.02837e-07	TRUE	4
ENSG00000112473	SLC39A7	7.6661	7.41146	0.254634	0.282389	0.0802541	12.7317	TRUE	2.67184e-05	9.57993e-05	TRUE	2
ENSG00000068001	HYAL2	6.77294	6.51849	0.254446	0.246896	0.070167	12.7223	TRUE	4.38118e-05	0.000151766	TRUE	4
ENSG00000136874	STX17	6.844	6.58963	0.254366	0.333642	0.0948199	12.7183	TRUE	1.25059e-06	5.54171e-06	TRUE	4
ENSG00000116171	SCP2	7.39964	7.14551	0.254126	0.408439	0.116077	12.7063	TRUE	2.82942e-07	1.40056e-06	TRUE	4
ENSG00000115073	ACTR1B	6.69878	6.44469	0.254087	0.19793	0.056251	12.7043	TRUE	0.0566756	0.115254	FALSE	NA
ENSG00000163607	GTPBP8	6.85785	6.604	0.253852	0.236252	0.0671421	12.6926	TRUE	2.68464e-05	9.61754e-05	TRUE	4
ENSG00000160352	ZNF714	7.05158	6.7978	0.253779	0.273341	0.0776828	12.6889	TRUE	0.158206	0.296361	FALSE	NA
ENSG00000108510	MED13	6.71145	6.45773	0.253721	0.182119	0.0517577	12.686	TRUE	0.00233184	0.00616911	TRUE	3
ENSG00000104549	SQLE	7.8326	7.57901	0.253597	0.169079	0.0480518	12.6799	TRUE	0.000208798	0.000650811	TRUE	3
ENSG00000119777	TMEM214	6.79999	6.54642	0.253566	0.294145	0.0835951	12.6783	TRUE	4.67258e-07	2.2366e-06	TRUE	4
ENSG00000100445	SDR39U1	6.77969	6.52618	0.253509	0.26655	0.0757528	12.6755	TRUE	6.92513e-08	3.78877e-07	TRUE	4
ENSG00000213523	SRA1	7.07506	6.82164	0.25342	0.431044	0.122501	12.671	TRUE	2.35669e-15	6.9008e-14	TRUE	4
ENSG00000163344	PMVK	7.9937	7.74044	0.253266	0.364999	0.103732	12.6633	TRUE	3.68467e-10	3.07031e-09	TRUE	2
ENSG00000136451	VEZF1	6.72672	6.47357	0.253145	0.186053	0.0528757	12.6572	TRUE	2.194e-05	7.97668e-05	TRUE	4
ENSG00000154305	MIA3	7.00729	6.75425	0.253041	0.337101	0.0958032	12.652	TRUE	0.000801167	0.00228272	TRUE	4
ENSG00000243156	MICAL3	6.70741	6.45449	0.252919	0.192005	0.0545673	12.646	TRUE	0.113765	0.218413	FALSE	NA
ENSG00000148985	PGAP2	6.69453	6.44162	0.252912	0.141987	0.0403523	12.6456	TRUE	0.00544909	0.013271	TRUE	4
ENSG00000156976	EIF4A2	8.12237	7.86959	0.252774	0.148063	0.0420789	12.6387	TRUE	0.0378645	0.0793938	TRUE	4
ENSG00000126945	HNRNPH2	7.01471	6.76213	0.252576	0.298259	0.0847644	12.6288	TRUE	0.0106939	0.0247441	TRUE	4
ENSG00000075089	ACTR6	7.18568	6.93314	0.252541	0.305954	0.0869513	12.6271	TRUE	0.00270243	0.00707898	TRUE	3
ENSG00000146278	PNRC1	7.11019	6.85777	0.252416	0.28197	0.0801349	12.6208	TRUE	0.205634	0.376664	FALSE	NA
ENSG00000137656	BUD13	6.70659	6.4543	0.252285	0.127995	0.0363757	12.6142	TRUE	0.438776	0.755711	FALSE	NA
ENSG00000187522	HSPA14	7.14749	6.89537	0.252124	0.324771	0.0922989	12.6062	TRUE	9.35906e-05	0.000307385	TRUE	4
ENSG00000143870	PDIA6	9.20922	8.95713	0.252095	0.259949	0.0738767	12.6047	TRUE	1.80303e-09	1.30458e-08	TRUE	4
ENSG00000168395	ING5	6.8247	6.57271	0.251988	0.281903	0.0801158	12.5994	TRUE	0.0735075	0.146475	FALSE	NA
ENSG00000135447	PPP1R1A	6.67142	6.41945	0.251979	0.151996	0.0431969	12.5989	TRUE	1.23323e-23	5.30459e-21	TRUE	3
ENSG00000168159	RNF187	8.17204	7.9202	0.251844	0.318347	0.0904731	12.5922	TRUE	6.08155e-06	2.43379e-05	TRUE	1
ENSG00000157540	DYRK1A	6.83797	6.58669	0.25128	0.322687	0.0917065	12.564	TRUE	0.07219	0.144034	FALSE	NA
ENSG00000143158	MPC2	8.29986	8.04869	0.251173	0.463099	0.131611	12.5587	TRUE	2.18062e-19	2.47282e-17	TRUE	4
ENSG00000084112	SSH1	6.67936	6.42875	0.250612	0.124151	0.0352834	12.5306	TRUE	0.0237827	0.0519099	TRUE	3
ENSG00000158850	B4GALT3	6.84941	6.59894	0.250472	0.232026	0.065941	12.5236	TRUE	6.77047e-05	0.000227335	TRUE	4
ENSG00000178425	NT5DC1	7.02718	6.77673	0.25045	0.352613	0.100212	12.5225	TRUE	0.000180231	0.000566726	TRUE	4
ENSG00000111199	TRPV4	6.7154	6.46506	0.25034	0.228158	0.0648419	12.517	TRUE	1.54674e-07	8.00914e-07	TRUE	2
ENSG00000109929	SC5D	6.80387	6.55353	0.250338	0.253782	0.0721241	12.5169	TRUE	1.56022e-09	1.14148e-08	TRUE	4
ENSG00000044574	HSPA5	8.56197	8.31179	0.250184	0.409601	0.116407	12.5092	TRUE	1.61392e-15	4.8746e-14	TRUE	1
ENSG00000155508	CNOT8	7.02449	6.77442	0.250067	0.285815	0.0812277	12.5033	TRUE	9.32147e-06	3.61555e-05	TRUE	4
ENSG00000105058	FAM32A	7.43358	7.18438	0.249206	0.385125	0.109451	12.4603	TRUE	1.4352e-05	5.38265e-05	TRUE	4
ENSG00000161057	PSMC2	7.54466	7.29545	0.249202	0.391226	0.111185	12.4601	TRUE	5.81206e-08	3.21221e-07	TRUE	4
ENSG00000213463	SYNJ2BP	6.69608	6.44712	0.248959	0.171206	0.0486561	12.4479	TRUE	0.00164987	0.00448083	TRUE	4
ENSG00000204356	NELFE	7.46519	7.21631	0.248872	0.541659	0.153938	12.4436	TRUE	1.68574e-11	1.87749e-10	TRUE	4
ENSG00000177239	MAN1B1	6.84886	6.6001	0.248757	0.315008	0.0895244	12.4379	TRUE	8.84742e-05	0.000291888	TRUE	4
ENSG00000111424	VDR	6.83968	6.59092	0.248752	0.353525	0.100471	12.4376	TRUE	6.87501e-05	0.000230473	TRUE	1
ENSG00000109670	FBXW7	6.71571	6.46698	0.248729	0.188411	0.0535458	12.4364	TRUE	0.0684961	0.137256	FALSE	NA
ENSG00000103496	STX4	6.83846	6.58983	0.248627	0.239414	0.0680407	12.4313	TRUE	8.17923e-05	0.000271278	TRUE	4
ENSG00000178605	GTPBP6	6.87659	6.62798	0.248608	0.293193	0.0833245	12.4304	TRUE	3.2975e-10	2.77364e-09	TRUE	4
ENSG00000136146	MED4	6.92636	6.67807	0.248285	0.303825	0.0863462	12.4142	TRUE	1.90748e-08	1.15336e-07	TRUE	4
ENSG00000159363	ATP13A2	7.36102	7.11281	0.248214	0.21222	0.0603122	12.4107	TRUE	0.000115655	0.00037443	TRUE	1
ENSG00000164758	MED30	6.78876	6.5409	0.247859	0.254459	0.0723165	12.393	TRUE	0.011013	0.0254213	TRUE	4
ENSG00000159346	ADIPOR1	7.41024	7.1624	0.247842	0.448076	0.127342	12.3921	TRUE	6.53977e-09	4.24881e-08	TRUE	4
ENSG00000141934	PLPP2	8.38864	8.14091	0.247737	0.244603	0.0695153	12.3868	TRUE	1.62099e-06	7.05521e-06	TRUE	2
ENSG00000227500	SCAMP4	7.06666	6.81892	0.247736	0.244734	0.0695526	12.3868	TRUE	0.310376	0.550456	FALSE	NA
ENSG00000189306	RRP7A	7.60722	7.35952	0.247702	0.393692	0.111886	12.3851	TRUE	5.88877e-23	2.09876e-20	TRUE	4
ENSG00000197472	ZNF695	6.70416	6.45648	0.247677	0.178149	0.0506294	12.3839	TRUE	1.66944e-05	6.19596e-05	TRUE	4
ENSG00000162627	SNX7	6.92139	6.67374	0.24765	0.262163	0.074506	12.3825	TRUE	1.51879e-05	5.67227e-05	TRUE	4
ENSG00000173890	GPR160	6.66814	6.4206	0.247532	0.123902	0.0352127	12.3766	TRUE	0.000766461	0.00219034	TRUE	4
ENSG00000142687	KIAA0319L	6.7326	6.48512	0.247479	0.226073	0.0642493	12.3739	TRUE	0.000499846	0.0014695	TRUE	4
ENSG00000159228	CBR1	7.92401	7.67661	0.2474	0.398837	0.113348	12.37	TRUE	2.97165e-11	3.13077e-10	TRUE	4
ENSG00000095209	TMEM38B	6.85081	6.60351	0.247304	0.225984	0.064224	12.3652	TRUE	6.64615e-07	3.09806e-06	TRUE	4
ENSG00000141560	FN3KRP	7.01936	6.77211	0.247251	0.336352	0.0955902	12.3626	TRUE	1.15977e-13	2.18865e-12	TRUE	4
ENSG00000165506	DNAAF2	6.6897	6.44255	0.247143	0.128936	0.0366431	12.3572	TRUE	0.0676832	0.135846	FALSE	NA
ENSG00000110063	DCPS	7.56504	7.31798	0.247058	0.410276	0.116599	12.3529	TRUE	2.81647e-05	0.000100667	TRUE	2
ENSG00000112667	DNPH1	7.90665	7.65972	0.246923	0.314462	0.0893692	12.3462	TRUE	1.3857e-06	6.09921e-06	TRUE	2
ENSG00000213186	TRIM59	6.68019	6.43335	0.246834	0.157766	0.0448365	12.3417	TRUE	0.0277876	0.0598038	TRUE	4
ENSG00000188186	LAMTOR4	7.9552	7.7084	0.246803	0.42119	0.119701	12.3402	TRUE	0.0085187	0.0200419	TRUE	4
ENSG00000135048	CEMIP2	6.68211	6.43537	0.246741	0.155356	0.0441515	12.3371	TRUE	0.112687	0.217023	FALSE	NA
ENSG00000243364	EFNA4	6.84135	6.59464	0.246706	0.230899	0.0656209	12.3353	TRUE	0.000150431	0.00047972	TRUE	4
ENSG00000153574	RPIA	6.78408	6.53764	0.246435	0.253177	0.0719522	12.3217	TRUE	0.000531571	0.00155543	TRUE	4
ENSG00000162236	STX5	6.89354	6.64711	0.246428	0.296119	0.084156	12.3214	TRUE	9.6227e-14	1.8581e-12	TRUE	4
ENSG00000143570	SLC39A1	7.91165	7.66532	0.246338	0.284334	0.0808069	12.3169	TRUE	7.67376e-11	7.34631e-10	TRUE	4
ENSG00000146425	DYNLT1	8.17955	7.9333	0.246254	0.323833	0.0920325	12.3127	TRUE	1.72108e-13	3.12045e-12	TRUE	4
ENSG00000178904	DPY19L3	6.75903	6.51284	0.246183	0.256265	0.0728297	12.3092	TRUE	0.00723874	0.0172189	TRUE	3
ENSG00000183421	RIPK4	6.84311	6.59696	0.246151	0.447275	0.127114	12.3075	TRUE	1.73272e-13	3.13701e-12	TRUE	1
ENSG00000139428	MMAB	7.47175	7.2259	0.245859	0.471626	0.134035	12.2929	TRUE	3.96656e-07	1.92151e-06	TRUE	4
ENSG00000116212	LRRC42	6.9565	6.71072	0.245782	0.283364	0.0805311	12.2891	TRUE	0.000235382	0.000727672	TRUE	4
ENSG00000186318	BACE1	7.04377	6.79808	0.245685	0.305945	0.0869485	12.2842	TRUE	0.00334852	0.00865149	TRUE	2
ENSG00000014216	CAPN1	7.87056	7.62498	0.245585	0.258497	0.0734639	12.2792	TRUE	3.62686e-07	1.76862e-06	TRUE	4
ENSG00000183624	HMCES	7.10911	6.86368	0.245421	0.318452	0.0905031	12.2711	TRUE	0.0011888	0.00329903	TRUE	4
ENSG00000074696	HACD3	7.96619	7.72082	0.245368	0.223895	0.0636304	12.2684	TRUE	1.02968e-05	3.9704e-05	TRUE	2
ENSG00000182504	CEP97	6.6637	6.41833	0.245363	0.114627	0.0325765	12.2682	TRUE	0.462072	0.790657	FALSE	NA
ENSG00000107643	MAPK8	6.78448	6.53917	0.245309	0.246673	0.0701038	12.2654	TRUE	0.352407	0.620017	FALSE	NA
ENSG00000085872	CHERP	6.97019	6.725	0.24519	0.265288	0.0753941	12.2595	TRUE	0.0940507	0.18377	FALSE	NA
ENSG00000010803	SCMH1	6.6824	6.43724	0.245165	0.14697	0.0417683	12.2582	TRUE	0.528534	0.891298	FALSE	NA
ENSG00000090238	YPEL3	6.66514	6.42	0.245143	0.134251	0.0381538	12.2572	TRUE	0.0216962	0.047656	TRUE	4
ENSG00000136908	DPM2	7.36549	7.12039	0.2451	0.569723	0.161913	12.255	TRUE	9.13366e-13	1.38101e-11	TRUE	4
ENSG00000117054	ACADM	6.99224	6.74718	0.245062	0.293438	0.083394	12.2531	TRUE	9.12555e-06	3.54507e-05	TRUE	4
ENSG00000139496	NUP58	7.09049	6.84574	0.244742	0.265511	0.0754573	12.2371	TRUE	1.96439e-06	8.44376e-06	TRUE	4
ENSG00000100281	HMGXB4	7.63404	7.38952	0.244514	0.346122	0.0983667	12.2257	TRUE	3.88474e-05	0.000135737	TRUE	1
ENSG00000188613	NANOS1	6.68957	6.4451	0.244477	0.171759	0.0488133	12.2239	TRUE	0.0137978	0.0313218	TRUE	2
ENSG00000235280	MCF2L-AS1	6.88119	6.63681	0.24438	0.320386	0.0910527	12.219	TRUE	7.83943e-17	3.54308e-15	TRUE	4
ENSG00000149357	LAMTOR1	8.32049	8.07615	0.244338	0.468086	0.133029	12.2169	TRUE	9.23876e-16	2.99336e-14	TRUE	4
ENSG00000115290	GRB14	6.66937	6.42516	0.244203	0.130852	0.0371877	12.2102	TRUE	8.19934e-05	0.000271728	TRUE	2
ENSG00000117984	CTSD	7.89855	7.65444	0.244112	0.31718	0.0901416	12.2056	TRUE	1.07519e-09	8.11365e-09	TRUE	4
ENSG00000151502	VPS26B	6.94647	6.7024	0.244064	0.230788	0.0655892	12.2032	TRUE	0.152723	0.286606	FALSE	NA
ENSG00000116133	DHCR24	7.72729	7.48353	0.243761	0.190213	0.054058	12.188	TRUE	0.0016822	0.00455773	TRUE	4
ENSG00000105127	AKAP8	6.84626	6.60263	0.24363	0.248961	0.0707539	12.1815	TRUE	0.837737	1	FALSE	NA
ENSG00000167674	HDGFL2	7.02322	6.7796	0.243619	0.300565	0.0854196	12.1809	TRUE	0.00036594	0.00109809	TRUE	4
ENSG00000182963	GJC1	6.69816	6.45465	0.243513	0.21486	0.0610625	12.1756	TRUE	0.000305418	0.000928988	TRUE	3
ENSG00000078668	VDAC3	7.49359	7.25008	0.243513	0.424817	0.120732	12.1756	TRUE	1.94338e-12	2.70554e-11	TRUE	4
ENSG00000115355	CCDC88A	7.15268	6.90941	0.243264	0.350777	0.0996897	12.1632	TRUE	7.6249e-08	4.14075e-07	TRUE	1
ENSG00000121741	ZMYM2	6.9832	6.73996	0.243242	0.272835	0.077539	12.1621	TRUE	0.496532	0.84303	FALSE	NA
ENSG00000138138	ATAD1	6.92336	6.68023	0.243132	0.295627	0.0840163	12.1566	TRUE	0.00022127	0.000687624	TRUE	4
ENSG00000112941	TENT4A	6.92352	6.68043	0.243096	0.297865	0.0846522	12.1548	TRUE	0.000814108	0.00231695	TRUE	1
ENSG00000104723	TUSC3	7.26962	7.02655	0.243072	0.385074	0.109437	12.1536	TRUE	2.69904e-07	1.34028e-06	TRUE	4
ENSG00000204308	RNF5	6.98612	6.74308	0.24304	0.322165	0.0915584	12.152	TRUE	1.35879e-09	1.00472e-08	TRUE	4
ENSG00000160058	BSDC1	6.80174	6.55879	0.242947	0.284884	0.080963	12.1474	TRUE	0.93758	1	FALSE	NA
ENSG00000142444	TIMM29	7.04854	6.8056	0.242941	0.275886	0.0784058	12.1471	TRUE	1.35764e-06	5.98203e-06	TRUE	4
ENSG00000033178	UBA6	6.82102	6.5782	0.242826	0.317588	0.0902575	12.1413	TRUE	0.000594581	0.00172484	TRUE	4
ENSG00000259494	MRPL46	6.86551	6.62286	0.242648	0.25773	0.0732459	12.1324	TRUE	5.62557e-10	4.47534e-09	TRUE	4
ENSG00000163923	RPL39L	7.31968	7.07708	0.242594	0.423603	0.120387	12.1297	TRUE	2.04056e-09	1.46709e-08	TRUE	4
ENSG00000157654	PALM2AKAP2	7.45786	7.21541	0.242445	0.213015	0.0605383	12.1223	TRUE	0.0157778	0.0355	TRUE	3
ENSG00000102317	RBM3	7.68945	7.44705	0.2424	0.337286	0.0958557	12.12	TRUE	2.18221e-09	1.55904e-08	TRUE	4
ENSG00000184277	TM2D3	6.66255	6.42028	0.242271	0.129015	0.0366658	12.1135	TRUE	2.35498e-09	1.67384e-08	TRUE	4
ENSG00000189067	LITAF	7.70601	7.46378	0.242228	0.377518	0.10729	12.1114	TRUE	2.51632e-09	1.78344e-08	TRUE	4
ENSG00000163904	SENP2	6.66004	6.41784	0.242196	0.112987	0.0321104	12.1098	TRUE	0.0911932	0.178704	FALSE	NA
ENSG00000215386	MIR99AHG	6.67937	6.43721	0.242159	0.15365	0.0436669	12.108	TRUE	0.00105594	0.00295597	TRUE	3
ENSG00000085832	EPS15	6.8217	6.57957	0.242133	0.262916	0.07472	12.1067	TRUE	0.000247035	0.000760869	TRUE	4
ENSG00000112972	HMGCS1	6.68227	6.44018	0.242091	0.122354	0.0347726	12.1045	TRUE	0.000169664	0.000536745	TRUE	3
ENSG00000171466	ZNF562	6.76763	6.52555	0.242086	0.279916	0.0795511	12.1043	TRUE	0.532244	0.896767	FALSE	NA
ENSG00000137393	RNF144B	6.78398	6.5421	0.241871	0.15168	0.043107	12.0935	TRUE	0.722599	1	FALSE	NA
ENSG00000244038	DDOST	7.62517	7.38344	0.24173	0.301872	0.0857912	12.0865	TRUE	1.72032e-05	6.37153e-05	TRUE	2
ENSG00000168061	SAC3D1	8.334	8.09242	0.24158	0.283226	0.0804919	12.079	TRUE	0.000831783	0.00236401	TRUE	4
ENSG00000071575	TRIB2	6.70956	6.46803	0.241529	0.199711	0.0567574	12.0765	TRUE	0.0550939	0.112313	FALSE	NA
ENSG00000144741	SLC25A26	6.70535	6.46384	0.241507	0.18235	0.0518232	12.0754	TRUE	6.80576e-05	0.000228397	TRUE	2
ENSG00000175066	GK5	6.84336	6.60208	0.241282	0.287328	0.0816578	12.0641	TRUE	0.00303653	0.00789447	TRUE	1
ENSG00000126216	TUBGCP3	6.83832	6.59733	0.240994	0.221366	0.0629114	12.0497	TRUE	0.000376479	0.00112808	TRUE	4
ENSG00000155876	RRAGA	7.3905	7.14965	0.240853	0.328713	0.0934193	12.0427	TRUE	4.85788e-08	2.72225e-07	TRUE	4
ENSG00000111711	GOLT1B	6.68192	6.4411	0.240819	0.144566	0.0410852	12.041	TRUE	0.0102372	0.0237669	TRUE	4
ENSG00000170296	GABARAP	8.52044	8.27963	0.240813	0.477819	0.135795	12.0407	TRUE	2.54686e-12	3.44946e-11	TRUE	4
ENSG00000175322	ZNF519	6.73401	6.49324	0.240763	0.266233	0.0756626	12.0382	TRUE	2.38116e-05	8.60446e-05	TRUE	3
ENSG00000134900	TPP2	7.08169	6.84116	0.240531	0.277096	0.0787498	12.0265	FALSE	0.0110865	0.025572	FALSE	NA
ENSG00000134909	ARHGAP32	6.97968	6.7392	0.240482	0.280084	0.0795991	12.0241	FALSE	0.000446472	0.00132319	FALSE	NA
ENSG00000162817	C1orf115	6.66299	6.42258	0.240413	0.135994	0.0386489	12.0207	FALSE	0.000856338	0.00242827	FALSE	NA
ENSG00000214655	ZSWIM8	6.70563	6.46536	0.24027	0.20122	0.0571862	12.0135	FALSE	9.49202e-05	0.000311342	FALSE	NA
ENSG00000189376	C8orf76	6.83091	6.59068	0.24023	0.220094	0.0625501	12.0115	FALSE	0.000196494	0.000615072	FALSE	NA
ENSG00000100883	SRP54	7.0005	6.7603	0.240199	0.282607	0.080316	12.01	FALSE	0.00446052	0.0110442	FALSE	NA
ENSG00000163832	ELP6	6.97905	6.73894	0.240117	0.320821	0.0911764	12.0058	FALSE	1.05038e-12	1.55611e-11	FALSE	NA
ENSG00000104731	KLHDC4	6.99854	6.75847	0.240075	0.231623	0.0658266	12.0038	FALSE	0.0040524	0.0101018	FALSE	NA
ENSG00000116539	ASH1L	7.95331	7.71346	0.239855	0.345727	0.0982544	11.9927	FALSE	1.52051e-06	6.6527e-06	FALSE	NA
ENSG00000099899	TRMT2A	6.78126	6.54153	0.239726	0.208988	0.0593937	11.9863	FALSE	0.0183447	0.0408379	FALSE	NA
ENSG00000049656	CLPTM1L	7.94578	7.70625	0.239524	0.161534	0.0459075	11.9762	FALSE	0.00698278	0.0166513	FALSE	NA
ENSG00000117906	RCN2	7.69684	7.45757	0.239263	0.240522	0.0683555	11.9631	FALSE	0.00512962	0.0125538	FALSE	NA
ENSG00000071794	HLTF	7.00552	6.76637	0.239153	0.349683	0.0993787	11.9577	FALSE	9.15071e-05	0.000300938	FALSE	NA
ENSG00000088002	SULT2B1	6.65674	6.41769	0.23905	0.12033	0.0341973	11.9525	FALSE	0.00222245	0.00590603	FALSE	NA
ENSG00000167699	GLOD4	6.86167	6.62272	0.238954	0.248596	0.0706502	11.9477	FALSE	0.000330921	0.00100095	FALSE	NA
ENSG00000112339	HBS1L	6.97636	6.73753	0.238828	0.34304	0.0974908	11.9414	FALSE	0.000559013	0.00162924	FALSE	NA
ENSG00000107854	TNKS2	7.15735	6.91853	0.238822	0.303115	0.0861443	11.9411	FALSE	0.015839	0.035612	FALSE	NA
ENSG00000119729	RHOQ	6.81886	6.58004	0.238817	0.254583	0.0723517	11.9409	FALSE	2.91528e-05	0.000104049	FALSE	NA
ENSG00000101109	STK4	6.85647	6.61768	0.238789	0.373135	0.106044	11.9395	FALSE	7.33854e-05	0.000244827	FALSE	NA
ENSG00000141741	MIEN1	7.31435	7.07563	0.238717	0.457957	0.13015	11.9358	FALSE	6.22333e-09	4.06865e-08	FALSE	NA
ENSG00000166794	PPIB	8.98976	8.7511	0.238658	0.323825	0.0920301	11.9329	FALSE	8.26462e-13	1.25723e-11	FALSE	NA
ENSG00000157741	UBN2	6.68324	6.44469	0.238548	0.16735	0.0475604	11.9274	FALSE	0.00595593	0.0143863	FALSE	NA
ENSG00000126432	PRDX5	9.77624	9.53778	0.238463	0.373533	0.106157	11.9232	FALSE	1.42394e-09	1.04854e-08	FALSE	NA
ENSG00000107863	ARHGAP21	7.15106	6.91261	0.238444	0.288665	0.0820376	11.9222	FALSE	4.45291e-06	1.81522e-05	FALSE	NA
ENSG00000179604	CDC42EP4	7.08717	6.84878	0.238393	0.373892	0.106259	11.9196	FALSE	9.49935e-06	3.67882e-05	FALSE	NA
ENSG00000283992	SLURP2	6.70907	6.47071	0.238356	0.208038	0.0591238	11.9178	FALSE	7.71607e-10	5.97086e-09	FALSE	NA
ENSG00000178028	DMAP1	6.90323	6.66488	0.238345	0.273914	0.0778456	11.9173	FALSE	8.13314e-08	4.40142e-07	FALSE	NA
ENSG00000185187	SIGIRR	6.80461	6.56631	0.2383	0.273405	0.0777008	11.915	FALSE	2.69277e-07	1.33787e-06	FALSE	NA
ENSG00000152952	PLOD2	6.97731	6.73913	0.238186	0.339115	0.0963753	11.9093	FALSE	3.85824e-13	6.3661e-12	FALSE	NA
ENSG00000184209	SNRNP35	6.80007	6.562	0.238078	0.257621	0.0732151	11.9039	FALSE	2.27673e-08	1.35238e-07	FALSE	NA
ENSG00000065057	NTHL1	7.15538	6.91732	0.23806	0.425325	0.120876	11.903	FALSE	4.17168e-08	2.35677e-07	FALSE	NA
ENSG00000160113	NR2F6	8.72425	8.48626	0.237993	0.160411	0.0455882	11.8997	FALSE	0.000464326	0.00136992	FALSE	NA
ENSG00000177685	CRACR2B	7.01087	6.77299	0.237879	0.32559	0.0925318	11.894	FALSE	0.00134642	0.00370756	FALSE	NA
ENSG00000130193	THEM6	7.16267	6.92482	0.237849	0.309777	0.0880375	11.8925	FALSE	4.53308e-05	0.000156593	FALSE	NA
ENSG00000080802	CNOT4	6.83352	6.59573	0.237791	0.325659	0.0925514	11.8895	FALSE	3.00937e-07	1.48434e-06	FALSE	NA
ENSG00000100092	SH3BP1	6.86272	6.62495	0.237776	0.279773	0.0795107	11.8888	FALSE	4.74036e-08	2.65997e-07	FALSE	NA
ENSG00000176209	SMIM19	6.97092	6.73316	0.237762	0.296275	0.0842006	11.8881	FALSE	3.24036e-05	0.000114765	FALSE	NA
ENSG00000169241	SLC50A1	7.24598	7.00827	0.237712	0.518812	0.147445	11.8856	FALSE	4.83918e-12	6.08507e-11	FALSE	NA
ENSG00000125779	PANK2	7.09392	6.85621	0.237711	0.275307	0.0782413	11.8856	FALSE	0.00557069	0.0135403	FALSE	NA
ENSG00000165280	VCP	8.1922	7.95478	0.237424	0.163593	0.0464927	11.8712	FALSE	0.0332633	0.0703265	FALSE	NA
ENSG00000187778	MCRS1	6.95017	6.71275	0.237419	0.256353	0.0728548	11.871	FALSE	0.00043257	0.00128503	FALSE	NA
ENSG00000228434		6.68094	6.44357	0.237363	0.164851	0.0468501	11.8682	FALSE	0.0207765	0.0458296	FALSE	NA
ENSG00000137575	SDCBP	6.70965	6.47234	0.237317	0.194935	0.0553999	11.8658	FALSE	3.15274e-05	0.000111852	FALSE	NA
ENSG00000186480	INSIG1	6.65872	6.42157	0.237144	0.115384	0.0327918	11.8572	FALSE	0.183727	0.339679	FALSE	NA
ENSG00000187079	TEAD1	7.13103	6.89393	0.237105	0.293123	0.0833046	11.8552	FALSE	0.364194	0.638337	FALSE	NA
ENSG00000123737	EXOSC9	6.83897	6.60194	0.237032	0.277178	0.0787732	11.8516	FALSE	7.63988e-14	1.49842e-12	FALSE	NA
ENSG00000165672	PRDX3	7.42808	7.19117	0.236912	0.472652	0.134326	11.8456	FALSE	1.16477e-10	1.06053e-09	FALSE	NA
ENSG00000198771	RCSD1	6.65457	6.41769	0.236878	0.125633	0.0357045	11.8439	FALSE	0.0754881	0.150014	FALSE	NA
ENSG00000173511	VEGFB	7.86034	7.62352	0.23682	0.38808	0.110291	11.841	FALSE	1.61598e-10	1.43268e-09	FALSE	NA
ENSG00000188647	PTAR1	6.68681	6.45005	0.236753	0.183668	0.0521978	11.8377	FALSE	0.000408734	0.00121975	FALSE	NA
ENSG00000100393	EP300	7.27419	7.03747	0.236722	0.232456	0.0660632	11.8361	FALSE	0.0127966	0.0292032	FALSE	NA
ENSG00000204178	MACO1	6.84492	6.60822	0.236694	0.255585	0.0726364	11.8347	FALSE	1.69687e-06	7.35467e-06	FALSE	NA
ENSG00000221821	C6orf226	6.67543	6.43883	0.236592	0.146001	0.041493	11.8296	FALSE	0.0693865	0.138862	FALSE	NA
ENSG00000137310	TCF19	6.66749	6.4309	0.236584	0.14187	0.040319	11.8292	FALSE	0.00168035	0.00455371	FALSE	NA
ENSG00000162377	COA7	6.85375	6.61726	0.236494	0.251189	0.0713871	11.8247	FALSE	0.0780394	0.154715	FALSE	NA
ENSG00000100577	GSTZ1	6.85891	6.62243	0.236475	0.249956	0.0710368	11.8237	FALSE	3.39693e-05	0.000120038	FALSE	NA
ENSG00000185515	BRCC3	7.40483	7.1685	0.236333	0.352548	0.100193	11.8166	FALSE	0.000574996	0.00167386	FALSE	NA
ENSG00000211584	SLC48A1	6.69994	6.46366	0.236273	0.118976	0.0338126	11.8137	FALSE	0.000163977	0.000519809	FALSE	NA
ENSG00000196821	ILRUN	6.9082	6.67195	0.236248	0.271794	0.0772431	11.8124	FALSE	0.164297	0.306711	FALSE	NA
ENSG00000132254	ARFIP2	6.73533	6.49917	0.236166	0.215988	0.0613831	11.8083	FALSE	3.22828e-10	2.72092e-09	FALSE	NA
ENSG00000115966	ATF2	6.67245	6.43635	0.236096	0.137328	0.0390283	11.8048	FALSE	0.0801583	0.158537	FALSE	NA
ENSG00000050426	LETMD1	6.70187	6.4658	0.236069	0.19384	0.0550886	11.8034	FALSE	0.286022	0.509909	FALSE	NA
ENSG00000129484	PARP2	7.05121	6.81519	0.236015	0.321938	0.0914938	11.8007	FALSE	0.0103399	0.0239785	FALSE	NA
ENSG00000108179	PPIF	7.37547	7.13948	0.235991	0.432806	0.123002	11.7995	FALSE	2.07243e-13	3.67731e-12	FALSE	NA
ENSG00000152904	GGPS1	7.04911	6.81314	0.235975	0.327796	0.0931586	11.7987	FALSE	1.25553e-11	1.42767e-10	FALSE	NA
ENSG00000138413	IDH1	7.14734	6.9114	0.235943	0.24474	0.0695543	11.7971	FALSE	0.00204539	0.00547046	FALSE	NA
ENSG00000253958	CLDN23	6.77632	6.54041	0.235907	0.221093	0.0628339	11.7953	FALSE	0.000982521	0.00276284	FALSE	NA
ENSG00000140497	SCAMP2	6.74502	6.50912	0.235896	0.229731	0.0652888	11.7948	FALSE	5.9333e-05	0.000201119	FALSE	NA
ENSG00000117748	RPA2	6.9585	6.72263	0.235869	0.324658	0.0922668	11.7935	FALSE	1.32952e-06	5.86852e-06	FALSE	NA
ENSG00000186767	SPIN4	7.0569	6.82109	0.23581	0.374422	0.106409	11.7905	FALSE	0.000301961	0.000919819	FALSE	NA
ENSG00000130768	SMPDL3B	6.88644	6.65064	0.235795	0.27666	0.0786259	11.7897	FALSE	4.3095e-09	2.8995e-08	FALSE	NA
ENSG00000164751	PEX2	6.65872	6.42295	0.235762	0.130505	0.0370891	11.7881	FALSE	5.98415e-05	0.000202678	FALSE	NA
ENSG00000073169	SELENOO	6.72349	6.48777	0.235717	0.197113	0.0560189	11.7859	FALSE	0.0326034	0.0690483	FALSE	NA
ENSG00000074181	NOTCH3	7.61992	7.38424	0.235679	0.402492	0.114387	11.7839	FALSE	5.31202e-08	2.95661e-07	FALSE	NA
ENSG00000163939	PBRM1	7.51405	7.27838	0.235675	0.206465	0.0586766	11.7838	FALSE	0.00370686	0.00934883	FALSE	NA
ENSG00000105397	TYK2	7.20093	6.96528	0.235646	0.204492	0.0581159	11.7823	FALSE	0.0978432	0.190613	FALSE	NA
ENSG00000256269	HMBS	7.50918	7.2736	0.235581	0.441764	0.125548	11.7791	FALSE	1.76954e-07	9.04073e-07	FALSE	NA
ENSG00000100216	TOMM22	7.80949	7.57412	0.235365	0.684041	0.194402	11.7683	FALSE	1.20036e-14	2.90743e-13	FALSE	NA
ENSG00000166199	ALKBH3	6.86309	6.62773	0.235362	0.23286	0.0661781	11.7681	FALSE	2.93326e-09	2.04754e-08	FALSE	NA
ENSG00000153391	INO80C	6.67249	6.43713	0.235359	0.154309	0.043854	11.7679	FALSE	8.74381e-05	0.000288546	FALSE	NA
ENSG00000204272	NBDY	7.65047	7.41512	0.235354	0.519178	0.147549	11.7677	FALSE	4.21462e-12	5.35914e-11	FALSE	NA
ENSG00000162639	HENMT1	6.76771	6.53245	0.235263	0.221269	0.062884	11.7631	FALSE	6.33739e-09	4.13455e-08	FALSE	NA
ENSG00000176842	IRX5	7.8264	7.59125	0.235143	0.22658	0.0643932	11.7571	FALSE	0.000511418	0.0015014	FALSE	NA
ENSG00000143442	POGZ	7.16217	6.92704	0.235135	0.25258	0.0717825	11.7568	FALSE	0.158941	0.297693	FALSE	NA
ENSG00000168036	CTNNB1	7.53806	7.30293	0.235125	0.263621	0.0749201	11.7562	FALSE	0.000112277	0.00036425	FALSE	NA
ENSG00000065150	IPO5	8.02873	7.79367	0.235068	0.234122	0.0665367	11.7534	FALSE	0.00740387	0.0175849	FALSE	NA
ENSG00000073614	KDM5A	7.04168	6.80664	0.235039	0.252364	0.0717209	11.7519	FALSE	0.00555394	0.0135048	FALSE	NA
ENSG00000158711	ELK4	6.82287	6.58787	0.234999	0.291351	0.0828011	11.7499	FALSE	0.0485466	0.099735	FALSE	NA
ENSG00000183172	SMDT1	7.65578	7.42082	0.234967	0.385435	0.109539	11.7483	FALSE	7.86473e-06	3.09084e-05	FALSE	NA
ENSG00000184887	BTBD6	7.04559	6.81063	0.234951	0.265904	0.075569	11.7476	FALSE	0.000692255	0.00198876	FALSE	NA
ENSG00000149483	TMEM138	6.88748	6.65262	0.234864	0.285901	0.0812523	11.7432	FALSE	0.289973	0.516658	FALSE	NA
ENSG00000119414	PPP6C	6.7741	6.53938	0.234725	0.188408	0.0535449	11.7362	FALSE	0.000373309	0.00111939	FALSE	NA
ENSG00000225830	ERCC6	6.68183	6.44716	0.234663	0.187567	0.053306	11.7331	FALSE	0.074895	0.14893	FALSE	NA
ENSG00000111602	TIMELESS	6.73301	6.49835	0.234656	0.221834	0.0630446	11.7328	FALSE	0.0376499	0.0789716	FALSE	NA
ENSG00000102316	MAGED2	7.58903	7.35444	0.234591	0.334637	0.0951029	11.7295	FALSE	1.12902e-06	5.03879e-06	FALSE	NA
ENSG00000034713	GABARAPL2	7.85693	7.62237	0.234557	0.297966	0.0846809	11.7279	FALSE	8.84928e-09	5.63481e-08	FALSE	NA
ENSG00000244187	TMEM141	7.52034	7.28581	0.234529	0.592941	0.168512	11.7265	FALSE	2.65356e-15	7.66217e-14	FALSE	NA
ENSG00000042753	AP2S1	9.02754	8.79308	0.234456	0.423554	0.120373	11.7228	FALSE	1.62817e-14	3.78209e-13	FALSE	NA
ENSG00000168246	UBTD2	6.71552	6.48109	0.234426	0.206301	0.0586301	11.7213	FALSE	0.179429	0.33267	FALSE	NA
ENSG00000153896	ZNF599	6.68183	6.44745	0.234379	0.182942	0.0519916	11.719	FALSE	0.000165831	0.000525018	FALSE	NA
ENSG00000115806	GORASP2	7.49566	7.26128	0.234379	0.304947	0.086665	11.7189	FALSE	5.40917e-08	3.00419e-07	FALSE	NA
ENSG00000088766	CRLS1	6.70908	6.47475	0.234327	0.207448	0.058956	11.7164	FALSE	0.00107619	0.0030086	FALSE	NA
ENSG00000162688	AGL	6.85689	6.62257	0.234317	0.297228	0.0844712	11.7158	FALSE	0.0208756	0.0460319	FALSE	NA
ENSG00000122299	ZC3H7A	6.71729	6.48302	0.234267	0.169099	0.0480575	11.7133	FALSE	0.316171	0.560136	FALSE	NA
ENSG00000113732	ATP6V0E1	8.4577	8.22349	0.234216	0.533006	0.151479	11.7108	FALSE	1.39873e-17	8.30844e-16	FALSE	NA
ENSG00000160014	CALM3	7.26507	7.03088	0.234183	0.327882	0.0931831	11.7091	FALSE	1.26553e-09	9.43587e-09	FALSE	NA
ENSG00000100897	DCAF11	6.7343	6.50032	0.233978	0.191321	0.0543729	11.6989	FALSE	0.357872	0.628216	FALSE	NA
ENSG00000170619	COMMD5	7.17478	6.9408	0.233974	0.33213	0.0943904	11.6987	FALSE	2.21373e-06	9.43426e-06	FALSE	NA
ENSG00000185627	PSMD13	7.51042	7.27652	0.233903	0.521295	0.148151	11.6951	FALSE	1.09646e-13	2.08953e-12	FALSE	NA
ENSG00000132581	SDF2	6.98312	6.7493	0.233822	0.304365	0.0864997	11.6911	FALSE	0.000848562	0.00240896	FALSE	NA
ENSG00000166946	CCNDBP1	6.65478	6.42099	0.233792	0.139344	0.0396012	11.6896	FALSE	0.00206813	0.00552299	FALSE	NA
ENSG00000214194	SMIM30	6.99724	6.76365	0.233594	0.419765	0.119296	11.6797	FALSE	9.58332e-19	8.72572e-17	FALSE	NA
ENSG00000108826	MRPL27	7.55656	7.32299	0.233579	0.461485	0.131153	11.679	FALSE	6.55946e-10	5.16883e-09	FALSE	NA
ENSG00000109062	SLC9A3R1	8.17119	7.93771	0.233485	0.238701	0.0678381	11.6743	FALSE	0.00156621	0.00427222	FALSE	NA
ENSG00000124155	PIGT	6.85244	6.61904	0.233401	0.245127	0.0696644	11.67	FALSE	1.46825e-06	6.43081e-06	FALSE	NA
ENSG00000150556	LYPD6B	6.65106	6.41769	0.233366	0.115502	0.0328252	11.6683	FALSE	7.02908e-08	3.83891e-07	FALSE	NA
ENSG00000086848	ALG9	6.651	6.41769	0.233314	0.112104	0.0318596	11.6657	FALSE	0.000644002	0.00186042	FALSE	NA
ENSG00000142765	SYTL1	6.67766	6.44457	0.233084	0.179933	0.0511363	11.6542	FALSE	0.0132268	0.0301189	FALSE	NA
ENSG00000134905	CARS2	7.89416	7.6612	0.232964	0.222545	0.0632465	11.6482	FALSE	5.42753e-06	2.18679e-05	FALSE	NA
ENSG00000142949	PTPRF	8.01484	7.78204	0.232797	0.308088	0.0875576	11.6398	FALSE	6.90301e-07	3.20701e-06	FALSE	NA
ENSG00000151500	THYN1	6.93806	6.70543	0.232634	0.334401	0.0950358	11.6317	FALSE	1.59367e-15	4.82509e-14	FALSE	NA
ENSG00000143061	IGSF3	6.69324	6.46062	0.232623	0.172348	0.0489808	11.6312	FALSE	2.04911e-08	1.23124e-07	FALSE	NA
ENSG00000224032	EPB41L4A-AS1	7.29128	7.05871	0.232569	0.334823	0.0951558	11.6285	FALSE	1.49854e-05	5.61345e-05	FALSE	NA
ENSG00000184470	TXNRD2	6.72495	6.49241	0.232549	0.169121	0.0480636	11.6274	FALSE	0.000252547	0.000777079	FALSE	NA
ENSG00000172216	CEBPB	8.66641	8.43386	0.232548	0.261427	0.0742968	11.6274	FALSE	3.73889e-07	1.81616e-06	FALSE	NA
ENSG00000184709	LRRC26	6.65577	6.42323	0.232545	0.129187	0.0367146	11.6273	FALSE	2.12639e-12	2.94064e-11	FALSE	NA
ENSG00000168899	VAMP5	6.65048	6.41796	0.232515	0.123824	0.0351904	11.6257	FALSE	0.0266136	0.0575053	FALSE	NA
ENSG00000164830	OXR1	7.22082	6.98834	0.232482	0.284713	0.0809146	11.6241	FALSE	0.17541	0.325896	FALSE	NA
ENSG00000131171	SH3BGRL	6.88735	6.65495	0.232404	0.264817	0.0752601	11.6202	FALSE	1.758e-13	3.1644e-12	FALSE	NA
ENSG00000111596	CNOT2	6.91058	6.67821	0.232371	0.264146	0.0750694	11.6185	FALSE	4.25215e-05	0.000147706	FALSE	NA
ENSG00000137161	CNPY3	7.10354	6.87126	0.232279	0.253916	0.0721623	11.614	FALSE	1.24409e-05	4.72124e-05	FALSE	NA
ENSG00000115661	STK16	6.81014	6.57802	0.232121	0.19945	0.0566831	11.6061	FALSE	0.00149301	0.00408417	FALSE	NA
ENSG00000267575	LINC02987	7.21685	6.9848	0.232049	0.379218	0.107773	11.6025	FALSE	0.00430161	0.0106719	FALSE	NA
ENSG00000110400	NECTIN1	7.16862	6.93658	0.232038	0.285114	0.0810286	11.6019	FALSE	1.17617e-05	4.48397e-05	FALSE	NA
ENSG00000131966	ACTR10	7.29724	7.06532	0.231914	0.287919	0.0818258	11.5957	FALSE	9.73754e-05	0.000318809	FALSE	NA
ENSG00000116478	HDAC1	7.63608	7.40422	0.231862	0.249747	0.0709773	11.5931	FALSE	0.0129008	0.0294195	FALSE	NA
ENSG00000213563	C8orf82	7.25968	7.02789	0.231795	0.32472	0.0922843	11.5897	FALSE	0.118984	0.22771	FALSE	NA
ENSG00000167258	CDK12	7.1433	6.91174	0.231558	0.243214	0.0691207	11.5779	FALSE	0.0701549	0.140197	FALSE	NA
ENSG00000115875	SRSF7	9.06364	8.83209	0.231551	0.203406	0.0578072	11.5776	FALSE	9.11917e-07	4.13947e-06	FALSE	NA
ENSG00000105705	SUGP1	6.65238	6.42092	0.231464	0.0996655	0.0283246	11.5732	FALSE	0.00650712	0.0156066	FALSE	NA
ENSG00000168438	CDC40	7.14985	6.91844	0.231411	0.269665	0.076638	11.5705	FALSE	0.0337946	0.0713652	FALSE	NA
ENSG00000213593	TMX2	7.52502	7.29364	0.231383	0.450678	0.128081	11.5692	FALSE	1.56577e-13	2.87226e-12	FALSE	NA
ENSG00000103152	MPG	7.33693	7.10557	0.231359	0.501639	0.142564	11.5679	FALSE	8.95898e-10	6.8603e-09	FALSE	NA
ENSG00000220205	VAMP2	6.82556	6.59437	0.231182	0.230481	0.065502	11.5591	FALSE	3.97694e-05	0.000138765	FALSE	NA
ENSG00000073792	IGF2BP2	6.72304	6.49197	0.231076	0.129412	0.0367785	11.5538	FALSE	0.057412	0.116562	FALSE	NA
ENSG00000136205	TNS3	7.15588	6.92496	0.230919	0.225763	0.064161	11.546	FALSE	2.52693e-05	9.09956e-05	FALSE	NA
ENSG00000120802	TMPO	7.91502	7.68417	0.230848	0.24688	0.0701625	11.5424	FALSE	0.491217	0.834549	FALSE	NA
ENSG00000180773	SLC36A4	6.66255	6.43182	0.230727	0.125969	0.0358	11.5364	FALSE	0.00068195	0.00196232	FALSE	NA
ENSG00000221978	CCNL2	6.69287	6.46222	0.230645	0.178337	0.0506828	11.5322	FALSE	0.0152756	0.0344261	FALSE	NA
ENSG00000069011	PITX1	7.91919	7.68868	0.230506	0.23609	0.0670962	11.5253	FALSE	0.000224076	0.000695997	FALSE	NA
ENSG00000130202	NECTIN2	7.00235	6.77208	0.230263	0.315352	0.0896221	11.5132	FALSE	0.000148784	0.000474662	FALSE	NA
ENSG00000186187	ZNRF1	7.48679	7.25662	0.230173	0.229082	0.0651043	11.5087	FALSE	1.90989e-05	7.00293e-05	FALSE	NA
ENSG00000132716	DCAF8	6.76282	6.53271	0.230109	0.257805	0.0732673	11.5054	FALSE	0.154491	0.289836	FALSE	NA
ENSG00000130724	CHMP2A	8.00529	7.77525	0.230036	0.430069	0.122224	11.5018	FALSE	7.82085e-07	3.59724e-06	FALSE	NA
ENSG00000130254	SAFB2	7.10011	6.87015	0.229968	0.281537	0.080012	11.4984	FALSE	0.000925502	0.00261015	FALSE	NA
ENSG00000111652	COPS7A	6.71747	6.4876	0.229876	0.191489	0.0544207	11.4938	FALSE	7.77838e-05	0.000258533	FALSE	NA
ENSG00000102710	SUPT20H	7.13605	6.90625	0.2298	0.325751	0.0925774	11.49	FALSE	0.022884	0.0500798	FALSE	NA
ENSG00000101193	GID8	7.14257	6.91284	0.229737	0.30989	0.0880699	11.4869	FALSE	0.000432294	0.00128452	FALSE	NA
ENSG00000111615	KRR1	7.33505	7.10532	0.229734	0.285692	0.0811928	11.4867	FALSE	4.76031e-05	0.000163852	FALSE	NA
ENSG00000130816	DNMT1	9.90278	9.67318	0.2296	0.22572	0.0641489	11.48	FALSE	3.09103e-09	2.14446e-08	FALSE	NA
ENSG00000155542	SETD9	6.71423	6.4847	0.229538	0.154225	0.0438301	11.4769	FALSE	0.0445793	0.092143	FALSE	NA
ENSG00000196693	ZNF33B	6.84316	6.61364	0.22952	0.317364	0.0901939	11.476	FALSE	0.00152902	0.0041781	FALSE	NA
ENSG00000071889	FAM3A	7.65408	7.42456	0.229516	0.294594	0.0837226	11.4758	FALSE	0.00096938	0.00272773	FALSE	NA
ENSG00000110921	MVK	6.70599	6.47679	0.229198	0.165117	0.0469258	11.4599	FALSE	0.00418441	0.0104014	FALSE	NA
ENSG00000134255	CEPT1	6.69812	6.46895	0.229167	0.206092	0.0585706	11.4584	FALSE	0.0144131	0.0326176	FALSE	NA
ENSG00000188026	RILPL1	6.73145	6.50243	0.229029	0.231853	0.065892	11.4514	FALSE	0.015663	0.0352544	FALSE	NA
ENSG00000109381	ELF2	7.01006	6.78107	0.228992	0.334874	0.0951702	11.4496	FALSE	0.00166042	0.00450303	FALSE	NA
ENSG00000163584	RPL22L1	7.82755	7.59858	0.228972	0.242581	0.0689408	11.4486	FALSE	0.00244288	0.00644239	FALSE	NA
ENSG00000105443	CYTH2	7.00765	6.7787	0.228955	0.327027	0.09294	11.4477	FALSE	0.00204923	0.00547837	FALSE	NA
ENSG00000160285	LSS	6.74859	6.51965	0.228939	0.217204	0.0617287	11.447	FALSE	0.0745251	0.148242	FALSE	NA
ENSG00000092931	MFSD11	6.64659	6.41769	0.228902	0.090681	0.0257713	11.4451	FALSE	0.0516174	0.105588	FALSE	NA
ENSG00000109103	UNC119	6.76316	6.53427	0.228885	0.187626	0.0533227	11.4443	FALSE	0.0228737	0.0500661	FALSE	NA
ENSG00000151576	QTRT2	6.65381	6.42498	0.228833	0.127875	0.0363418	11.4417	FALSE	0.00371317	0.00935194	FALSE	NA
ENSG00000177030	DEAF1	6.74263	6.51382	0.228808	0.241254	0.0685637	11.4404	FALSE	4.6975e-08	2.6383e-07	FALSE	NA
ENSG00000071051	NCK2	7.03757	6.80879	0.228784	0.303186	0.0861645	11.4392	FALSE	0.000260296	0.000798752	FALSE	NA
ENSG00000122378	PRXL2A	7.98178	7.75301	0.228772	0.264063	0.0750457	11.4386	FALSE	3.85688e-12	4.94967e-11	FALSE	NA
ENSG00000225733	FGD5-AS1	6.76262	6.53388	0.22874	0.276062	0.078456	11.437	FALSE	0.0670356	0.134632	FALSE	NA
ENSG00000168397	ATG4B	7.20225	6.9736	0.228653	0.312925	0.0889324	11.4327	FALSE	0.00169521	0.00458999	FALSE	NA
ENSG00000174903	RAB1B	7.87191	7.64327	0.228639	0.336101	0.0955189	11.4319	FALSE	0.0040874	0.0101749	FALSE	NA
ENSG00000130813	SHFL	6.65709	6.42869	0.228399	0.126507	0.0359529	11.42	FALSE	0.00446395	0.0110505	FALSE	NA
ENSG00000076662	ICAM3	6.82216	6.59385	0.228309	0.281636	0.0800401	11.4154	FALSE	6.45082e-09	4.19758e-08	FALSE	NA
ENSG00000163956	LRPAP1	7.3598	7.13157	0.228228	0.389052	0.110567	11.4114	FALSE	1.11598e-09	8.40818e-09	FALSE	NA
ENSG00000137944	KYAT3	6.71394	6.48573	0.228218	0.212366	0.0603539	11.4109	FALSE	0.559615	0.939141	FALSE	NA
ENSG00000002330	BAD	7.54361	7.31539	0.228212	0.434303	0.123427	11.4106	FALSE	6.69e-10	5.26173e-09	FALSE	NA
ENSG00000171314	PGAM1	7.53962	7.31143	0.228192	0.407449	0.115796	11.4096	FALSE	2.89132e-12	3.86564e-11	FALSE	NA
ENSG00000256060	TRAPPC2B	6.72456	6.4964	0.228158	0.169988	0.04831	11.4079	FALSE	0.0205242	0.0453371	FALSE	NA
ENSG00000180628	PCGF5	6.85354	6.62542	0.22812	0.249579	0.0709294	11.406	FALSE	1.20356e-10	1.09028e-09	FALSE	NA
ENSG00000107186	MPDZ	6.67073	6.44268	0.22805	0.158741	0.0451138	11.4025	FALSE	0.0342486	0.0722505	FALSE	NA
ENSG00000119421	NDUFA8	7.49437	7.26632	0.228047	0.581802	0.165346	11.4023	FALSE	3.13403e-14	6.81078e-13	FALSE	NA
ENSG00000196705	ZNF431	6.68838	6.46034	0.228046	0.206313	0.0586334	11.4023	FALSE	0.000960343	0.00270352	FALSE	NA
ENSG00000092036	HAUS4	6.84337	6.61534	0.228032	0.280543	0.0797295	11.4016	FALSE	0.00233873	0.00618604	FALSE	NA
ENSG00000166822	TMEM170A	7.33447	7.10646	0.228005	0.315734	0.0897306	11.4003	FALSE	0.0126282	0.0288452	FALSE	NA
ENSG00000131037	EPS8L1	6.692	6.46403	0.227966	0.176973	0.0502952	11.3983	FALSE	7.60993e-05	0.000253272	FALSE	NA
ENSG00000119231	SENP5	6.66713	6.43922	0.227907	0.12067	0.034294	11.3954	FALSE	0.000226506	0.00070302	FALSE	NA
ENSG00000115596	WNT6	8.70513	8.47722	0.227907	0.21304	0.0605453	11.3953	FALSE	1.55057e-09	1.13575e-08	FALSE	NA
ENSG00000131446	MGAT1	7.31481	7.08697	0.227844	0.181704	0.0516397	11.3922	FALSE	0.00842567	0.019838	FALSE	NA
ENSG00000120697	ALG5	7.1421	6.91431	0.227793	0.367746	0.104512	11.3896	FALSE	7.18087e-08	3.91838e-07	FALSE	NA
ENSG00000033627	ATP6V0A1	6.65112	6.42333	0.22779	0.12066	0.0342911	11.3895	FALSE	0.00645094	0.0154867	FALSE	NA
ENSG00000275023	MLLT6	7.01649	6.78878	0.22771	0.307981	0.0875273	11.3855	FALSE	0.00095834	0.00269849	FALSE	NA
ENSG00000174669	SLC29A2	6.70709	6.47942	0.227671	0.160591	0.0456395	11.3835	FALSE	0.0235196	0.051374	FALSE	NA
ENSG00000114544	SLC41A3	6.75102	6.52347	0.227544	0.171482	0.0487347	11.3772	FALSE	0.000154889	0.000492879	FALSE	NA
ENSG00000164164	OTUD4	6.75698	6.52953	0.227456	0.24184	0.0687301	11.3728	FALSE	0.00534586	0.0130523	FALSE	NA
ENSG00000185591	SP1	6.7016	6.47415	0.227443	0.226869	0.0644753	11.3721	FALSE	0.00381669	0.00955052	FALSE	NA
ENSG00000181929	PRKAG1	6.79057	6.56314	0.227428	0.258713	0.0735253	11.3714	FALSE	5.86998e-09	3.84975e-08	FALSE	NA
ENSG00000013583	HEBP1	7.1461	6.91895	0.227154	0.411675	0.116997	11.3577	FALSE	6.0734e-11	5.97002e-10	FALSE	NA
ENSG00000197905	TEAD4	6.90601	6.67902	0.226992	0.312692	0.0888661	11.3496	FALSE	5.05327e-16	1.78586e-14	FALSE	NA
ENSG00000137504	CREBZF	7.16286	6.93589	0.226965	0.283048	0.0804415	11.3482	FALSE	0.0205852	0.0454476	FALSE	NA
ENSG00000001630	CYP51A1	7.081	6.85415	0.22685	0.326127	0.0926843	11.3425	FALSE	5.47156e-05	0.000186737	FALSE	NA
ENSG00000143811	PYCR2	6.97309	6.74648	0.226613	0.315251	0.0895933	11.3307	FALSE	3.18298e-05	0.000112797	FALSE	NA
ENSG00000177628	GBA	6.75476	6.52819	0.226571	0.209265	0.0594725	11.3286	FALSE	2.35776e-06	1.0007e-05	FALSE	NA
ENSG00000082438	COBLL1	6.65533	6.4288	0.226529	0.124483	0.0353777	11.3264	FALSE	0.0249561	0.0542623	FALSE	NA
ENSG00000148719	DNAJB12	7.17076	6.94431	0.226455	0.315318	0.0896125	11.3227	FALSE	0.00378352	0.00947513	FALSE	NA
ENSG00000157593	SLC35B2	6.95482	6.72846	0.226359	0.274238	0.0779377	11.3179	FALSE	1.12569e-10	1.03022e-09	FALSE	NA
ENSG00000088726	TMEM40	6.64462	6.41833	0.226294	0.0979194	0.0278284	11.3147	FALSE	0.0152008	0.0342697	FALSE	NA
ENSG00000213516	RBMXL1	6.65509	6.42886	0.22623	0.117824	0.0334852	11.3115	FALSE	1.12775e-08	7.09049e-08	FALSE	NA
ENSG00000166503	HDGFL3	6.78944	6.56329	0.226149	0.243911	0.0693186	11.3075	FALSE	0.000966346	0.00271981	FALSE	NA
ENSG00000112419	PHACTR2	7.33376	7.10762	0.226141	0.277441	0.0788479	11.307	FALSE	0.000176786	0.000556875	FALSE	NA
ENSG00000144224	UBXN4	8.1682	7.94211	0.226084	0.217064	0.0616889	11.3042	FALSE	1.13252e-05	4.33478e-05	FALSE	NA
ENSG00000049860	HEXB	6.99431	6.76824	0.226067	0.305885	0.0869314	11.3034	FALSE	8.52049e-07	3.89606e-06	FALSE	NA
ENSG00000179403	VWA1	6.64947	6.42343	0.226039	0.111923	0.0318082	11.3019	FALSE	2.36828e-18	1.88165e-16	FALSE	NA
ENSG00000198680	TUSC1	6.72413	6.49815	0.225976	0.189439	0.053838	11.2988	FALSE	0.0573065	0.116367	FALSE	NA
ENSG00000178078	STAP2	7.32882	7.10292	0.225908	0.496732	0.14117	11.2954	FALSE	8.27244e-15	2.07627e-13	FALSE	NA
ENSG00000177971	IMP3	7.4013	7.17544	0.22586	0.348354	0.0990011	11.293	FALSE	1.87549e-09	1.35308e-08	FALSE	NA
ENSG00000164081	TEX264	6.95933	6.73356	0.225765	0.377956	0.107414	11.2883	FALSE	2.23695e-11	2.42166e-10	FALSE	NA
ENSG00000078403	MLLT10	6.95699	6.73128	0.225717	0.272875	0.0775502	11.2859	FALSE	0.001322	0.00364515	FALSE	NA
ENSG00000162604	TM2D1	6.92606	6.70047	0.225585	0.324415	0.0921976	11.2793	FALSE	1.03538e-10	9.55986e-10	FALSE	NA
ENSG00000117362	APH1A	7.80571	7.58019	0.225516	0.299201	0.0850321	11.2758	FALSE	0.000356072	0.00107156	FALSE	NA
ENSG00000143416	SELENBP1	6.64311	6.41769	0.225423	0.106701	0.0303239	11.2711	FALSE	0.00395189	0.00986508	FALSE	NA
ENSG00000166471	TMEM41B	6.73449	6.50909	0.225408	0.243111	0.0690915	11.2704	FALSE	0.0529166	0.108051	FALSE	NA
ENSG00000112167	SAYSD1	6.87325	6.64808	0.22517	0.258186	0.0733756	11.2585	FALSE	4.59996e-11	4.61996e-10	FALSE	NA
ENSG00000197568	HHLA3	6.89666	6.67151	0.225148	0.289533	0.0822843	11.2574	FALSE	2.41237e-12	3.29233e-11	FALSE	NA
ENSG00000133315	MACROD1	7.6399	7.41476	0.225141	0.36327	0.10324	11.2571	FALSE	1.38707e-10	1.24388e-09	FALSE	NA
ENSG00000107281	NPDC1	7.65634	7.43123	0.225114	0.351397	0.0998659	11.2557	FALSE	5.33951e-11	5.28612e-10	FALSE	NA
ENSG00000135185	TMEM243	6.68653	6.46142	0.225104	0.131058	0.0372463	11.2552	FALSE	0.0780752	0.154761	FALSE	NA
ENSG00000125347	IRF1	6.72043	6.49536	0.225075	0.199496	0.056696	11.2538	FALSE	0.459115	0.786244	FALSE	NA
ENSG00000124357	NAGK	7.43888	7.21383	0.225051	0.384152	0.109175	11.2525	FALSE	8.73456e-05	0.000288393	FALSE	NA
ENSG00000101247	NDUFAF5	6.74599	6.52096	0.225035	0.256333	0.072849	11.2517	FALSE	4.537e-05	0.000156685	FALSE	NA
ENSG00000064042	LIMCH1	7.02188	6.79688	0.225001	0.359101	0.102055	11.2501	FALSE	3.19783e-09	2.21363e-08	FALSE	NA
ENSG00000125037	EMC3	7.13257	6.90773	0.224844	0.30675	0.0871775	11.2422	FALSE	0.0403065	0.0840438	FALSE	NA
ENSG00000185090	MANEAL	6.67203	6.44724	0.224796	0.16837	0.0478501	11.2398	FALSE	0.0822528	0.162294	FALSE	NA
ENSG00000160563	MED27	6.86372	6.63898	0.224735	0.270161	0.0767788	11.2368	FALSE	2.81422e-07	1.39415e-06	FALSE	NA
ENSG00000103274	NUBP1	6.67767	6.45297	0.224695	0.164036	0.0466186	11.2348	FALSE	0.000498669	0.00146638	FALSE	NA
ENSG00000104687	GSR	6.6772	6.45251	0.224683	0.176746	0.0502308	11.2342	FALSE	1.65135e-06	7.17233e-06	FALSE	NA
ENSG00000039068	CDH1	6.91147	6.68692	0.224552	0.264801	0.0752557	11.2276	FALSE	0.0282423	0.0606986	FALSE	NA
ENSG00000068745	IP6K2	6.98336	6.75906	0.224292	0.270878	0.0769827	11.2146	FALSE	0.0244361	0.0532429	FALSE	NA
ENSG00000111206	FOXM1	7.15574	6.93152	0.224219	0.336066	0.095509	11.211	FALSE	0.742573	1	FALSE	NA
ENSG00000167775	CD320	7.70403	7.47981	0.224214	0.360416	0.102429	11.2107	FALSE	1.05141e-11	1.21438e-10	FALSE	NA
ENSG00000183530	PRR14L	7.15454	6.93053	0.224018	0.272187	0.0773547	11.2009	FALSE	0.178228	0.330835	FALSE	NA
ENSG00000051825	MPHOSPH9	6.6497	6.4258	0.223899	0.105343	0.0299381	11.195	FALSE	0.000362762	0.00108986	FALSE	NA
ENSG00000086189	DIMT1	6.75171	6.52786	0.223854	0.242481	0.0689123	11.1927	FALSE	4.14924e-05	0.000144413	FALSE	NA
ENSG00000115738	ID2	6.96613	6.74234	0.223794	0.334792	0.0951469	11.1897	FALSE	0.00052794	0.00154668	FALSE	NA
ENSG00000120129	DUSP1	6.76775	6.54408	0.223676	0.175048	0.0497481	11.1838	FALSE	3.4335e-06	1.42008e-05	FALSE	NA
ENSG00000128973	CLN6	6.87222	6.64878	0.223445	0.316368	0.0899107	11.1722	FALSE	1.43405e-08	8.86438e-08	FALSE	NA
ENSG00000134970	TMED7	6.66631	6.44289	0.223415	0.151941	0.0431812	11.1708	FALSE	0.00128206	0.00354442	FALSE	NA
ENSG00000135845	PIGC	6.8976	6.6742	0.223405	0.279686	0.0794857	11.1702	FALSE	1.43977e-09	1.05832e-08	FALSE	NA
ENSG00000165125	TRPV6	6.89609	6.6727	0.223385	0.244596	0.0695133	11.1692	FALSE	0.0270658	0.0583712	FALSE	NA
ENSG00000263465	SRSF8	6.73328	6.50991	0.223374	0.17998	0.0511497	11.1687	FALSE	0.00205669	0.00549478	FALSE	NA
ENSG00000054116	TRAPPC3	7.98366	7.7603	0.223358	0.388084	0.110292	11.1679	FALSE	1.03427e-10	9.55662e-10	FALSE	NA
ENSG00000156831	NSMCE2	6.92109	6.69773	0.223357	0.290873	0.0826652	11.1679	FALSE	5.00441e-08	2.79807e-07	FALSE	NA
ENSG00000138073	PREB	6.99591	6.7726	0.223311	0.295093	0.0838646	11.1655	FALSE	6.24773e-07	2.92765e-06	FALSE	NA
ENSG00000082515	MRPL22	8.21779	7.99451	0.223273	0.427375	0.121459	11.1636	FALSE	2.69828e-16	1.05844e-14	FALSE	NA
ENSG00000104763	ASAH1	7.15631	6.93306	0.223252	0.36624	0.104084	11.1626	FALSE	4.31977e-11	4.35743e-10	FALSE	NA
ENSG00000181704	YIPF6	7.28541	7.06217	0.223239	0.2804	0.0796888	11.162	FALSE	0.117067	0.224246	FALSE	NA
ENSG00000137409	MTCH1	8.42919	8.20603	0.223163	0.282898	0.0803986	11.1582	FALSE	0.000155405	0.000494268	FALSE	NA
ENSG00000215305	VPS16	6.77042	6.54737	0.223052	0.27986	0.0795354	11.1526	FALSE	3.49795e-05	0.000123224	FALSE	NA
ENSG00000106066	CPVL	6.64205	6.41902	0.223032	0.0972681	0.0276433	11.1516	FALSE	2.30067e-10	1.99157e-09	FALSE	NA
ENSG00000177917	ARL6IP6	6.70687	6.48384	0.22303	0.177446	0.0504295	11.1515	FALSE	1.75089e-05	6.47321e-05	FALSE	NA
ENSG00000187257	RSBN1L	7.04403	6.82105	0.222981	0.328084	0.0932404	11.1491	FALSE	6.76254e-10	5.30874e-09	FALSE	NA
ENSG00000003147	ICA1	7.21123	6.98829	0.222948	0.270424	0.0768537	11.1474	FALSE	0.00029101	0.000888198	FALSE	NA
ENSG00000138640	FAM13A	6.64455	6.42165	0.222894	0.10602	0.0301306	11.1447	FALSE	0.00944507	0.0220591	FALSE	NA
ENSG00000169967	MAP3K2	7.05319	6.83035	0.22284	0.336748	0.0957026	11.142	FALSE	0.0110207	0.0254342	FALSE	NA
ENSG00000119718	EIF2B2	6.71916	6.49649	0.222676	0.221048	0.0628212	11.1338	FALSE	1.87254e-05	6.8781e-05	FALSE	NA
ENSG00000174606	ANGEL2	6.64501	6.42236	0.222643	0.0895732	0.0254564	11.1322	FALSE	0.0372498	0.078185	FALSE	NA
ENSG00000170043	TRAPPC1	7.36115	7.13859	0.222567	0.458994	0.130445	11.1283	FALSE	2.04401e-08	1.22936e-07	FALSE	NA
ENSG00000132471	WBP2	7.05985	6.83732	0.222529	0.28068	0.0797684	11.1265	FALSE	0.0193966	0.0429756	FALSE	NA
ENSG00000049246	PER3	6.64034	6.41789	0.22245	0.0931122	0.0264622	11.1225	FALSE	0.0059244	0.0143191	FALSE	NA
ENSG00000101871	MID1	6.79759	6.57518	0.222415	0.225706	0.0641448	11.1207	FALSE	0.618677	1	FALSE	NA
ENSG00000005020	SKAP2	7.01307	6.79066	0.222411	0.292169	0.0830336	11.1206	FALSE	0.0140561	0.0318617	FALSE	NA
ENSG00000223478	ZDHHC12-DT	6.64024	6.41787	0.222365	0.116882	0.0332174	11.1182	FALSE	0.00951661	0.0222221	FALSE	NA
ENSG00000064601	CTSA	6.69981	6.47745	0.222355	0.185069	0.0525961	11.1177	FALSE	0.00014208	0.000454206	FALSE	NA
ENSG00000140395	WDR61	7.00733	6.78505	0.222276	0.290199	0.0824736	11.1138	FALSE	1.8869e-06	8.13311e-06	FALSE	NA
ENSG00000119912	IDE	6.6399	6.41769	0.22221	0.0989944	0.0281339	11.1105	FALSE	5.72581e-13	9.06803e-12	FALSE	NA
ENSG00000118363	SPCS2	8.67048	8.44834	0.222141	0.303459	0.086242	11.1071	FALSE	5.81939e-14	1.19197e-12	FALSE	NA
ENSG00000149091	DGKZ	7.20913	6.987	0.22213	0.266305	0.075683	11.1065	FALSE	0.0525251	0.107286	FALSE	NA
ENSG00000113384	GOLPH3	6.76655	6.54442	0.222126	0.235591	0.0669542	11.1063	FALSE	4.01029e-06	1.64122e-05	FALSE	NA
ENSG00000137509	PRCP	6.66533	6.44328	0.222048	0.162707	0.0462409	11.1024	FALSE	0.221214	0.402894	FALSE	NA
ENSG00000127252	PLAAT1	6.63971	6.41769	0.222023	0.0890837	0.0253173	11.1012	FALSE	0.0664901	0.133644	FALSE	NA
ENSG00000143294	PRCC	7.37124	7.14922	0.22202	0.292775	0.0832058	11.101	FALSE	0.00266146	0.00697899	FALSE	NA
ENSG00000111321	LTBR	6.87517	6.65316	0.222014	0.21288	0.0604999	11.1007	FALSE	0.0826758	0.163051	FALSE	NA
ENSG00000196227	FAM217B	6.71618	6.49418	0.221999	0.170387	0.0484235	11.0999	FALSE	0.0267693	0.0577917	FALSE	NA
ENSG00000139433	GLTP	7.78313	7.56116	0.221965	0.331356	0.0941702	11.0982	FALSE	3.10751e-06	1.29556e-05	FALSE	NA
ENSG00000155066	PROM2	6.7015	6.47959	0.221908	0.133969	0.0380737	11.0954	FALSE	0.452229	0.775197	FALSE	NA
ENSG00000156675	RAB11FIP1	7.16013	6.93833	0.221807	0.268356	0.0762658	11.0903	FALSE	0.272357	0.487779	FALSE	NA
ENSG00000079257	LXN	6.74369	6.52192	0.221767	0.259262	0.0736815	11.0884	FALSE	2.68999e-07	1.33738e-06	FALSE	NA
ENSG00000178104	PDE4DIP	6.80871	6.58698	0.221731	0.247156	0.0702409	11.0865	FALSE	0.264014	0.474473	FALSE	NA
ENSG00000128789	PSMG2	8.51694	8.29525	0.221695	0.345031	0.0980567	11.0847	FALSE	3.18956e-10	2.69374e-09	FALSE	NA
ENSG00000143819	EPHX1	7.13666	6.91505	0.221607	0.351923	0.100015	11.0804	FALSE	3.34109e-10	2.80651e-09	FALSE	NA
ENSG00000125505	MBOAT7	6.78631	6.56472	0.221585	0.237249	0.0674255	11.0792	FALSE	0.000101347	0.000330857	FALSE	NA
ENSG00000043039	BARX2	6.77679	6.55531	0.221482	0.27838	0.0791148	11.0741	FALSE	0.00181984	0.00490226	FALSE	NA
ENSG00000112812	PRSS16	6.89296	6.6715	0.221462	0.276942	0.0787059	11.0731	FALSE	2.40824e-08	1.42439e-07	FALSE	NA
ENSG00000198546	ZNF511	7.42825	7.20687	0.221388	0.459381	0.130555	11.0694	FALSE	5.16653e-07	2.4542e-06	FALSE	NA
ENSG00000244242	IFITM10	6.64318	6.42181	0.221363	0.0825727	0.0234669	11.0681	FALSE	0.0961049	0.187432	FALSE	NA
ENSG00000152767	FARP1	7.63193	7.41063	0.221304	0.377694	0.107339	11.0652	FALSE	1.6315e-06	7.096e-06	FALSE	NA
ENSG00000160062	ZBTB8A	6.66479	6.44366	0.221126	0.145579	0.041373	11.0563	FALSE	0.00772811	0.0182992	FALSE	NA
ENSG00000140280	LYSMD2	6.66187	6.44079	0.22108	0.123691	0.0351525	11.054	FALSE	0.00563186	0.0136703	FALSE	NA
ENSG00000173349	SFT2D3	6.64104	6.42	0.221038	0.109358	0.0310792	11.0519	FALSE	0.0279052	0.060036	FALSE	NA
ENSG00000161265	U2AF1L4	6.6695	6.44861	0.220884	0.145594	0.0413772	11.0442	FALSE	0.0437142	0.0905047	FALSE	NA
ENSG00000102189	EEA1	6.87565	6.6548	0.220855	0.317568	0.0902518	11.0427	FALSE	0.130444	0.248004	FALSE	NA
ENSG00000177370	TIMM22	6.74211	6.52129	0.220824	0.154989	0.0440474	11.0412	FALSE	4.84714e-05	0.000166565	FALSE	NA
ENSG00000198331	HYLS1	6.88391	6.66309	0.220818	0.32201	0.0915143	11.0409	FALSE	0.000639334	0.00184864	FALSE	NA
ENSG00000157978	LDLRAP1	6.64196	6.42119	0.220773	0.100128	0.028456	11.0386	FALSE	2.60387e-15	7.53613e-14	FALSE	NA
ENSG00000086827	ZW10	6.64501	6.42432	0.220699	0.104752	0.0297702	11.0349	FALSE	1.13333e-10	1.03644e-09	FALSE	NA
ENSG00000023318	ERP44	7.20202	6.98136	0.220661	0.378016	0.107431	11.0331	FALSE	0.000872276	0.00246953	FALSE	NA
ENSG00000186501	TMEM222	6.68599	6.46534	0.220658	0.20349	0.0578311	11.0329	FALSE	0.000476367	0.00140411	FALSE	NA
ENSG00000136560	TANK	7.21299	6.99239	0.220602	0.291984	0.082981	11.0301	FALSE	0.0629699	0.127081	FALSE	NA
ENSG00000149418	ST14	7.86777	7.64723	0.220545	0.232176	0.0659837	11.0272	FALSE	0.00467859	0.0115383	FALSE	NA
ENSG00000166170	BAG5	7.40273	7.18219	0.220543	0.238266	0.0677146	11.0271	FALSE	0.0023522	0.00621902	FALSE	NA
ENSG00000188811	NHLRC3	6.70026	6.47974	0.220519	0.22331	0.063464	11.0259	FALSE	7.84653e-05	0.000260729	FALSE	NA
ENSG00000136279	DBNL	7.27671	7.05626	0.220445	0.307179	0.0872992	11.0222	FALSE	1.22267e-08	7.61439e-08	FALSE	NA
ENSG00000176890	TYMS	8.66135	8.44097	0.220373	0.388523	0.110417	11.0186	FALSE	2.42744e-07	1.21265e-06	FALSE	NA
ENSG00000161204	ABCF3	6.64082	6.42058	0.220241	0.0954442	0.0271249	11.0121	FALSE	5.38201e-17	2.59209e-15	FALSE	NA
ENSG00000164031	DNAJB14	6.70159	6.48147	0.220116	0.181066	0.0514583	11.0058	FALSE	0.504521	0.855313	FALSE	NA
ENSG00000069248	NUP133	6.69492	6.47483	0.220093	0.179322	0.0509628	11.0047	FALSE	0.12781	0.243405	FALSE	NA
ENSG00000153487	ING1	7.18951	6.96947	0.220037	0.195016	0.0554229	11.0019	FALSE	0.36416	0.638337	FALSE	NA
ENSG00000127399	LRRC61	6.80837	6.58834	0.220035	0.239059	0.0679397	11.0018	FALSE	0.00153538	0.00419364	FALSE	NA
ENSG00000126878	AIF1L	7.13933	6.91933	0.219998	0.312428	0.0887909	10.9999	FALSE	0.000262443	0.000804946	FALSE	NA
ENSG00000123136	DDX39A	8.40207	8.18214	0.219929	0.285809	0.081226	10.9964	FALSE	0.00689933	0.0164681	FALSE	NA
ENSG00000152795	HNRNPDL	8.78843	8.56856	0.219871	0.178249	0.0506578	10.9935	FALSE	0.00143128	0.00392824	FALSE	NA
ENSG00000147586	MRPS28	6.88341	6.66362	0.21979	0.308612	0.0877065	10.9895	FALSE	3.20987e-10	2.70906e-09	FALSE	NA
ENSG00000107672	NSMCE4A	6.71916	6.4994	0.219757	0.209203	0.0594548	10.9879	FALSE	0.000266183	0.000815416	FALSE	NA
ENSG00000143303	METTL25B	6.66489	6.4452	0.219691	0.153599	0.0436523	10.9845	FALSE	0.00279779	0.00731648	FALSE	NA
ENSG00000136156	ITM2B	8.34266	8.12301	0.219653	0.248537	0.0706334	10.9827	FALSE	3.68193e-06	1.51579e-05	FALSE	NA
ENSG00000107020	PLGRKT	6.88294	6.6633	0.219634	0.284662	0.0808999	10.9817	FALSE	6.1116e-13	9.57837e-12	FALSE	NA
ENSG00000122952	ZWINT	7.28951	7.06993	0.219585	0.453222	0.128804	10.9792	FALSE	1.2789e-05	4.84013e-05	FALSE	NA
ENSG00000079459	FDFT1	7.77179	7.55221	0.219583	0.38185	0.10852	10.9792	FALSE	1.82023e-08	1.10382e-07	FALSE	NA
ENSG00000113734	BNIP1	6.67946	6.45991	0.219554	0.144403	0.0410388	10.9777	FALSE	0.00737047	0.0175122	FALSE	NA
ENSG00000215712	TMEM242	6.68603	6.46649	0.219542	0.187984	0.0534245	10.9771	FALSE	0.0191673	0.0425281	FALSE	NA
ENSG00000139174	PRICKLE1	6.64738	6.42784	0.219541	0.0851529	0.0242002	10.977	FALSE	7.1037e-14	1.4043e-12	FALSE	NA
ENSG00000079215	SLC1A3	6.63936	6.41988	0.219482	0.106049	0.0301388	10.9741	FALSE	1.13647e-15	3.59805e-14	FALSE	NA
ENSG00000136003	ISCU	7.27412	7.05486	0.219261	0.378816	0.107658	10.963	FALSE	3.51829e-07	1.71971e-06	FALSE	NA
ENSG00000171612	SLC25A33	7.03812	6.81898	0.219146	0.295376	0.083945	10.9573	FALSE	5.35908e-08	2.97902e-07	FALSE	NA
ENSG00000133627	ACTR3B	6.72249	6.50337	0.219125	0.174153	0.0494938	10.9563	FALSE	0.00914589	0.0214085	FALSE	NA
ENSG00000079616	KIF22	7.21219	6.99318	0.219017	0.412963	0.117363	10.9509	FALSE	0.162634	0.30406	FALSE	NA
ENSG00000171988	JMJD1C	7.71387	7.49485	0.219012	0.243593	0.0692283	10.9506	FALSE	1.80983e-06	7.81713e-06	FALSE	NA
ENSG00000173409	ARV1	6.91844	6.69956	0.218884	0.317451	0.0902184	10.9442	FALSE	2.85445e-11	3.02005e-10	FALSE	NA
ENSG00000100104	SRRD	6.7146	6.49577	0.218827	0.181964	0.0517136	10.9414	FALSE	0.0372063	0.0781094	FALSE	NA
ENSG00000181019	NQO1	8.21147	7.99265	0.21882	0.503262	0.143026	10.941	FALSE	7.24792e-17	3.30673e-15	FALSE	NA
ENSG00000141933	TPGS1	7.08274	6.86393	0.218808	0.369949	0.105138	10.9404	FALSE	2.3212e-07	1.16237e-06	FALSE	NA
ENSG00000213995	NAXD	6.69197	6.4732	0.218771	0.141315	0.0401612	10.9385	FALSE	0.0414564	0.0861592	FALSE	NA
ENSG00000099956	SMARCB1	7.92279	7.70407	0.218722	0.240692	0.0684039	10.9361	FALSE	0.00116806	0.00324579	FALSE	NA
ENSG00000187134	AKR1C1	6.65879	6.44007	0.218717	0.157991	0.0449005	10.9359	FALSE	0.113676	0.218306	FALSE	NA
ENSG00000005436	GCFC2	6.7648	6.54609	0.218716	0.236034	0.0670801	10.9358	FALSE	1.3825e-05	5.2022e-05	FALSE	NA
ENSG00000140157	NIPA2	7.11212	6.89346	0.218658	0.360422	0.102431	10.9329	FALSE	3.95927e-06	1.62193e-05	FALSE	NA
ENSG00000164885	CDK5	6.92843	6.70982	0.218614	0.282108	0.0801742	10.9307	FALSE	3.97153e-13	6.53574e-12	FALSE	NA
ENSG00000143545	RAB13	8.39381	8.17531	0.218502	0.29398	0.0835482	10.9251	FALSE	4.29585e-06	1.75234e-05	FALSE	NA
ENSG00000143878	RHOB	6.746	6.52754	0.218459	0.201915	0.0573835	10.923	FALSE	0.000194423	0.00060893	FALSE	NA
ENSG00000141959	PFKL	7.41226	7.19386	0.2184	0.260389	0.0740016	10.92	FALSE	0.0745527	0.148273	FALSE	NA
ENSG00000106080	FKBP14	6.72815	6.50977	0.218383	0.227724	0.0647185	10.9191	FALSE	0.0277096	0.0596463	FALSE	NA
ENSG00000188227	ZNF793	6.64828	6.42996	0.218321	0.124742	0.0354513	10.916	FALSE	0.0688507	0.137856	FALSE	NA
ENSG00000170100	ZNF778	6.66117	6.44286	0.218308	0.155309	0.0441384	10.9154	FALSE	0.0423834	0.0879684	FALSE	NA
ENSG00000162144	CYB561A3	7.25399	7.03569	0.218295	0.367767	0.104518	10.9148	FALSE	0.0104649	0.0242503	FALSE	NA
ENSG00000114520	SNX4	6.66758	6.44934	0.218237	0.14351	0.040785	10.9119	FALSE	0.103813	0.20127	FALSE	NA
ENSG00000132196	HSD17B7	6.6804	6.46218	0.218224	0.173264	0.049241	10.9112	FALSE	0.262904	0.472818	FALSE	NA
ENSG00000113161	HMGCR	6.65815	6.43996	0.218185	0.101977	0.0289815	10.9092	FALSE	0.0485483	0.099735	FALSE	NA
ENSG00000123268	ATF1	6.65857	6.44045	0.218118	0.115589	0.0328501	10.9059	FALSE	0.0368614	0.077435	FALSE	NA
ENSG00000225383	SFTA1P	6.81512	6.59702	0.2181	0.2937	0.0834686	10.905	FALSE	3.17553e-10	2.68371e-09	FALSE	NA
ENSG00000107968	MAP3K8	7.11116	6.89309	0.218068	0.296708	0.0843234	10.9034	FALSE	0.10537	0.20397	FALSE	NA
ENSG00000185085	INTS5	6.73219	6.51414	0.218055	0.213519	0.0606814	10.9027	FALSE	5.78454e-05	0.000196718	FALSE	NA
ENSG00000149476	TKFC	6.73007	6.51202	0.218046	0.155061	0.044068	10.9023	FALSE	0.0068619	0.016385	FALSE	NA
ENSG00000165929	TC2N	6.64851	6.43051	0.217999	0.128336	0.0364728	10.9	FALSE	0.0161221	0.0362158	FALSE	NA
ENSG00000186174	BCL9L	7.57429	7.35635	0.217945	0.30278	0.0860492	10.8972	FALSE	3.77579e-08	2.15458e-07	FALSE	NA
ENSG00000184436	THAP7	6.97708	6.75922	0.217859	0.338505	0.0962022	10.8929	FALSE	1.61673e-13	2.9441e-12	FALSE	NA
ENSG00000132182	NUP210	6.65131	6.43347	0.217837	0.143746	0.0408523	10.8919	FALSE	0.0154169	0.0347257	FALSE	NA
ENSG00000259001		6.66379	6.44597	0.217823	0.116267	0.0330427	10.8912	FALSE	9.90755e-09	6.27344e-08	FALSE	NA
ENSG00000101997	CCDC22	6.68832	6.47054	0.217778	0.151367	0.0430179	10.8889	FALSE	0.000238339	0.000736447	FALSE	NA
ENSG00000182518	FAM104B	6.82574	6.60798	0.217763	0.271951	0.0772876	10.8882	FALSE	2.57605e-10	2.21424e-09	FALSE	NA
ENSG00000106367	AP1S1	8.17482	7.95707	0.217751	0.358072	0.101763	10.8876	FALSE	1.96816e-07	9.97192e-07	FALSE	NA
ENSG00000157020	SEC13	7.25202	7.03429	0.217732	0.415074	0.117963	10.8866	FALSE	1.44727e-07	7.54733e-07	FALSE	NA
ENSG00000204054	LINC00963	6.69643	6.47875	0.217687	0.225708	0.0641455	10.8843	FALSE	3.2162e-07	1.58198e-06	FALSE	NA
ENSG00000077254	USP33	7.06734	6.84971	0.21763	0.289286	0.0822143	10.8815	FALSE	0.00116043	0.00322603	FALSE	NA
ENSG00000148143	ZNF462	6.64289	6.42528	0.217602	0.0943468	0.0268131	10.8801	FALSE	4.18611e-07	2.01924e-06	FALSE	NA
ENSG00000115540	MOB4	7.17537	6.9578	0.217567	0.364641	0.10363	10.8784	FALSE	0.000127307	0.000409707	FALSE	NA
ENSG00000169490	TM2D2	6.84017	6.62261	0.217559	0.254353	0.0722863	10.878	FALSE	1.17915e-05	4.49259e-05	FALSE	NA
ENSG00000115825	PRKD3	7.27246	7.05494	0.217514	0.217623	0.0618478	10.8757	FALSE	1.05733e-08	6.67127e-08	FALSE	NA
ENSG00000129521	EGLN3	6.64503	6.42756	0.217476	0.104536	0.0297087	10.8738	FALSE	5.77336e-06	2.31789e-05	FALSE	NA
ENSG00000111361	EIF2B1	6.94745	6.72998	0.217473	0.245325	0.0697207	10.8737	FALSE	1.9299e-10	1.68819e-09	FALSE	NA
ENSG00000133997	MED6	6.70081	6.48342	0.21738	0.201967	0.0573984	10.869	FALSE	0.0144011	0.0325964	FALSE	NA
ENSG00000114796	KLHL24	6.63503	6.41769	0.217336	0.0871235	0.0247602	10.8668	FALSE	0.101706	0.197552	FALSE	NA
ENSG00000107798	LIPA	6.66241	6.4451	0.217311	0.164685	0.0468028	10.8656	FALSE	0.00675786	0.0161551	FALSE	NA
ENSG00000124782	RREB1	6.7488	6.53156	0.217243	0.200362	0.0569424	10.8622	FALSE	0.900577	1	FALSE	NA
ENSG00000143578	CREB3L4	6.64519	6.42801	0.217184	0.116115	0.0329996	10.8592	FALSE	0.00859619	0.0202081	FALSE	NA
ENSG00000172466	ZNF24	6.93354	6.71641	0.217134	0.308156	0.0875769	10.8567	FALSE	0.000325283	0.000985328	FALSE	NA
ENSG00000111231	GPN3	7.04739	6.8303	0.217088	0.36809	0.10461	10.8544	FALSE	2.5613e-08	1.51062e-07	FALSE	NA
ENSG00000204498	NFKBIL1	7.11322	6.89614	0.217075	0.337338	0.0958705	10.8537	FALSE	0.00024453	0.000753523	FALSE	NA
ENSG00000006757	PNPLA4	6.66485	6.4478	0.217055	0.148588	0.0422284	10.8528	FALSE	0.00976887	0.0227665	FALSE	NA
ENSG00000188732	FAM221A	6.68777	6.47075	0.217027	0.214793	0.0610436	10.8514	FALSE	2.47767e-11	2.65977e-10	FALSE	NA
ENSG00000188612	SUMO2	9.59664	9.37965	0.216993	0.636828	0.180985	10.8496	FALSE	1.49607e-14	3.52779e-13	FALSE	NA
ENSG00000141504	SAT2	7.135	6.91802	0.216985	0.456525	0.129743	10.8492	FALSE	1.21015e-07	6.38552e-07	FALSE	NA
ENSG00000165494	PCF11	7.07437	6.85747	0.216894	0.341487	0.0970495	10.8447	FALSE	3.46991e-10	2.9069e-09	FALSE	NA
ENSG00000108528	SLC25A11	6.97595	6.7591	0.216845	0.282916	0.0804039	10.8422	FALSE	4.04561e-14	8.61177e-13	FALSE	NA
ENSG00000127445	PIN1	9.11115	8.89431	0.21684	0.374982	0.106569	10.842	FALSE	3.04923e-09	2.12136e-08	FALSE	NA
ENSG00000166902	MRPL16	7.76137	7.54455	0.216817	0.345479	0.0981841	10.8408	FALSE	3.33492e-15	9.28566e-14	FALSE	NA
ENSG00000083444	PLOD1	6.70749	6.49099	0.216495	0.182355	0.0518247	10.8247	FALSE	0.049755	0.102096	FALSE	NA
ENSG00000197982	C1orf122	8.89451	8.67808	0.216435	0.272681	0.077495	10.8218	FALSE	8.86696e-12	1.04346e-10	FALSE	NA
ENSG00000117691	NENF	8.47894	8.26256	0.216381	0.404564	0.114976	10.819	FALSE	2.06522e-08	1.23913e-07	FALSE	NA
ENSG00000149792	MRPL49	7.20937	6.99299	0.216378	0.387121	0.110019	10.8189	FALSE	1.31613e-09	9.76473e-09	FALSE	NA
ENSG00000149923	PPP4C	8.00039	7.78404	0.216351	0.341272	0.0969885	10.8175	FALSE	3.30543e-06	1.37074e-05	FALSE	NA
ENSG00000167642	SPINT2	9.25287	9.03658	0.216296	0.216369	0.0614915	10.8148	FALSE	6.65493e-10	5.23745e-09	FALSE	NA
ENSG00000143776	CDC42BPA	7.35675	7.14046	0.216283	0.326523	0.0927969	10.8142	FALSE	1.19722e-08	7.48578e-08	FALSE	NA
ENSG00000144048	DUSP11	6.66019	6.44399	0.216206	0.157509	0.0447634	10.8103	FALSE	0.203653	0.373364	FALSE	NA
ENSG00000217555	CKLF	7.48684	7.27073	0.216108	0.369922	0.105131	10.8054	FALSE	3.88657e-07	1.88496e-06	FALSE	NA
ENSG00000172269	DPAGT1	6.84371	6.62763	0.21609	0.267371	0.0759861	10.8045	FALSE	9.56148e-10	7.27057e-09	FALSE	NA
ENSG00000101191	DIDO1	6.78701	6.57095	0.216059	0.226994	0.0645111	10.803	FALSE	0.00292785	0.0076342	FALSE	NA
ENSG00000100714	MTHFD1	7.14769	6.93164	0.216057	0.302506	0.0859713	10.8028	FALSE	1.44272e-06	6.32342e-06	FALSE	NA
ENSG00000128191	DGCR8	6.63707	6.42106	0.216009	0.103584	0.0294383	10.8004	FALSE	0.169458	0.315637	FALSE	NA
ENSG00000130733	YIPF2	6.93439	6.71851	0.215881	0.310449	0.0882286	10.7941	FALSE	7.14236e-05	0.000238823	FALSE	NA
ENSG00000181873	IBA57	6.6396	6.42372	0.21588	0.103845	0.0295125	10.794	FALSE	0.0125076	0.0286066	FALSE	NA
ENSG00000121900	TMEM54	6.98112	6.76534	0.215781	0.326275	0.0927262	10.7891	FALSE	1.48429e-11	1.66802e-10	FALSE	NA
ENSG00000010072	SPRTN	6.7039	6.48825	0.215651	0.17305	0.0491804	10.7826	FALSE	0.0239193	0.0521624	FALSE	NA
ENSG00000105771	SMG9	7.10086	6.88524	0.215624	0.259445	0.0737334	10.7812	FALSE	0.0231342	0.0505918	FALSE	NA
ENSG00000100347	SAMM50	7.12211	6.90653	0.21558	0.465255	0.132224	10.779	FALSE	4.32426e-13	7.02355e-12	FALSE	NA
ENSG00000115808	STRN	7.1176	6.90206	0.215539	0.297809	0.0846365	10.7769	FALSE	0.087896	0.172664	FALSE	NA
ENSG00000187051	RPS19BP1	8.74199	8.5265	0.215495	0.327377	0.0930395	10.7747	FALSE	4.46289e-13	7.23928e-12	FALSE	NA
ENSG00000114812	VIPR1	6.68292	6.46746	0.215462	0.18199	0.0517209	10.7731	FALSE	1.60136e-06	6.97706e-06	FALSE	NA
ENSG00000168938	PPIC	7.45928	7.24397	0.215309	0.521871	0.148314	10.7654	FALSE	3.8455e-13	6.35349e-12	FALSE	NA
ENSG00000117632	STMN1	10.0838	9.86853	0.215254	0.581687	0.165314	10.7627	FALSE	1.57421e-10	1.39962e-09	FALSE	NA
ENSG00000279738		6.635	6.41976	0.21524	0.0963534	0.0273833	10.762	FALSE	0.279593	0.49952	FALSE	NA
ENSG00000135763	URB2	6.64448	6.42926	0.215229	0.112703	0.0320298	10.7615	FALSE	3.17644e-08	1.8395e-07	FALSE	NA
ENSG00000138867	GUCD1	6.8725	6.6573	0.215205	0.295869	0.0840851	10.7602	FALSE	0.00023504	0.000726976	FALSE	NA
ENSG00000035115	SH3YL1	7.53949	7.32442	0.215066	0.237761	0.0675709	10.7533	FALSE	0.00242073	0.00638667	FALSE	NA
ENSG00000054654	SYNE2	8.32518	8.11012	0.215058	0.385892	0.109669	10.7529	FALSE	5.8516e-09	3.83971e-08	FALSE	NA
ENSG00000129562	DAD1	7.9779	7.76286	0.215048	0.470345	0.133671	10.7524	FALSE	6.45383e-11	6.2993e-10	FALSE	NA
ENSG00000092978	GPATCH2	7.05632	6.84128	0.215041	0.295443	0.083964	10.7521	FALSE	0.0012935	0.00357129	FALSE	NA
ENSG00000150782	IL18	6.82892	6.61389	0.21503	0.280237	0.0796425	10.7515	FALSE	1.19281e-06	5.30638e-06	FALSE	NA
ENSG00000161888	SPC24	6.74831	6.53338	0.214938	0.220733	0.0627317	10.7469	FALSE	0.000662497	0.00190986	FALSE	NA
ENSG00000100209	HSCB	6.63349	6.41862	0.214873	0.0796693	0.0226418	10.7436	FALSE	4.97482e-09	3.29559e-08	FALSE	NA
ENSG00000006712	PAF1	6.9231	6.70828	0.214819	0.326685	0.0928428	10.7409	FALSE	9.54534e-08	5.12123e-07	FALSE	NA
ENSG00000110719	TCIRG1	7.01578	6.80102	0.214765	0.353026	0.100329	10.7382	FALSE	0.0112432	0.0259046	FALSE	NA
ENSG00000147889	CDKN2A	8.76916	8.55445	0.214714	0.249343	0.0708624	10.7357	FALSE	2.16111e-07	1.08964e-06	FALSE	NA
ENSG00000129968	ABHD17A	7.57401	7.3593	0.214709	0.339916	0.0966031	10.7354	FALSE	2.28743e-07	1.14869e-06	FALSE	NA
ENSG00000169689	CENPX	8.77488	8.56024	0.214644	0.387977	0.110262	10.7322	FALSE	5.74153e-16	1.973e-14	FALSE	NA
ENSG00000109084	TMEM97	6.91326	6.69866	0.214602	0.253087	0.0719265	10.7301	FALSE	4.75723e-06	1.93107e-05	FALSE	NA
ENSG00000196418	ZNF124	6.65773	6.44319	0.214542	0.136037	0.0386613	10.7271	FALSE	0.0378702	0.0793938	FALSE	NA
ENSG00000163812	ZDHHC3	6.92446	6.70995	0.214517	0.26006	0.0739084	10.7259	FALSE	0.000696089	0.00199885	FALSE	NA
ENSG00000204590	GNL1	7.68082	7.46634	0.214474	0.268092	0.0761909	10.7237	FALSE	0.0653717	0.131672	FALSE	NA
ENSG00000168003	SLC3A2	8.92446	8.71008	0.214375	0.355081	0.100913	10.7187	FALSE	1.48695e-11	1.66951e-10	FALSE	NA
ENSG00000055211	GINM1	6.86217	6.64783	0.214334	0.244516	0.0694907	10.7167	FALSE	1.00259e-06	4.51492e-06	FALSE	NA
ENSG00000087087	SRRT	7.26331	7.04899	0.214317	0.26605	0.0756105	10.7158	FALSE	0.551665	0.927171	FALSE	NA
ENSG00000143889	HNRNPLL	6.78037	6.56607	0.214298	0.234542	0.0666562	10.7149	FALSE	8.67589e-09	5.5357e-08	FALSE	NA
ENSG00000008441	NFIX	8.50555	8.29126	0.214292	0.32421	0.0921396	10.7146	FALSE	1.98316e-06	8.51564e-06	FALSE	NA
ENSG00000164902	PHAX	7.24519	7.03093	0.214253	0.178872	0.0508348	10.7126	FALSE	0.394133	0.685405	FALSE	NA
ENSG00000142599	RERE	7.04394	6.82981	0.214134	0.326306	0.0927353	10.7067	FALSE	0.00364618	0.00934477	FALSE	NA
ENSG00000137693	YAP1	7.2617	7.04765	0.214051	0.266263	0.0756712	10.7026	FALSE	3.86981e-06	1.58633e-05	FALSE	NA
ENSG00000125648	SLC25A23	6.65251	6.43855	0.213959	0.107223	0.0304725	10.6979	FALSE	0.00160901	0.00438323	FALSE	NA
ENSG00000151729	SLC25A4	7.35937	7.14548	0.213899	0.366141	0.104056	10.6949	FALSE	4.644e-06	1.88879e-05	FALSE	NA
ENSG00000114779	ABHD14B	6.64534	6.43149	0.213856	0.0835008	0.0237307	10.6928	FALSE	0.0366876	0.0770828	FALSE	NA
ENSG00000137274	BPHL	6.97309	6.75924	0.213856	0.365123	0.103767	10.6928	FALSE	7.60499e-09	4.8975e-08	FALSE	NA
ENSG00000272391	POM121C	6.64663	6.43282	0.213811	0.106194	0.0301799	10.6906	FALSE	0.216552	0.395153	FALSE	NA
ENSG00000105519	CAPS	6.63146	6.41769	0.213771	0.0821749	0.0233538	10.6885	FALSE	1.09355e-15	3.47982e-14	FALSE	NA
ENSG00000261150	EPPK1	6.7053	6.49165	0.213648	0.2391	0.0679515	10.6824	FALSE	0.00305223	0.00793364	FALSE	NA
ENSG00000018408	WWTR1	7.29265	7.07901	0.213647	0.241963	0.0687651	10.6823	FALSE	0.000100695	0.000328899	FALSE	NA
ENSG00000152133	GPATCH11	6.64622	6.43259	0.213629	0.102439	0.0291129	10.6815	FALSE	2.40884e-06	1.02169e-05	FALSE	NA
ENSG00000152484	USP12	6.64402	6.4304	0.213623	0.135462	0.0384979	10.6811	FALSE	0.086945	0.171011	FALSE	NA
ENSG00000163485	ADORA1	6.63879	6.4253	0.213485	0.0950427	0.0270108	10.6742	FALSE	0.00132996	0.00366458	FALSE	NA
ENSG00000103994	ZNF106	7.66024	7.4468	0.21344	0.238795	0.0678647	10.672	FALSE	0.00144677	0.00396724	FALSE	NA
ENSG00000163348	PYGO2	6.64165	6.42827	0.213372	0.109105	0.0310074	10.6686	FALSE	1.27105e-12	1.84147e-11	FALSE	NA
ENSG00000114395	CYB561D2	6.64242	6.42912	0.213296	0.100182	0.0284714	10.6648	FALSE	0.048609	0.0998434	FALSE	NA
ENSG00000015133	CCDC88C	6.73566	6.52239	0.213276	0.260233	0.0739575	10.6638	FALSE	0.000972294	0.00273532	FALSE	NA
ENSG00000182858	ALG12	6.63096	6.41769	0.213274	0.0703507	0.0199934	10.6637	FALSE	6.41982e-07	3.00378e-06	FALSE	NA
ENSG00000108840	HDAC5	6.70523	6.492	0.213226	0.215114	0.0611348	10.6613	FALSE	1.92498e-05	7.05589e-05	FALSE	NA
ENSG00000138032	PPM1B	6.79324	6.58011	0.213126	0.260149	0.0739335	10.6563	FALSE	0.00162994	0.00443638	FALSE	NA
ENSG00000157191	NECAP2	6.6393	6.42622	0.213076	0.0855404	0.0243103	10.6538	FALSE	4.12022e-09	2.78718e-08	FALSE	NA
ENSG00000213347	MXD3	6.84138	6.62839	0.212992	0.316401	0.0899201	10.6496	FALSE	0.167121	0.311563	FALSE	NA
ENSG00000136936	XPA	6.63293	6.41996	0.21297	0.0812933	0.0231033	10.6485	FALSE	2.7213e-08	1.59593e-07	FALSE	NA
ENSG00000171320	ESCO2	6.63664	6.42367	0.212966	0.0920253	0.0261533	10.6483	FALSE	1.42408e-06	6.25932e-06	FALSE	NA
ENSG00000102606	ARHGEF7	6.67078	6.45789	0.212888	0.164316	0.0466982	10.6444	FALSE	0.440912	0.759241	FALSE	NA
ENSG00000231721	LINC-PINT	6.63057	6.41769	0.212885	0.0982155	0.0279125	10.6442	FALSE	0.0321109	0.0680863	FALSE	NA
ENSG00000109079	TNFAIP1	6.64019	6.42734	0.212847	0.0930954	0.0264574	10.6423	FALSE	6.38417e-10	5.04026e-09	FALSE	NA
ENSG00000141429	GALNT1	6.93111	6.71846	0.21265	0.32703	0.0929408	10.6325	FALSE	3.6405e-05	0.00012792	FALSE	NA
ENSG00000108094	CUL2	6.65624	6.4436	0.212645	0.101217	0.0287656	10.6322	FALSE	0.0113219	0.0260619	FALSE	NA
ENSG00000130396	AFDN	7.45943	7.2468	0.21263	0.278182	0.0790585	10.6315	FALSE	0.00066507	0.0019164	FALSE	NA
ENSG00000032444	PNPLA6	6.63525	6.42264	0.212605	0.108619	0.0308691	10.6303	FALSE	0.0122381	0.0280725	FALSE	NA
ENSG00000239779	WBP1	6.82132	6.60876	0.212558	0.261362	0.0742783	10.6279	FALSE	1.38225e-10	1.24134e-09	FALSE	NA
ENSG00000106733	NMRK1	6.78855	6.57599	0.212553	0.240445	0.0683338	10.6276	FALSE	7.88333e-07	3.62064e-06	FALSE	NA
ENSG00000198162	MAN1A2	7.30425	7.0917	0.212544	0.24334	0.0691566	10.6272	FALSE	0.00379806	0.00950772	FALSE	NA
ENSG00000177694	NAALADL2	6.70162	6.48917	0.212443	0.096752	0.0274966	10.6221	FALSE	0.0254322	0.055176	FALSE	NA
ENSG00000075391	RASAL2	6.9271	6.71469	0.212413	0.391921	0.111383	10.6207	FALSE	0.0062379	0.0149984	FALSE	NA
ENSG00000135945	REV1	7.04776	6.8354	0.21236	0.289463	0.0822645	10.618	FALSE	0.00458403	0.0113297	FALSE	NA
ENSG00000181991	MRPS11	7.305	7.09276	0.212239	0.516191	0.1467	10.6119	FALSE	1.19234e-08	7.45901e-08	FALSE	NA
ENSG00000168522	FNTA	6.71582	6.50358	0.212232	0.180893	0.0514093	10.6116	FALSE	0.337777	0.595959	FALSE	NA
ENSG00000050327	ARHGEF5	6.75861	6.5464	0.212205	0.320753	0.0911569	10.6102	FALSE	0.0110495	0.0254914	FALSE	NA
ENSG00000257949	TEN1	6.90255	6.69037	0.212181	0.307688	0.0874441	10.609	FALSE	2.95846e-17	1.59068e-15	FALSE	NA
ENSG00000186787	SPIN2B	6.6404	6.42825	0.212153	0.11143	0.0316681	10.6076	FALSE	0.0258875	0.0560723	FALSE	NA
ENSG00000198589	LRBA	6.65102	6.43888	0.212148	0.112341	0.0319269	10.6074	FALSE	0.0989299	0.19261	FALSE	NA
ENSG00000253352	TUG1	7.31325	7.10114	0.212104	0.243114	0.0690923	10.6052	FALSE	0.0246588	0.053672	FALSE	NA
ENSG00000130638	ATXN10	7.46273	7.25063	0.212101	0.381177	0.108329	10.6051	FALSE	9.5647e-10	7.27057e-09	FALSE	NA
ENSG00000182185	RAD51B	6.6296	6.41769	0.211914	0.0770046	0.0218845	10.5957	FALSE	0.701246	1	FALSE	NA
ENSG00000244462	RBM12	6.64042	6.42851	0.211913	0.0829482	0.0235736	10.5957	FALSE	6.96322e-06	2.76622e-05	FALSE	NA
ENSG00000120137	PANK3	7.42402	7.21221	0.211811	0.216324	0.0614787	10.5906	FALSE	0.117062	0.224246	FALSE	NA
ENSG00000163161	ERCC3	6.6581	6.44632	0.211781	0.108359	0.0307953	10.5891	FALSE	0.947822	1	FALSE	NA
ENSG00000100784	RPS6KA5	6.6293	6.41769	0.211609	0.0707403	0.0201042	10.5804	FALSE	0.00918868	0.0215046	FALSE	NA
ENSG00000147883	CDKN2B	6.6376	6.426	0.211598	0.0986329	0.0280312	10.5799	FALSE	5.09388e-14	1.0555e-12	FALSE	NA
ENSG00000267368	UPK3BL1	6.93345	6.72189	0.211568	0.29817	0.0847389	10.5784	FALSE	1.72505e-06	7.47421e-06	FALSE	NA
ENSG00000163512	AZI2	6.74095	6.52942	0.211532	0.248374	0.0705872	10.5766	FALSE	0.0470168	0.096812	FALSE	NA
ENSG00000143217	NECTIN4	7.26646	7.05496	0.2115	0.301067	0.0855622	10.575	FALSE	3.78282e-08	2.15761e-07	FALSE	NA
ENSG00000122674	CCZ1	7.38635	7.1749	0.211448	0.173401	0.0492799	10.5724	FALSE	0.00691377	0.0164962	FALSE	NA
ENSG00000159069	FBXW5	7.55871	7.34732	0.211386	0.306053	0.0869793	10.5693	FALSE	3.62205e-09	2.47705e-08	FALSE	NA
ENSG00000176124	DLEU1	6.6607	6.44936	0.211346	0.176995	0.0503013	10.5673	FALSE	0.00231592	0.00612959	FALSE	NA
ENSG00000175931	UBE2O	6.69309	6.48178	0.211306	0.197016	0.0559912	10.5653	FALSE	0.0572843	0.116341	FALSE	NA
ENSG00000163214	DHX57	6.62897	6.41769	0.211283	0.0749449	0.0212991	10.5642	FALSE	1.14754e-07	6.08607e-07	FALSE	NA
ENSG00000122692	SMU1	7.09021	6.87899	0.211213	0.290348	0.0825161	10.5607	FALSE	1.68456e-06	7.30641e-06	FALSE	NA
ENSG00000160753	RUSC1	6.92526	6.71408	0.211183	0.258299	0.0734078	10.5592	FALSE	3.51727e-08	2.01814e-07	FALSE	NA
ENSG00000042445	RETSAT	6.65692	6.44575	0.211172	0.0865301	0.0245916	10.5586	FALSE	0.00597414	0.0144254	FALSE	NA
ENSG00000243749	TMEM35B	6.62879	6.41769	0.211097	0.0793198	0.0225424	10.5549	FALSE	0.0886575	0.174077	FALSE	NA
ENSG00000143374	TARS2	6.63473	6.42364	0.211086	0.0880811	0.0250324	10.5543	FALSE	2.90261e-13	4.91945e-12	FALSE	NA
ENSG00000076944	STXBP2	6.95539	6.74432	0.211073	0.262591	0.0746276	10.5536	FALSE	7.05726e-06	2.80179e-05	FALSE	NA
ENSG00000129071	MBD4	7.21661	7.00554	0.211072	0.279182	0.0793425	10.5536	FALSE	0.028475	0.0611565	FALSE	NA
ENSG00000116127	ALMS1	6.66263	6.45159	0.211045	0.157405	0.044734	10.5522	FALSE	0.390456	0.679391	FALSE	NA
ENSG00000112531	QKI	6.9584	6.74741	0.210992	0.338651	0.0962435	10.5496	FALSE	0.00064589	0.00186501	FALSE	NA
ENSG00000173889	PHC3	6.64061	6.42968	0.210928	0.109981	0.0312563	10.5464	FALSE	0.0662461	0.133175	FALSE	NA
ENSG00000172037	LAMB2	6.92747	6.7166	0.210866	0.310947	0.0883703	10.5433	FALSE	1.80904e-05	6.66647e-05	FALSE	NA
ENSG00000204310	AGPAT1	6.90976	6.69892	0.210843	0.268067	0.0761839	10.5421	FALSE	0.00202434	0.00541765	FALSE	NA
ENSG00000110200	ANAPC15	7.5012	7.29036	0.210838	0.638628	0.181496	10.5419	FALSE	6.59288e-14	1.32431e-12	FALSE	NA
ENSG00000121073	SLC35B1	7.11456	6.90372	0.210837	0.427311	0.12144	10.5419	FALSE	1.33484e-08	8.2716e-08	FALSE	NA
ENSG00000165025	SYK	6.70916	6.49834	0.210818	0.222737	0.0633012	10.5409	FALSE	0.0574649	0.116651	FALSE	NA
ENSG00000102531	FNDC3A	6.65022	6.43941	0.210806	0.131498	0.0373713	10.5403	FALSE	0.347259	0.611392	FALSE	NA
ENSG00000257591	ZNF625	6.63531	6.42455	0.210767	0.0988039	0.0280798	10.5384	FALSE	2.84164e-13	4.84251e-12	FALSE	NA
ENSG00000091947	TMEM101	6.68088	6.47029	0.210586	0.166082	0.0472001	10.5293	FALSE	0.0409748	0.0853209	FALSE	NA
ENSG00000100359	SGSM3	6.72643	6.51584	0.210585	0.210596	0.0598508	10.5292	FALSE	0.0738399	0.14702	FALSE	NA
ENSG00000134480	CCNH	6.6455	6.43498	0.210526	0.123948	0.0352258	10.5263	FALSE	0.0739762	0.147221	FALSE	NA
ENSG00000143183	TMCO1	8.15373	7.94329	0.210443	0.459165	0.130493	10.5222	FALSE	5.06621e-11	5.05567e-10	FALSE	NA
ENSG00000089094	KDM2B	6.69593	6.48556	0.210378	0.178235	0.0506537	10.5189	FALSE	0.173851	0.323268	FALSE	NA
ENSG00000138376	BARD1	7.38353	7.17319	0.210343	0.224645	0.0638433	10.5171	FALSE	0.199779	0.366908	FALSE	NA
ENSG00000073578	SDHA	7.76825	7.55798	0.210275	0.295677	0.0840306	10.5137	FALSE	2.94457e-10	2.5055e-09	FALSE	NA
ENSG00000165898	ISCA2	6.75372	6.54352	0.210202	0.218505	0.0620983	10.5101	FALSE	0.00300821	0.00783227	FALSE	NA
ENSG00000115514	TXNDC9	7.01332	6.80312	0.210201	0.318318	0.0904649	10.5101	FALSE	2.70817e-11	2.88486e-10	FALSE	NA
ENSG00000171109	MFN1	6.62871	6.41853	0.210184	0.0734618	0.0208776	10.5092	FALSE	3.2545e-05	0.000115233	FALSE	NA
ENSG00000196187	TMEM63A	7.2845	7.07434	0.210163	0.2871	0.081593	10.5081	FALSE	1.7913e-08	1.08733e-07	FALSE	NA
ENSG00000014641	MDH1	8.34082	8.13067	0.210141	0.366615	0.104191	10.507	FALSE	1.43436e-18	1.26001e-16	FALSE	NA
ENSG00000180182	MED14	6.63772	6.42761	0.210111	0.0890718	0.0253139	10.5055	FALSE	5.99746e-06	2.40245e-05	FALSE	NA
ENSG00000197579	TOPORS	6.84485	6.63477	0.210079	0.286135	0.0813188	10.504	FALSE	0.0315302	0.0669574	FALSE	NA
ENSG00000182093	GET1	6.64216	6.43209	0.210071	0.110593	0.0314302	10.5036	FALSE	0.0238467	0.0520314	FALSE	NA
ENSG00000072849	DERL2	6.96035	6.7503	0.210047	0.292563	0.0831455	10.5023	FALSE	1.77666e-10	1.55742e-09	FALSE	NA
ENSG00000254858	MPV17L2	6.74771	6.53768	0.210024	0.233532	0.066369	10.5012	FALSE	0.00598852	0.0144517	FALSE	NA
ENSG00000179222	MAGED1	6.62972	6.41971	0.210008	0.0613828	0.0174448	10.5004	FALSE	7.41215e-08	4.034e-07	FALSE	NA
ENSG00000103245	CIAO3	6.62778	6.41781	0.209973	0.0561406	0.015955	10.4987	FALSE	0.0116379	0.0267546	FALSE	NA
ENSG00000104915	STX10	7.98163	7.77167	0.209963	0.335595	0.095375	10.4981	FALSE	1.04736e-08	6.61509e-08	FALSE	NA
ENSG00000100207	TCF20	6.72016	6.51019	0.209961	0.242216	0.0688372	10.498	FALSE	0.0113986	0.026219	FALSE	NA
ENSG00000153485	TMEM251	7.01589	6.8061	0.209794	0.313898	0.0892089	10.4897	FALSE	2.52732e-14	5.61957e-13	FALSE	NA
ENSG00000162923	WDR26	6.8316	6.62185	0.209745	0.285848	0.081237	10.4872	FALSE	0.138459	0.261569	FALSE	NA
ENSG00000006715	VPS41	6.70053	6.4908	0.209728	0.214144	0.0608591	10.4864	FALSE	0.00191678	0.00514745	FALSE	NA
ENSG00000173928	SWSAP1	6.66988	6.46018	0.2097	0.113888	0.0323667	10.485	FALSE	0.254102	0.457779	FALSE	NA
ENSG00000137563	GGH	6.98087	6.77123	0.209639	0.39929	0.113477	10.4819	FALSE	3.21848e-12	4.23048e-11	FALSE	NA
ENSG00000042429	MED17	6.66958	6.46005	0.209534	0.10031	0.0285077	10.4767	FALSE	0.619311	1	FALSE	NA
ENSG00000204370	SDHD	7.64775	7.43822	0.209527	0.491143	0.139581	10.4764	FALSE	5.9531e-11	5.861e-10	FALSE	NA
ENSG00000166734	GOLM2	6.65084	6.44141	0.209435	0.113659	0.0323016	10.4718	FALSE	0.0655471	0.131898	FALSE	NA
ENSG00000241127	YAE1	6.77955	6.57018	0.209365	0.237328	0.067448	10.4683	FALSE	1.4452e-07	7.53968e-07	FALSE	NA
ENSG00000135002	RFK	6.82151	6.61215	0.209361	0.235049	0.0668002	10.468	FALSE	4.57946e-09	3.05968e-08	FALSE	NA
ENSG00000173598	NUDT4	6.62741	6.41811	0.209298	0.0670487	0.019055	10.4649	FALSE	3.08816e-15	8.67607e-14	FALSE	NA
ENSG00000123352	SPATS2	6.96513	6.75583	0.209296	0.241665	0.0686805	10.4648	FALSE	0.00190817	0.00512543	FALSE	NA
ENSG00000141425	RPRD1A	6.70022	6.49094	0.209274	0.19971	0.0567568	10.4637	FALSE	0.367943	0.64399	FALSE	NA
ENSG00000285756		7.09303	6.88379	0.209248	0.360036	0.102321	10.4624	FALSE	0.0123333	0.0282701	FALSE	NA
ENSG00000131944	FAAP24	6.83916	6.62994	0.20922	0.28774	0.0817747	10.461	FALSE	0.000533326	0.00155911	FALSE	NA
ENSG00000198265	HELZ	6.63369	6.4245	0.209197	0.100012	0.028423	10.4598	FALSE	0.0698293	0.139614	FALSE	NA
ENSG00000168807	SNTB2	6.63425	6.42513	0.209125	0.0660157	0.0187615	10.4563	FALSE	0.0322121	0.0682777	FALSE	NA
ENSG00000119906	SLF2	6.78144	6.57232	0.209121	0.256005	0.0727558	10.456	FALSE	0.0506786	0.103804	FALSE	NA
ENSG00000197448	GSTK1	7.71643	7.50737	0.209057	0.400181	0.11373	10.4528	FALSE	3.7484e-10	3.10888e-09	FALSE	NA
ENSG00000172478	MAB21L4	6.62981	6.42083	0.208979	0.0665012	0.0188994	10.449	FALSE	7.14846e-12	8.59883e-11	FALSE	NA
ENSG00000061936	SFSWAP	7.33101	7.12203	0.208977	0.315795	0.089748	10.4488	FALSE	0.0116656	0.0268135	FALSE	NA
ENSG00000143319	ISG20L2	7.27957	7.0706	0.208964	0.259145	0.0736481	10.4482	FALSE	0.667809	1	FALSE	NA
ENSG00000130511	SSBP4	7.35459	7.14562	0.208963	0.35184	0.0999919	10.4481	FALSE	4.58918e-06	1.86771e-05	FALSE	NA
ENSG00000188095	MESP2	6.62664	6.41769	0.208951	0.0617963	0.0175623	10.4475	FALSE	0.0286966	0.0614526	FALSE	NA
ENSG00000156026	MCU	6.65576	6.44682	0.208934	0.0981183	0.0278849	10.4467	FALSE	0.000141023	0.000451287	FALSE	NA
ENSG00000127884	ECHS1	8.22915	8.02033	0.20882	0.498396	0.141643	10.441	FALSE	1.11495e-11	1.2842e-10	FALSE	NA
ENSG00000241553	ARPC4	7.42461	7.21586	0.208751	0.501807	0.142612	10.4375	FALSE	1.86279e-14	4.27142e-13	FALSE	NA
ENSG00000197696	NMB	6.67278	6.46405	0.208733	0.184085	0.0523163	10.4367	FALSE	0.000155697	0.00049507	FALSE	NA
ENSG00000125633	CCDC93	6.64629	6.43763	0.208662	0.121496	0.0345288	10.4331	FALSE	0.000179494	0.00056455	FALSE	NA
ENSG00000066697	MSANTD3	6.65006	6.44148	0.208577	0.0875833	0.0248909	10.4289	FALSE	0.0518145	0.105974	FALSE	NA
ENSG00000118260	CREB1	6.93397	6.7254	0.20857	0.276993	0.0787207	10.4285	FALSE	0.00112317	0.00313222	FALSE	NA
ENSG00000168002	POLR2G	8.00208	7.79352	0.208563	0.507463	0.14422	10.4282	FALSE	2.05383e-13	3.6495e-12	FALSE	NA
ENSG00000130734	ATG4D	7.71724	7.50869	0.208558	0.274896	0.0781245	10.4279	FALSE	6.19712e-05	0.000209436	FALSE	NA
ENSG00000130312	MRPL34	8.16221	7.95367	0.208543	0.343963	0.0977532	10.4271	FALSE	2.25664e-14	5.0811e-13	FALSE	NA
ENSG00000100258	LMF2	7.03604	6.82751	0.208535	0.297677	0.0845987	10.4267	FALSE	3.31683e-07	1.62762e-06	FALSE	NA
ENSG00000196812	ZSCAN16	6.6341	6.42559	0.208508	0.0789854	0.0224474	10.4254	FALSE	0.0761485	0.151254	FALSE	NA
ENSG00000182934	SRPRA	7.34699	7.13849	0.208505	0.200317	0.0569293	10.4253	FALSE	0.048197	0.0990949	FALSE	NA
ENSG00000140391	TSPAN3	6.90432	6.69582	0.208504	0.286595	0.0814494	10.4252	FALSE	1.22327e-06	5.42835e-06	FALSE	NA
ENSG00000135736	CCDC102A	6.62912	6.42063	0.208484	0.0687802	0.0195471	10.4242	FALSE	7.98907e-09	5.12369e-08	FALSE	NA
ENSG00000144749	LRIG1	6.62615	6.41769	0.208459	0.0653312	0.0185669	10.423	FALSE	0.0807494	0.15963	FALSE	NA
ENSG00000152455	SUV39H2	6.63948	6.43103	0.208453	0.100612	0.0285936	10.4226	FALSE	6.18488e-07	2.90038e-06	FALSE	NA
ENSG00000172795	DCP2	6.71333	6.50488	0.208445	0.15984	0.0454261	10.4222	FALSE	0.907358	1	FALSE	NA
ENSG00000101236	RNF24	6.71274	6.50433	0.208413	0.221296	0.0628915	10.4207	FALSE	0.0869939	0.17108	FALSE	NA
ENSG00000162521	RBBP4	7.96685	7.75845	0.2084	0.204785	0.0581993	10.42	FALSE	0.433695	0.747639	FALSE	NA
ENSG00000100354	TNRC6B	7.70374	7.49535	0.208387	0.387991	0.110266	10.4193	FALSE	3.73796e-07	1.81616e-06	FALSE	NA
ENSG00000068120	COASY	6.63084	6.42246	0.208379	0.0717206	0.0203828	10.4189	FALSE	1.18446e-08	7.41344e-08	FALSE	NA
ENSG00000167969	ECI1	8.01718	7.80885	0.208338	0.425387	0.120894	10.4169	FALSE	1.31525e-08	8.16241e-08	FALSE	NA
ENSG00000011638	LDAF1	6.83942	6.63111	0.208312	0.294051	0.0835685	10.4156	FALSE	6.82618e-14	1.3627e-12	FALSE	NA
ENSG00000136824	SMC2	7.58992	7.38161	0.208307	0.319466	0.0907912	10.4154	FALSE	0.638429	1	FALSE	NA
ENSG00000188322	SBK1	6.62599	6.41769	0.208305	0.079374	0.0225578	10.4153	FALSE	0.0315961	0.067086	FALSE	NA
ENSG00000171163	ZNF692	6.62599	6.41769	0.208298	0.0637758	0.0181249	10.4149	FALSE	0.132677	0.251651	FALSE	NA
ENSG00000177733	HNRNPA0	7.89587	7.6876	0.208276	0.245735	0.0698371	10.4138	FALSE	0.000576514	0.00167744	FALSE	NA
ENSG00000144535	DIS3L2	6.62596	6.41769	0.208268	0.0667735	0.0189768	10.4134	FALSE	9.37686e-10	7.1452e-09	FALSE	NA
ENSG00000115649	CNPPD1	6.80802	6.59976	0.208264	0.309366	0.0879208	10.4132	FALSE	2.20723e-15	6.49362e-14	FALSE	NA
ENSG00000167004	PDIA3	8.25832	8.05008	0.20824	0.167541	0.0476146	10.412	FALSE	0.0118719	0.0272626	FALSE	NA
ENSG00000001617	SEMA3F	6.72745	6.51922	0.208229	0.188771	0.0536481	10.4114	FALSE	0.020551	0.0453882	FALSE	NA
ENSG00000142166	IFNAR1	6.74316	6.53493	0.208225	0.227288	0.0645945	10.4113	FALSE	0.0902724	0.177053	FALSE	NA
ENSG00000163872	YEATS2	6.62582	6.41769	0.20813	0.0574046	0.0163142	10.4065	FALSE	0.0942343	0.184071	FALSE	NA
ENSG00000166925	TSC22D4	6.68651	6.47839	0.208122	0.122033	0.0346813	10.4061	FALSE	0.314233	0.55694	FALSE	NA
ENSG00000120071	KANSL1	6.90054	6.69255	0.207989	0.318802	0.0906024	10.3995	FALSE	0.00291451	0.00760578	FALSE	NA
ENSG00000135318	NT5E	6.62563	6.41769	0.207942	0.080587	0.0229026	10.3971	FALSE	4.737e-09	3.15387e-08	FALSE	NA
ENSG00000100350	FOXRED2	7.30008	7.09217	0.20791	0.205236	0.0583274	10.3955	FALSE	0.0521095	0.106542	FALSE	NA
ENSG00000110042	DTX4	6.6256	6.41769	0.207907	0.0701676	0.0199414	10.3953	FALSE	3.00132e-05	0.000106906	FALSE	NA
ENSG00000070010	UFD1	7.96681	7.75894	0.207872	0.400584	0.113845	10.3936	FALSE	3.74577e-11	3.84882e-10	FALSE	NA
ENSG00000176476	SGF29	6.63116	6.42331	0.207848	0.0730647	0.0207648	10.3924	FALSE	0.353124	0.620928	FALSE	NA
ENSG00000149179	CSTPP1	6.62551	6.41769	0.207819	0.0744101	0.0211471	10.3909	FALSE	7.44308e-11	7.15292e-10	FALSE	NA
ENSG00000100567	PSMA3	8.40562	8.19787	0.207747	0.484611	0.137725	10.3873	FALSE	6.19311e-20	8.6801e-18	FALSE	NA
ENSG00000008838	MED24	6.63881	6.43107	0.207747	0.115064	0.0327007	10.3873	FALSE	0.129629	0.246606	FALSE	NA
ENSG00000146463	ZMYM4	7.29629	7.08854	0.207743	0.228428	0.0649184	10.3872	FALSE	0.0732064	0.145921	FALSE	NA
ENSG00000189337	KAZN	6.62541	6.41769	0.207721	0.0687814	0.0195474	10.386	FALSE	0.0371665	0.0780497	FALSE	NA
ENSG00000113645	WWC1	7.39174	7.18405	0.207692	0.294397	0.0836668	10.3846	FALSE	2.84916e-05	0.000101777	FALSE	NA
ENSG00000157379	DHRS1	6.67045	6.46278	0.207679	0.142802	0.0405839	10.3839	FALSE	0.284175	0.506979	FALSE	NA
ENSG00000053770	AP5M1	6.65279	6.44516	0.207628	0.096245	0.0273525	10.3814	FALSE	0.870341	1	FALSE	NA
ENSG00000164008	C1orf50	6.76117	6.55357	0.207605	0.168059	0.0477618	10.3802	FALSE	0.00572729	0.0138858	FALSE	NA
ENSG00000161671	EMC10	6.70019	6.49261	0.207582	0.193044	0.0548624	10.3791	FALSE	0.130922	0.248686	FALSE	NA
ENSG00000143384	MCL1	7.79466	7.58708	0.207573	0.244277	0.0694229	10.3787	FALSE	0.00114802	0.00319509	FALSE	NA
ENSG00000075785	RAB7A	7.66667	7.45917	0.207504	0.340919	0.096888	10.3752	FALSE	3.86232e-05	0.000135067	FALSE	NA
ENSG00000147789	ZNF7	6.64071	6.43335	0.207358	0.135628	0.038545	10.3679	FALSE	0.000722035	0.00206807	FALSE	NA
ENSG00000137871	ZNF280D	6.67718	6.46985	0.207327	0.146056	0.0415087	10.3664	FALSE	0.760931	1	FALSE	NA
ENSG00000103061	SLC7A6OS	6.63202	6.42469	0.207327	0.0717449	0.0203897	10.3663	FALSE	4.52926e-09	3.03101e-08	FALSE	NA
ENSG00000143742	SRP9	8.79784	8.59053	0.207307	0.613048	0.174226	10.3654	FALSE	5.70325e-16	1.96526e-14	FALSE	NA
ENSG00000136783	NIPSNAP3A	6.64752	6.44022	0.207304	0.137299	0.0390201	10.3652	FALSE	0.253302	0.456536	FALSE	NA
ENSG00000189241	TSPYL1	6.71637	6.50919	0.20718	0.214433	0.0609411	10.359	FALSE	0.0211323	0.0465331	FALSE	NA
ENSG00000067369	TP53BP1	6.62722	6.42004	0.20718	0.0798743	0.0227	10.359	FALSE	4.67382e-10	3.78088e-09	FALSE	NA
ENSG00000183723	CMTM4	6.63529	6.42815	0.207142	0.0985332	0.0280028	10.3571	FALSE	0.0276694	0.0595904	FALSE	NA
ENSG00000125901	MRPS26	8.65226	8.44513	0.207128	0.242885	0.0690272	10.3564	FALSE	3.65729e-05	0.000128474	FALSE	NA
ENSG00000197622	CDC42SE1	7.15615	6.94902	0.207123	0.273681	0.0777792	10.3561	FALSE	3.10928e-06	1.29586e-05	FALSE	NA
ENSG00000146670	CDCA5	7.05341	6.84629	0.207119	0.356556	0.101332	10.3559	FALSE	0.0510275	0.104467	FALSE	NA
ENSG00000123104	ITPR2	6.66529	6.45818	0.207106	0.176689	0.0502143	10.3553	FALSE	4.44382e-05	0.000153722	FALSE	NA
ENSG00000114770	ABCC5	6.62473	6.41769	0.207037	0.0705788	0.0200583	10.3518	FALSE	0.0142902	0.032369	FALSE	NA
ENSG00000204344	STK19	6.79659	6.5896	0.206991	0.271478	0.0771531	10.3495	FALSE	5.96456e-06	2.39004e-05	FALSE	NA
ENSG00000169019	COMMD8	6.77669	6.56971	0.206977	0.286465	0.0814123	10.3488	FALSE	5.11918e-07	2.43263e-06	FALSE	NA
ENSG00000144451	SPAG16	6.93206	6.72514	0.206917	0.269708	0.0766503	10.3459	FALSE	1.43239e-09	1.05414e-08	FALSE	NA
ENSG00000180185	FAHD1	6.72855	6.52164	0.20691	0.254057	0.0722023	10.3455	FALSE	7.26557e-05	0.000242588	FALSE	NA
ENSG00000168883	USP39	7.03473	6.82785	0.206873	0.300903	0.0855156	10.3437	FALSE	8.97974e-07	4.08063e-06	FALSE	NA
ENSG00000139990	DCAF5	6.63513	6.42828	0.206849	0.0798879	0.0227039	10.3425	FALSE	7.33454e-07	3.39737e-06	FALSE	NA
ENSG00000049283	EPN3	6.63241	6.42558	0.20683	0.0889853	0.0252894	10.3415	FALSE	5.24217e-08	2.92184e-07	FALSE	NA
ENSG00000170473	PYM1	6.79263	6.58586	0.206763	0.280729	0.0797823	10.3381	FALSE	6.3742e-12	7.74213e-11	FALSE	NA
ENSG00000170545	SMAGP	6.93943	6.73269	0.206738	0.306706	0.0871649	10.3369	FALSE	3.77418e-10	3.12818e-09	FALSE	NA
ENSG00000173950	XXYLT1	6.63399	6.42726	0.206727	0.0844418	0.0239981	10.3364	FALSE	1.46932e-07	7.64956e-07	FALSE	NA
ENSG00000197724	PHF2	6.62568	6.41899	0.20669	0.0876952	0.0249227	10.3345	FALSE	0.0584523	0.11852	FALSE	NA
ENSG00000272888	CHASERR	7.8937	7.68705	0.20665	0.2117	0.0601646	10.3325	FALSE	0.000151624	0.000483228	FALSE	NA
ENSG00000100564	PIGH	6.6423	6.43566	0.206643	0.11719	0.0333051	10.3322	FALSE	0.109339	0.211293	FALSE	NA
ENSG00000104331	BPNT2	6.69939	6.49278	0.20661	0.193862	0.0550949	10.3305	FALSE	0.00389352	0.00972716	FALSE	NA
ENSG00000131748	STARD3	6.66865	6.46207	0.20658	0.165607	0.047065	10.329	FALSE	0.0365051	0.0767383	FALSE	NA
ENSG00000117151	CTBS	6.62581	6.41926	0.206549	0.0732069	0.0208052	10.3274	FALSE	0.164571	0.307176	FALSE	NA
ENSG00000137822	TUBGCP4	6.72238	6.51586	0.206528	0.225847	0.0641851	10.3264	FALSE	0.000457431	0.00135213	FALSE	NA
ENSG00000163635	ATXN7	6.63346	6.42695	0.206513	0.1047	0.0297554	10.3256	FALSE	0.0513688	0.105131	FALSE	NA
ENSG00000144580	CNOT9	6.87354	6.66704	0.206502	0.267296	0.0759647	10.3251	FALSE	1.54937e-09	1.13553e-08	FALSE	NA
ENSG00000166145	SPINT1	7.22192	7.01543	0.206489	0.271147	0.0770591	10.3244	FALSE	0.00163906	0.00445438	FALSE	NA
ENSG00000128294	TPST2	6.62926	6.42278	0.206477	0.0786917	0.0223639	10.3239	FALSE	2.23811e-09	1.59533e-08	FALSE	NA
ENSG00000142632	ARHGEF19	6.64516	6.4387	0.206467	0.1348	0.0383098	10.3233	FALSE	0.0216866	0.0476433	FALSE	NA
ENSG00000182054	IDH2	8.27764	8.07118	0.206455	0.25231	0.0717058	10.3228	FALSE	0.136079	0.257541	FALSE	NA
ENSG00000110074	FOXRED1	6.71157	6.50513	0.20644	0.227234	0.0645791	10.322	FALSE	5.81516e-05	0.000197544	FALSE	NA
ENSG00000198815	FOXJ3	6.63796	6.43154	0.206422	0.0949844	0.0269943	10.3211	FALSE	0.390512	0.679393	FALSE	NA
ENSG00000129354	AP1M2	8.84853	8.64212	0.20641	0.378729	0.107634	10.3205	FALSE	5.64276e-13	8.96659e-12	FALSE	NA
ENSG00000160094	ZNF362	6.62491	6.41851	0.2064	0.0521053	0.0148082	10.32	FALSE	0.0251563	0.0546405	FALSE	NA
ENSG00000241484	ARHGAP8	6.94677	6.74046	0.20631	0.288923	0.082111	10.3155	FALSE	0.00413553	0.0102885	FALSE	NA
ENSG00000065883	CDK13	7.51553	7.30926	0.206265	0.276666	0.0786277	10.3132	FALSE	2.43906e-07	1.21797e-06	FALSE	NA
ENSG00000245848	CEBPA	6.62395	6.41769	0.206262	0.0609013	0.017308	10.3131	FALSE	5.74198e-12	7.07755e-11	FALSE	NA
ENSG00000114933	INO80D	6.74056	6.53438	0.206173	0.216238	0.0614543	10.3086	FALSE	0.00807057	0.0190451	FALSE	NA
ENSG00000100028	SNRPD3	7.91859	7.71244	0.206152	0.201207	0.0571823	10.3076	FALSE	1.75667e-06	7.60404e-06	FALSE	NA
ENSG00000185722	ANKFY1	6.62431	6.41818	0.206129	0.0765212	0.0217471	10.3064	FALSE	0.0561621	0.114304	FALSE	NA
ENSG00000133318	RTN3	8.18841	7.98232	0.206091	0.303765	0.0863291	10.3046	FALSE	1.67311e-09	1.21764e-08	FALSE	NA
ENSG00000136104	RNASEH2B	6.87629	6.67026	0.206032	0.300611	0.0854328	10.3016	FALSE	1.45379e-08	8.9509e-08	FALSE	NA
ENSG00000204209	DAXX	7.50701	7.30099	0.206023	0.223059	0.0633928	10.3011	FALSE	0.00464281	0.0114637	FALSE	NA
ENSG00000141012	GALNS	6.71662	6.51061	0.206007	0.185313	0.0526652	10.3003	FALSE	0.16188	0.302834	FALSE	NA
ENSG00000186153	WWOX	6.65926	6.45326	0.205997	0.126821	0.0360422	10.2998	FALSE	2.22536e-06	9.4806e-06	FALSE	NA
ENSG00000174307	PHLDA3	7.05638	6.85039	0.205986	0.319842	0.0908981	10.2993	FALSE	4.03524e-14	8.60437e-13	FALSE	NA
ENSG00000155034	FBXL18	6.64367	6.4377	0.205967	0.0845336	0.0240242	10.2983	FALSE	0.0104806	0.0242776	FALSE	NA
ENSG00000070495	JMJD6	6.86099	6.65504	0.205951	0.313618	0.0891292	10.2975	FALSE	2.7381e-09	1.92532e-08	FALSE	NA
ENSG00000165948	IFI27L1	6.71715	6.51122	0.205927	0.165177	0.0469427	10.2963	FALSE	0.288049	0.513377	FALSE	NA
ENSG00000139291	TMEM19	6.62383	6.41791	0.20592	0.068965	0.0195996	10.296	FALSE	0.000114499	0.000370978	FALSE	NA
ENSG00000164039	BDH2	6.62997	6.42405	0.205917	0.0943997	0.0268281	10.2959	FALSE	0.304864	0.5414	FALSE	NA
ENSG00000138193	PLCE1	6.6238	6.41791	0.205896	0.047697	0.0135553	10.2948	FALSE	0.184698	0.341221	FALSE	NA
ENSG00000168286	THAP11	6.77815	6.57229	0.205854	0.286243	0.0813493	10.2927	FALSE	0.000239933	0.000740456	FALSE	NA
ENSG00000156052	GNAQ	7.1581	6.95227	0.205825	0.247769	0.0704153	10.2912	FALSE	0.0267679	0.0577917	FALSE	NA
ENSG00000166508	MCM7	8.03226	7.82658	0.205685	0.281963	0.080133	10.2843	FALSE	0.000350177	0.00105563	FALSE	NA
ENSG00000120334	CENPL	6.69695	6.4913	0.205648	0.118363	0.0336383	10.2824	FALSE	0.0235869	0.0514916	FALSE	NA
ENSG00000198056	PRIM1	6.72354	6.5179	0.205636	0.244807	0.0695735	10.2818	FALSE	0.00237599	0.0062766	FALSE	NA
ENSG00000088451	TGDS	6.6233	6.41769	0.205609	0.0671856	0.0190939	10.2805	FALSE	0.318529	0.564072	FALSE	NA
ENSG00000070366	SMG6	6.6373	6.43171	0.205593	0.0719259	0.0204411	10.2797	FALSE	0.372096	0.650347	FALSE	NA
ENSG00000110583	NAA40	6.65175	6.44617	0.205578	0.138231	0.0392849	10.2789	FALSE	0.0382413	0.0801044	FALSE	NA
ENSG00000019995	ZRANB1	6.71113	6.50556	0.205573	0.23842	0.0677582	10.2787	FALSE	7.62396e-07	3.51316e-06	FALSE	NA
ENSG00000119720	NRDE2	6.73956	6.53399	0.205567	0.224522	0.0638084	10.2783	FALSE	0.00345383	0.00889778	FALSE	NA
ENSG00000092621	PHGDH	9.42434	9.21879	0.205547	0.353795	0.100548	10.2773	FALSE	1.89883e-09	1.36913e-08	FALSE	NA
ENSG00000143753	DEGS1	7.10255	6.897	0.205544	0.311179	0.088436	10.2772	FALSE	2.61492e-08	1.53861e-07	FALSE	NA
ENSG00000177888	ZBTB41	6.66904	6.4635	0.205537	0.168618	0.0479207	10.2768	FALSE	0.255617	0.460177	FALSE	NA
ENSG00000167118	URM1	6.8883	6.68276	0.205531	0.341248	0.0969817	10.2766	FALSE	2.42621e-19	2.71452e-17	FALSE	NA
ENSG00000182220	ATP6AP2	7.96859	7.76307	0.20552	0.271008	0.0770196	10.276	FALSE	2.56395e-06	1.08306e-05	FALSE	NA
ENSG00000144711	IQSEC1	6.6249	6.41939	0.205513	0.0819294	0.0232841	10.2757	FALSE	0.0668426	0.134288	FALSE	NA
ENSG00000105662	CRTC1	6.62415	6.4187	0.205449	0.066905	0.0190142	10.2724	FALSE	9.70587e-07	4.38504e-06	FALSE	NA
ENSG00000071189	SNX13	6.63212	6.42672	0.2054	0.0879472	0.0249943	10.27	FALSE	0.0148088	0.0334526	FALSE	NA
ENSG00000198818	SFT2D1	7.06951	6.86417	0.205342	0.405241	0.115168	10.2671	FALSE	4.38342e-08	2.46857e-07	FALSE	NA
ENSG00000179178	TMEM125	6.66339	6.45806	0.205334	0.150351	0.0427293	10.2667	FALSE	0.00766463	0.0181662	FALSE	NA
ENSG00000272009		6.6307	6.42536	0.205332	0.0805806	0.0229007	10.2666	FALSE	0.129988	0.247176	FALSE	NA
ENSG00000124523	SIRT5	6.62405	6.41876	0.205289	0.067082	0.0190645	10.2645	FALSE	7.19392e-11	6.92949e-10	FALSE	NA
ENSG00000110048	OSBP	7.03972	6.83444	0.205277	0.336555	0.0956478	10.2639	FALSE	0.0122337	0.0280674	FALSE	NA
ENSG00000068784	SRBD1	6.63129	6.42603	0.205265	0.0633193	0.0179952	10.2633	FALSE	4.59518e-05	0.000158518	FALSE	NA
ENSG00000160957	RECQL4	6.63926	6.43402	0.205236	0.10403	0.029565	10.2618	FALSE	0.4313	0.745157	FALSE	NA
ENSG00000230590	FTX	7.31292	7.10769	0.205231	0.38502	0.109422	10.2616	FALSE	3.2812e-13	5.50871e-12	FALSE	NA
ENSG00000104518	GSDMD	7.14914	6.94397	0.205171	0.331616	0.0942441	10.2585	FALSE	0.00775116	0.0183469	FALSE	NA
ENSG00000168090	COPS6	8.11376	7.90863	0.205136	0.35058	0.0996336	10.2568	FALSE	3.8154e-10	3.15396e-09	FALSE	NA
ENSG00000101849	TBL1X	6.72692	6.52179	0.205131	0.255461	0.0726014	10.2566	FALSE	5.94986e-06	2.38492e-05	FALSE	NA
ENSG00000106477	CEP41	6.62282	6.41769	0.20513	0.0707509	0.0201072	10.2565	FALSE	3.32901e-08	1.91806e-07	FALSE	NA
ENSG00000130749	ZC3H4	6.65627	6.45119	0.205082	0.122498	0.0348137	10.2541	FALSE	0.00221453	0.00588749	FALSE	NA
ENSG00000064726	BTBD1	6.624	6.41892	0.205074	0.059197	0.0168236	10.2537	FALSE	0.134616	0.255004	FALSE	NA
ENSG00000244509	APOBEC3C	6.72382	6.51875	0.205072	0.220033	0.0625328	10.2536	FALSE	2.11227e-06	9.03891e-06	FALSE	NA
ENSG00000211456	SACM1L	6.64582	6.4409	0.204927	0.0846081	0.0240453	10.2464	FALSE	0.00188564	0.00507037	FALSE	NA
ENSG00000105438	KDELR1	7.87916	7.67423	0.204921	0.416592	0.118394	10.246	FALSE	1.04082e-12	1.54746e-11	FALSE	NA
ENSG00000074219	TEAD2	6.63618	6.43128	0.204902	0.104796	0.0297828	10.2451	FALSE	1.79403e-05	6.61506e-05	FALSE	NA
ENSG00000013375	PGM3	6.72035	6.51545	0.204899	0.178081	0.05061	10.245	FALSE	0.058143	0.117912	FALSE	NA
ENSG00000084676	NCOA1	7.00264	6.79777	0.204879	0.274425	0.0779907	10.2439	FALSE	0.418795	0.725563	FALSE	NA
ENSG00000104205	SGK3	6.63548	6.43061	0.20487	0.106379	0.0302326	10.2435	FALSE	0.00115094	0.00320151	FALSE	NA
ENSG00000138621	PPCDC	6.62774	6.4229	0.204835	0.048253	0.0137133	10.2417	FALSE	1.41118e-05	5.30212e-05	FALSE	NA
ENSG00000127528	KLF2	6.64204	6.43722	0.204818	0.132208	0.0375731	10.2409	FALSE	0.0912249	0.178725	FALSE	NA
ENSG00000105341	DMAC2	6.7422	6.5374	0.2048	0.221111	0.062839	10.24	FALSE	0.00318123	0.00824317	FALSE	NA
ENSG00000183808	RBM12B	6.62248	6.41769	0.20479	0.0594201	0.016887	10.2395	FALSE	0.143643	0.270461	FALSE	NA
ENSG00000105619	TFPT	6.96953	6.76475	0.204779	0.308614	0.0877072	10.2389	FALSE	5.75002e-10	4.56852e-09	FALSE	NA
ENSG00000171103	TRMT61B	6.67297	6.4682	0.204766	0.179313	0.0509601	10.2383	FALSE	0.703809	1	FALSE	NA
ENSG00000141252	VPS53	6.62979	6.42503	0.204765	0.0757796	0.0215363	10.2382	FALSE	0.00555041	0.0134989	FALSE	NA
ENSG00000104320	NBN	6.75344	6.54875	0.204686	0.177911	0.0505619	10.2343	FALSE	8.68198e-06	3.38752e-05	FALSE	NA
ENSG00000104671	DCTN6	6.92396	6.71929	0.204667	0.296784	0.0843452	10.2333	FALSE	1.21645e-07	6.41564e-07	FALSE	NA
ENSG00000075131	TIPIN	6.67161	6.46699	0.204615	0.132866	0.0377602	10.2308	FALSE	0.00193937	0.00520475	FALSE	NA
ENSG00000187840	EIF4EBP1	8.30789	8.10329	0.204602	0.394904	0.112231	10.2301	FALSE	6.67944e-07	3.11125e-06	FALSE	NA
ENSG00000244405	ETV5	6.63188	6.42728	0.204597	0.0661481	0.0187991	10.2299	FALSE	0.396223	0.688686	FALSE	NA
ENSG00000005075	POLR2J	7.8008	7.5962	0.204596	0.348328	0.0989938	10.2298	FALSE	3.62608e-10	3.02553e-09	FALSE	NA
ENSG00000104976	SNAPC2	6.7077	6.50311	0.204589	0.17814	0.0506268	10.2295	FALSE	3.16548e-06	1.31708e-05	FALSE	NA
ENSG00000185697	MYBL1	6.64793	6.44334	0.204588	0.0926996	0.0263449	10.2294	FALSE	3.61359e-05	0.00012701	FALSE	NA
ENSG00000139629	GALNT6	6.64248	6.4379	0.204579	0.0911716	0.0259107	10.2289	FALSE	0.334849	0.591044	FALSE	NA
ENSG00000111605	CPSF6	7.12368	6.9192	0.204488	0.245517	0.0697751	10.2244	FALSE	8.09543e-05	0.00026857	FALSE	NA
ENSG00000175283	DOLK	6.6227	6.41822	0.204483	0.0679367	0.0193074	10.2241	FALSE	0.0707702	0.141382	FALSE	NA
ENSG00000088035	ALG6	6.63074	6.42626	0.204482	0.0740465	0.0210438	10.2241	FALSE	0.11797	0.225838	FALSE	NA
ENSG00000128039	SRD5A3	6.69551	6.49104	0.204476	0.122993	0.0349542	10.2238	FALSE	0.196848	0.361952	FALSE	NA
ENSG00000160613	PCSK7	7.32523	7.12077	0.204466	0.263715	0.0749471	10.2233	FALSE	6.0178e-05	0.000203707	FALSE	NA
ENSG00000213988	ZNF90	6.68835	6.48391	0.204445	0.21562	0.0612786	10.2222	FALSE	0.00398823	0.00995183	FALSE	NA
ENSG00000115234	SNX17	7.44902	7.24461	0.204406	0.412405	0.117204	10.2203	FALSE	1.15331e-10	1.05164e-09	FALSE	NA
ENSG00000141098	GFOD2	6.62414	6.41984	0.204298	0.0591802	0.0168188	10.2149	FALSE	5.5317e-05	0.000188583	FALSE	NA
ENSG00000111846	GCNT2	6.80002	6.59579	0.204235	0.299083	0.0849983	10.2118	FALSE	0.00173	0.00468113	FALSE	NA
ENSG00000157617	C2CD2	6.63794	6.43377	0.204169	0.0853595	0.0242589	10.2085	FALSE	0.000564944	0.00164575	FALSE	NA
ENSG00000171202	TMEM126A	7.04834	6.84419	0.204148	0.386355	0.109801	10.2074	FALSE	3.21877e-08	1.86124e-07	FALSE	NA
ENSG00000000460	C1orf112	6.63747	6.43334	0.204135	0.0902434	0.0256469	10.2068	FALSE	0.00479751	0.0118082	FALSE	NA
ENSG00000132323	ILKAP	7.1112	6.90709	0.204102	0.379945	0.107979	10.2051	FALSE	3.90214e-10	3.21714e-09	FALSE	NA
ENSG00000079819	EPB41L2	7.17495	6.97085	0.204101	0.280308	0.0796626	10.205	FALSE	0.000442376	0.00131198	FALSE	NA
ENSG00000173064	HECTD4	6.64796	6.44389	0.204066	0.161186	0.0458085	10.2033	FALSE	0.0180255	0.0401805	FALSE	NA
ENSG00000185475	TMEM179B	7.40011	7.19607	0.204041	0.557218	0.15836	10.202	FALSE	2.77246e-16	1.08074e-14	FALSE	NA
ENSG00000100325	ASCC2	6.89922	6.69518	0.204039	0.337586	0.0959407	10.2019	FALSE	0.00542602	0.0132293	FALSE	NA
ENSG00000132300	PTCD3	6.999	6.79497	0.204032	0.315504	0.0896652	10.2016	FALSE	1.55691e-05	5.80767e-05	FALSE	NA
ENSG00000182973	CNOT10	6.65359	6.44958	0.20401	0.133576	0.0379619	10.2005	FALSE	0.0135828	0.0308562	FALSE	NA
ENSG00000112655	PTK7	7.08115	6.87716	0.203986	0.292789	0.0832097	10.1993	FALSE	3.26473e-09	2.25244e-08	FALSE	NA
ENSG00000155850	SLC26A2	6.62673	6.42276	0.203973	0.0665288	0.0189073	10.1986	FALSE	0.000604164	0.00175182	FALSE	NA
ENSG00000168496	FEN1	7.58677	7.38282	0.203954	0.269924	0.0767116	10.1977	FALSE	5.79429e-08	3.20381e-07	FALSE	NA
ENSG00000186654	PRR5	6.62792	6.42397	0.203946	0.0800958	0.022763	10.1973	FALSE	0.00397459	0.00991978	FALSE	NA
ENSG00000047315	POLR2B	7.28179	7.07787	0.203924	0.23909	0.0679485	10.1962	FALSE	0.000712692	0.00204324	FALSE	NA
ENSG00000115839	RAB3GAP1	6.82014	6.61622	0.203923	0.265138	0.0753513	10.1961	FALSE	2.57177e-05	9.24462e-05	FALSE	NA
ENSG00000113194	FAF2	7.24633	7.04245	0.203888	0.304907	0.0866536	10.1944	FALSE	1.39191e-05	5.23445e-05	FALSE	NA
ENSG00000146109	ABT1	7.00938	6.80551	0.203877	0.31644	0.0899311	10.1938	FALSE	2.69581e-08	1.58247e-07	FALSE	NA
ENSG00000154122	ANKH	6.64616	6.44231	0.20385	0.14258	0.0405208	10.1925	FALSE	0.0401862	0.0838546	FALSE	NA
ENSG00000162613	FUBP1	7.679	7.47517	0.203831	0.203878	0.0579414	10.1915	FALSE	1.41588e-06	6.22547e-06	FALSE	NA
ENSG00000179241	LDLRAD3	6.62394	6.42017	0.203773	0.0581697	0.0165316	10.1886	FALSE	0.00832363	0.0196052	FALSE	NA
ENSG00000130522	JUND	8.97257	8.76881	0.203767	0.180888	0.0514077	10.1883	FALSE	2.03045e-07	1.0275e-06	FALSE	NA
ENSG00000197409	H3C4	6.62465	6.42092	0.20373	0.0528164	0.0150103	10.1865	FALSE	0.00178836	0.00482544	FALSE	NA
ENSG00000122863	CHST3	6.63043	6.42675	0.203682	0.0937751	0.0266506	10.1841	FALSE	0.00298848	0.00778578	FALSE	NA
ENSG00000273247	RAB33B-AS1	6.62368	6.42002	0.203659	0.0635329	0.0180558	10.1829	FALSE	0.084921	0.167215	FALSE	NA
ENSG00000134371	CDC73	7.35529	7.15164	0.203643	0.28435	0.0808113	10.1822	FALSE	0.0339029	0.0715749	FALSE	NA
ENSG00000124688	MAD2L1BP	6.62714	6.42352	0.203623	0.0622313	0.0176859	10.1811	FALSE	0.000154309	0.000491283	FALSE	NA
ENSG00000162408	NOL9	6.62268	6.41907	0.203609	0.0616445	0.0175192	10.1804	FALSE	4.20585e-07	2.02719e-06	FALSE	NA
ENSG00000198824	CHAMP1	6.94057	6.73701	0.203563	0.304699	0.0865946	10.1781	FALSE	1.38178e-13	2.56875e-12	FALSE	NA
ENSG00000117408	IPO13	6.63749	6.43393	0.203561	0.0827742	0.0235242	10.1781	FALSE	2.77677e-09	1.94921e-08	FALSE	NA
ENSG00000128185	DGCR6L	7.04032	6.83678	0.20354	0.385929	0.10968	10.177	FALSE	6.37414e-10	5.03553e-09	FALSE	NA
ENSG00000204568	MRPS18B	7.88827	7.68473	0.20353	0.302977	0.0861052	10.1765	FALSE	9.53047e-05	0.000312521	FALSE	NA
ENSG00000184708	EIF4ENIF1	6.62143	6.41793	0.203506	0.058112	0.0165153	10.1753	FALSE	1.36656e-05	5.14533e-05	FALSE	NA
ENSG00000100422	CERK	6.64528	6.44181	0.203469	0.11826	0.033609	10.1734	FALSE	2.67789e-12	3.59957e-11	FALSE	NA
ENSG00000196459	TRAPPC2	6.6224	6.41899	0.203417	0.0589468	0.0167525	10.1708	FALSE	0.000432669	0.00128503	FALSE	NA
ENSG00000120727	PAIP2	7.0759	6.8725	0.203404	0.25905	0.0736212	10.1702	FALSE	2.78649e-07	1.38151e-06	FALSE	NA
ENSG00000237651	C2orf74	6.88939	6.686	0.203384	0.302649	0.0860118	10.1692	FALSE	4.11312e-19	4.09695e-17	FALSE	NA
ENSG00000185347	TEDC1	6.65586	6.45252	0.20334	0.0828269	0.0235392	10.167	FALSE	0.00669373	0.0160172	FALSE	NA
ENSG00000100410	PHF5A	6.85653	6.65319	0.203338	0.293628	0.0834481	10.1669	FALSE	8.11551e-14	1.58424e-12	FALSE	NA
ENSG00000146828	SLC12A9	6.63587	6.4326	0.203277	0.124706	0.0354411	10.1639	FALSE	0.216005	0.39437	FALSE	NA
ENSG00000134982	APC	6.81464	6.61138	0.203257	0.291007	0.0827031	10.1628	FALSE	0.00457332	0.01131	FALSE	NA
ENSG00000135913	USP37	6.69947	6.49625	0.203224	0.174031	0.049459	10.1612	FALSE	0.022689	0.0497054	FALSE	NA
ENSG00000169131	ZNF354A	6.62297	6.41977	0.203196	0.0632096	0.017964	10.1598	FALSE	0.00892115	0.0209256	FALSE	NA
ENSG00000122870	BICC1	6.62355	6.42039	0.203162	0.0703956	0.0200062	10.1581	FALSE	0.00572345	0.0138791	FALSE	NA
ENSG00000188549	CCDC9B	6.62555	6.42239	0.20316	0.0636035	0.0180759	10.158	FALSE	0.0571311	0.116048	FALSE	NA
ENSG00000257621	PSMA3-AS1	7.29118	7.08804	0.203145	0.224683	0.0638542	10.1573	FALSE	1.21183e-08	7.56197e-08	FALSE	NA
ENSG00000175606	TMEM70	6.95023	6.74711	0.203116	0.285462	0.0811275	10.1558	FALSE	6.44581e-11	6.2964e-10	FALSE	NA
ENSG00000156170	NDUFAF6	6.83802	6.63499	0.20303	0.272697	0.0774995	10.1515	FALSE	1.78172e-12	2.49721e-11	FALSE	NA
ENSG00000115267	IFIH1	6.62268	6.41965	0.20302	0.0644271	0.01831	10.151	FALSE	4.26205e-09	2.87067e-08	FALSE	NA
ENSG00000166833	NAV2	6.62068	6.41769	0.202988	0.0582855	0.0165646	10.1494	FALSE	0.07148	0.142731	FALSE	NA
ENSG00000162300	ZFPL1	7.11919	6.91623	0.202957	0.287906	0.0818219	10.1479	FALSE	0.0010491	0.00293814	FALSE	NA
ENSG00000155792	DEPTOR	6.64162	6.43868	0.202942	0.104196	0.0296122	10.1471	FALSE	0.552022	0.927609	FALSE	NA
ENSG00000163064	EN1	6.67005	6.46712	0.202923	0.181441	0.051565	10.1462	FALSE	0.00134436	0.00370272	FALSE	NA
ENSG00000108669	CYTH1	6.68112	6.4782	0.202912	0.148436	0.0421849	10.1456	FALSE	0.298385	0.530358	FALSE	NA
ENSG00000136982	DSCC1	6.78683	6.58393	0.202899	0.219601	0.06241	10.145	FALSE	7.39139e-06	2.92328e-05	FALSE	NA
ENSG00000070214	SLC44A1	6.89687	6.69399	0.202883	0.310587	0.0882679	10.1442	FALSE	0.000447806	0.00132672	FALSE	NA
ENSG00000167987	VPS37C	6.64317	6.4403	0.202873	0.10037	0.0285249	10.1437	FALSE	0.0134115	0.0305004	FALSE	NA
ENSG00000134287	ARF3	6.91868	6.71581	0.202869	0.246167	0.0699598	10.1434	FALSE	4.99715e-06	2.02319e-05	FALSE	NA
ENSG00000125354	SEPTIN6	7.47949	7.27664	0.202842	0.366871	0.104264	10.1421	FALSE	1.41997e-07	7.41428e-07	FALSE	NA
ENSG00000139645	ANKRD52	6.62471	6.42194	0.202773	0.0623969	0.017733	10.1386	FALSE	3.26526e-06	1.35589e-05	FALSE	NA
ENSG00000110906	KCTD10	6.6374	6.43463	0.20277	0.0671021	0.0190702	10.1385	FALSE	1.74869e-05	6.46701e-05	FALSE	NA
ENSG00000105671	DDX49	7.66279	7.46004	0.202752	0.304471	0.0865297	10.1376	FALSE	9.42745e-08	5.06233e-07	FALSE	NA
ENSG00000047188	YTHDC2	6.62491	6.42222	0.202694	0.0828636	0.0235496	10.1347	FALSE	0.227695	0.413973	FALSE	NA
ENSG00000181666	ZNF875	6.62182	6.41913	0.202691	0.0584906	0.0166229	10.1346	FALSE	4.99369e-08	2.7934e-07	FALSE	NA
ENSG00000136247	ZDHHC4	6.62394	6.42133	0.202609	0.0834959	0.0237293	10.1305	FALSE	0.137483	0.260001	FALSE	NA
ENSG00000088808	PPP1R13B	6.62239	6.41979	0.202595	0.0621012	0.017649	10.1297	FALSE	0.62895	1	FALSE	NA
ENSG00000122218	COPA	7.98254	7.77996	0.20258	0.17895	0.0508569	10.129	FALSE	0.0414236	0.0861052	FALSE	NA
ENSG00000101216	GMEB2	6.62027	6.41769	0.202579	0.055725	0.0158369	10.1289	FALSE	1.94409e-08	1.17266e-07	FALSE	NA
ENSG00000197959	DNM3	6.62406	6.42152	0.202542	0.0692199	0.0196721	10.1271	FALSE	4.11421e-10	3.37227e-09	FALSE	NA
ENSG00000149300	C11orf52	6.64112	6.43859	0.202536	0.101527	0.0288537	10.1268	FALSE	0.0181811	0.0404985	FALSE	NA
ENSG00000139163	ETNK1	6.6892	6.48669	0.202514	0.163398	0.0464373	10.1257	FALSE	0.0697072	0.139459	FALSE	NA
ENSG00000149573	MPZL2	6.62514	6.42264	0.202506	0.0629011	0.0178763	10.1253	FALSE	1.95354e-07	9.90589e-07	FALSE	NA
ENSG00000104852	SNRNP70	7.949	7.74655	0.202445	0.223372	0.0634818	10.1222	FALSE	1.0482e-05	4.03683e-05	FALSE	NA
ENSG00000172461	FUT9	6.62013	6.41769	0.202442	0.0629037	0.017877	10.1221	FALSE	0.0945702	0.18464	FALSE	NA
ENSG00000102226	USP11	7.02991	6.8275	0.202409	0.318474	0.0905094	10.1205	FALSE	0.00286485	0.007484	FALSE	NA
ENSG00000145331	TRMT10A	6.62064	6.41824	0.202402	0.0543145	0.015436	10.1201	FALSE	2.88878e-11	3.05119e-10	FALSE	NA
ENSG00000205517	RGL3	6.62122	6.41883	0.202392	0.0492707	0.0140026	10.1196	FALSE	0.37539	0.655554	FALSE	NA
ENSG00000142186	SCYL1	7.29977	7.09739	0.20238	0.29505	0.0838524	10.119	FALSE	0.0247758	0.0539077	FALSE	NA
ENSG00000166140	ZFYVE19	6.62943	6.42708	0.202353	0.0682011	0.0193825	10.1177	FALSE	0.00352937	0.00907364	FALSE	NA
ENSG00000156136	DCK	6.64165	6.43934	0.20231	0.10812	0.0307272	10.1155	FALSE	0.0036504	0.00934477	FALSE	NA
ENSG00000108588	CCDC47	7.31884	7.11655	0.202294	0.182698	0.0519222	10.1147	FALSE	0.180154	0.333815	FALSE	NA
ENSG00000177606	JUN	8.42363	8.22136	0.202267	0.315536	0.0896743	10.1134	FALSE	4.90433e-12	6.15459e-11	FALSE	NA
ENSG00000006210	CX3CL1	6.63939	6.43712	0.202267	0.0851464	0.0241983	10.1134	FALSE	0.613698	1	FALSE	NA
ENSG00000183779	ZNF703	6.66213	6.45987	0.202259	0.210169	0.0597293	10.1129	FALSE	0.00302923	0.00787713	FALSE	NA
ENSG00000164366	CCDC127	6.62135	6.41913	0.202225	0.0474564	0.013487	10.1113	FALSE	0.0394832	0.0824428	FALSE	NA
ENSG00000165997	ARL5B	6.6199	6.41769	0.202207	0.0619787	0.0176141	10.1104	FALSE	0.11355	0.218273	FALSE	NA
ENSG00000163041	H3-3A	11.1222	10.92	0.202205	0.578553	0.164423	10.1102	FALSE	6.14248e-11	6.02565e-10	FALSE	NA
ENSG00000130517	PGPEP1	6.62151	6.41932	0.202188	0.0592683	0.0168439	10.1094	FALSE	0.235164	0.426398	FALSE	NA
ENSG00000123636	BAZ2B	7.18797	6.98581	0.202166	0.265225	0.0753761	10.1083	FALSE	1.45451e-07	7.57877e-07	FALSE	NA
ENSG00000164096	C4orf3	7.26575	7.06359	0.202157	0.45384	0.12898	10.1078	FALSE	2.87798e-12	3.85192e-11	FALSE	NA
ENSG00000135083	CCNJL	6.6202	6.41805	0.202148	0.0526764	0.0149705	10.1074	FALSE	3.25273e-06	1.35113e-05	FALSE	NA
ENSG00000176393	RNPEP	7.61964	7.41749	0.202145	0.270943	0.0770011	10.1072	FALSE	1.37936e-08	8.54325e-08	FALSE	NA
ENSG00000141627	DYM	6.66351	6.46139	0.202121	0.11926	0.0338934	10.1061	FALSE	0.0698108	0.139599	FALSE	NA
ENSG00000133048	CHI3L1	6.6198	6.41769	0.202113	0.0525268	0.014928	10.1056	FALSE	0.034791	0.0733574	FALSE	NA
ENSG00000101084	RAB5IF	8.13524	7.93317	0.202066	0.437535	0.124346	10.1033	FALSE	3.52844e-17	1.82089e-15	FALSE	NA
ENSG00000162702	ZNF281	6.76246	6.5604	0.202057	0.256707	0.0729552	10.1028	FALSE	1.06959e-05	4.10903e-05	FALSE	NA
ENSG00000178761	FAM219B	6.63714	6.43509	0.202055	0.0842782	0.0239516	10.1027	FALSE	0.189991	0.350272	FALSE	NA
ENSG00000198715	GLMP	6.62578	6.42376	0.202023	0.078139	0.0222069	10.1011	FALSE	4.1457e-08	2.34741e-07	FALSE	NA
ENSG00000005194	CIAPIN1	7.12277	6.92077	0.201997	0.38959	0.11072	10.0998	FALSE	1.99028e-12	2.76776e-11	FALSE	NA
ENSG00000120333	MRPS14	7.05824	6.85627	0.201969	0.388392	0.11038	10.0985	FALSE	1.09972e-12	1.6215e-11	FALSE	NA
ENSG00000137947	GTF2B	6.77353	6.57158	0.201949	0.207906	0.0590861	10.0975	FALSE	1.42598e-05	5.35331e-05	FALSE	NA
ENSG00000106330	MOSPD3	6.64077	6.43892	0.201853	0.0979272	0.0278306	10.0926	FALSE	0.0130217	0.0296735	FALSE	NA
ENSG00000182158	CREB3L2	6.61953	6.41769	0.201845	0.0410858	0.0116764	10.0922	FALSE	0.125182	0.238838	FALSE	NA
ENSG00000166848	TERF2IP	7.26213	7.06032	0.201806	0.365289	0.103814	10.0903	FALSE	9.35714e-07	4.23362e-06	FALSE	NA
ENSG00000272894	MIOS-DT	6.6202	6.41842	0.201784	0.0501859	0.0142627	10.0892	FALSE	0.0251324	0.0545979	FALSE	NA
ENSG00000143622	RIT1	6.63135	6.42958	0.201768	0.0648679	0.0184353	10.0884	FALSE	0.00500429	0.0122736	FALSE	NA
ENSG00000134283	PPHLN1	6.99143	6.78967	0.201766	0.324037	0.0920902	10.0883	FALSE	0.00017262	0.000544853	FALSE	NA
ENSG00000185808	PIGP	6.89318	6.69145	0.201729	0.318559	0.0905335	10.0865	FALSE	4.6834e-18	3.31936e-16	FALSE	NA
ENSG00000130787	HIP1R	6.63259	6.43087	0.20172	0.100965	0.028694	10.086	FALSE	0.0613452	0.124003	FALSE	NA
ENSG00000115657	ABCB6	6.61937	6.41769	0.201685	0.0488149	0.013873	10.0843	FALSE	0.451111	0.773919	FALSE	NA
ENSG00000162971	TYW5	6.64011	6.43852	0.20159	0.0941813	0.026766	10.0795	FALSE	0.374739	0.654599	FALSE	NA
ENSG00000168216	LMBRD1	6.62082	6.41929	0.201526	0.0507492	0.0144228	10.0763	FALSE	0.17253	0.321023	FALSE	NA
ENSG00000161533	ACOX1	6.70139	6.49992	0.201475	0.199576	0.0567189	10.0738	FALSE	0.0416295	0.0864757	FALSE	NA
ENSG00000270547	LINC01235	7.36433	7.16292	0.20141	0.400804	0.113907	10.0705	FALSE	1.51566e-05	5.66398e-05	FALSE	NA
ENSG00000116580	GON4L	7.42327	7.22188	0.201389	0.303945	0.0863801	10.0695	FALSE	0.00174024	0.00470475	FALSE	NA
ENSG00000165527	ARF6	7.51907	7.31769	0.201378	0.314557	0.089396	10.0689	FALSE	0.000101311	0.000330826	FALSE	NA
ENSG00000204991	SPIRE2	6.66116	6.45978	0.201378	0.202588	0.0575749	10.0689	FALSE	0.00337673	0.00871898	FALSE	NA
ENSG00000134247	PTGFRN	6.63652	6.43516	0.201356	0.063366	0.0180084	10.0678	FALSE	4.11113e-06	1.68083e-05	FALSE	NA
ENSG00000133114	GPALPP1	6.77437	6.57302	0.201351	0.214516	0.0609646	10.0676	FALSE	0.00614961	0.0148061	FALSE	NA
ENSG00000164654	MIOS	6.62711	6.4258	0.20131	0.0854435	0.0242828	10.0655	FALSE	1.93442e-05	7.08662e-05	FALSE	NA
ENSG00000163002	NUP35	6.6222	6.42094	0.201256	0.059748	0.0169802	10.0628	FALSE	0.00581294	0.0140825	FALSE	NA
ENSG00000214022	REPIN1	7.15574	6.9545	0.201242	0.263781	0.0749656	10.0621	FALSE	0.1746	0.324584	FALSE	NA
ENSG00000204351	SKIV2L	6.62172	6.42054	0.20118	0.0560286	0.0159232	10.059	FALSE	7.07452e-10	5.52583e-09	FALSE	NA
ENSG00000213047	DENND1B	6.6244	6.42326	0.201133	0.0538147	0.015294	10.0566	FALSE	0.124148	0.23701	FALSE	NA
ENSG00000215440	NPEPL1	6.62907	6.428	0.201071	0.0898003	0.025521	10.0535	FALSE	0.0383391	0.0802823	FALSE	NA
ENSG00000162105	SHANK2	6.65929	6.45823	0.201063	0.138154	0.0392629	10.0532	FALSE	0.0182811	0.0407065	FALSE	NA
ENSG00000143375	CGN	6.61873	6.41769	0.201045	0.0511738	0.0145434	10.0522	FALSE	0.0500229	0.102562	FALSE	NA
ENSG00000003096	KLHL13	6.61872	6.41769	0.201028	0.0544868	0.015485	10.0514	FALSE	0.152551	0.286326	FALSE	NA
ENSG00000166233	ARIH1	6.72238	6.52137	0.20101	0.20178	0.0573452	10.0505	FALSE	0.000765866	0.00218914	FALSE	NA
ENSG00000170791	CHCHD7	6.63019	6.42926	0.200927	0.0741803	0.0210818	10.0464	FALSE	7.38708e-05	0.000246381	FALSE	NA
ENSG00000197063	MAFG	6.75379	6.55291	0.200884	0.249482	0.0709019	10.0442	FALSE	0.0759441	0.150872	FALSE	NA
ENSG00000035499	DEPDC1B	6.62248	6.42162	0.20086	0.0638897	0.0181573	10.043	FALSE	6.38523e-07	2.98872e-06	FALSE	NA
ENSG00000100242	SUN2	6.61852	6.41769	0.200832	0.0544807	0.0154833	10.0416	FALSE	7.61033e-07	3.50817e-06	FALSE	NA
ENSG00000008083	JARID2	6.63835	6.43753	0.20082	0.100086	0.0284441	10.041	FALSE	0.0349967	0.0737788	FALSE	NA
ENSG00000183963	SMTN	6.64985	6.44904	0.200812	0.0468123	0.0133039	10.0406	FALSE	0.640423	1	FALSE	NA
ENSG00000177697	CD151	8.13059	7.92983	0.200769	0.350557	0.0996271	10.0384	FALSE	1.40757e-12	2.00893e-11	FALSE	NA
ENSG00000042493	CAPG	7.94344	7.7427	0.200737	0.456182	0.129645	10.0368	FALSE	1.00642e-10	9.32001e-10	FALSE	NA
ENSG00000120875	DUSP4	6.63445	6.43373	0.200724	0.113005	0.0321156	10.0362	FALSE	0.000114479	0.000370978	FALSE	NA
ENSG00000021355	SERPINB1	6.94062	6.7399	0.200722	0.330737	0.0939945	10.0361	FALSE	5.35903e-08	2.97902e-07	FALSE	NA
ENSG00000161513	FDXR	6.88994	6.68923	0.200718	0.261692	0.0743719	10.0359	FALSE	1.33677e-05	5.0484e-05	FALSE	NA
ENSG00000166452	AKIP1	6.71469	6.51401	0.200679	0.173808	0.0493956	10.0339	FALSE	0.000163314	0.00051784	FALSE	NA
ENSG00000117280	RAB29	6.61835	6.41769	0.200656	0.0493508	0.0140253	10.0328	FALSE	0.653121	1	FALSE	NA
ENSG00000047249	ATP6V1H	6.63286	6.43225	0.200614	0.0624787	0.0177562	10.0307	FALSE	0.71055	1	FALSE	NA
ENSG00000066135	KDM4A	6.67611	6.47551	0.200599	0.177057	0.050319	10.03	FALSE	0.00151713	0.00414742	FALSE	NA
ENSG00000182473	EXOC7	7.03469	6.8341	0.200599	0.282677	0.0803359	10.03	FALSE	0.0235425	0.0514128	FALSE	NA
ENSG00000186871	ERCC6L	6.61818	6.41769	0.200492	0.0529634	0.015052	10.0246	FALSE	8.57524e-07	3.91679e-06	FALSE	NA
ENSG00000127452	FBXL12	7.19403	6.99359	0.200441	0.298949	0.0849603	10.022	FALSE	0.0130022	0.0296345	FALSE	NA
ENSG00000136720	HS6ST1	6.80359	6.60316	0.20043	0.221538	0.0629605	10.0215	FALSE	0.697953	1	FALSE	NA
ENSG00000137824	RMDN3	6.61874	6.41831	0.200421	0.0387833	0.0110221	10.021	FALSE	0.0513454	0.105101	FALSE	NA
ENSG00000185883	ATP6V0C	8.12632	7.92593	0.200397	0.42883	0.121872	10.0199	FALSE	8.1337e-16	2.6984e-14	FALSE	NA
ENSG00000130159	ECSIT	7.2967	7.09632	0.200371	0.350778	0.09969	10.0185	FALSE	0.00789615	0.0186688	FALSE	NA
ENSG00000221926	TRIM16	6.67471	6.47434	0.20037	0.165847	0.0471333	10.0185	FALSE	0.0654866	0.13184	FALSE	NA
ENSG00000074603	DPP8	6.61805	6.41769	0.200362	0.0423477	0.0120351	10.0181	FALSE	0.0352789	0.0743235	FALSE	NA
ENSG00000066455	GOLGA5	6.6255	6.42515	0.200348	0.057523	0.0163479	10.0174	FALSE	0.00199129	0.00533491	FALSE	NA
ENSG00000174405	LIG4	6.61802	6.41769	0.200329	0.0520018	0.0147788	10.0164	FALSE	5.02874e-06	2.034e-05	FALSE	NA
ENSG00000234678	ELF3-AS1	6.62471	6.4244	0.200308	0.0846343	0.0240528	10.0154	FALSE	0.0667408	0.134105	FALSE	NA
ENSG00000140943	MBTPS1	7.30701	7.10671	0.200292	0.270405	0.0768481	10.0146	FALSE	0.0070963	0.0168962	FALSE	NA
ENSG00000099917	MED15	6.71646	6.5162	0.200264	0.142508	0.0405004	10.0132	FALSE	0.714148	1	FALSE	NA
ENSG00000185909	KLHDC8B	6.61793	6.41769	0.200245	0.0521811	0.0148297	10.0122	FALSE	0.106272	0.205557	FALSE	NA
ENSG00000110429	FBXO3	6.97368	6.77343	0.200242	0.268619	0.0763406	10.0121	FALSE	0.000318305	0.000966068	FALSE	NA
ENSG00000041353	RAB27B	6.62707	6.42684	0.200231	0.0791672	0.0224991	10.0115	FALSE	7.77641e-06	3.05906e-05	FALSE	NA
ENSG00000076513	ANKRD13A	6.63199	6.43176	0.200223	0.10349	0.0294117	10.0111	FALSE	0.00654968	0.0156966	FALSE	NA
ENSG00000179913	B3GNT3	6.63418	6.43396	0.200221	0.0632362	0.0179715	10.0111	FALSE	0.00656273	0.0157218	FALSE	NA
ENSG00000081665	ZNF506	6.66983	6.46965	0.200186	0.146824	0.041727	10.0093	FALSE	0.106271	0.205557	FALSE	NA
ENSG00000105393	BABAM1	7.86415	7.66401	0.200141	0.347565	0.0987769	10.007	FALSE	1.48483e-12	2.10953e-11	FALSE	NA
ENSG00000111859	NEDD9	6.63444	6.4343	0.20014	0.101206	0.0287624	10.007	FALSE	0.352354	0.620012	FALSE	NA
ENSG00000130349	MTRES1	6.82547	6.62534	0.200137	0.319692	0.0908554	10.0069	FALSE	1.66656e-13	3.03042e-12	FALSE	NA
ENSG00000185728	YTHDF3	6.62132	6.42119	0.200132	0.0692789	0.0196889	10.0066	FALSE	0.364201	0.638337	FALSE	NA
ENSG00000130066	SAT1	8.99923	8.79913	0.200105	0.345577	0.098212	10.0053	FALSE	8.05996e-12	9.53889e-11	FALSE	NA
ENSG00000108854	SMURF2	6.67818	6.47808	0.200102	0.181709	0.0516412	10.0051	FALSE	4.95568e-05	0.000170061	FALSE	NA
ENSG00000184900	SUMO3	7.10164	6.90155	0.200093	0.326418	0.0927669	10.0046	FALSE	5.57792e-08	3.0924e-07	FALSE	NA
ENSG00000162836	ACP6	6.64908	6.44899	0.200086	0.142078	0.040378	10.0043	FALSE	0.00282273	0.00738016	FALSE	NA
ENSG00000140406	TLNRD1	6.62306	6.42303	0.200031	0.0651272	0.0185089	10.0015	FALSE	9.41637e-05	0.000309186	FALSE	NA
ENSG00000187605	TET3	6.6177	6.41769	0.200012	0.0514717	0.0146281	10.0006	FALSE	0.226985	0.412742	FALSE	NA
ENSG00000136940	PDCL	6.61769	6.41769	0.199999	0.0389581	0.0110718	9.99993	FALSE	0.366747	0.642077	FALSE	NA
ENSG00000007866	TEAD3	6.62044	6.42045	0.19999	0.0563208	0.0160062	9.9995	FALSE	1.37913e-05	5.19109e-05	FALSE	NA
ENSG00000066777	ARFGEF1	6.63589	6.4359	0.199989	0.106006	0.0301266	9.99944	FALSE	0.218019	0.397598	FALSE	NA
ENSG00000177981	ASB8	6.62185	6.42187	0.199974	0.0688942	0.0195795	9.99871	FALSE	0.0737943	0.14697	FALSE	NA
ENSG00000128272	ATF4	9.16613	8.9662	0.199932	0.235035	0.0667963	9.9966	FALSE	0.000197648	0.000618221	FALSE	NA
ENSG00000146063	TRIM41	6.63063	6.4307	0.199926	0.0759251	0.0215777	9.99632	FALSE	0.00860571	0.0202238	FALSE	NA
ENSG00000196458	ZNF605	6.61819	6.41828	0.199909	0.0521534	0.0148218	9.99546	FALSE	0.0827528	0.163177	FALSE	NA
ENSG00000163608	NEPRO	6.64097	6.44113	0.199841	0.11444	0.0325235	9.99204	FALSE	0.000343204	0.00103584	FALSE	NA
ENSG00000148358	GPR107	6.61788	6.41807	0.199813	0.0477243	0.0135631	9.99065	FALSE	0.0687454	0.13769	FALSE	NA
ENSG00000131238	PPT1	7.2218	7.02199	0.199806	0.326251	0.0927195	9.99031	FALSE	2.08083e-09	1.49174e-08	FALSE	NA
ENSG00000023516	AKAP11	6.61822	6.41844	0.199785	0.0418205	0.0118853	9.98926	FALSE	0.00221374	0.00588664	FALSE	NA
ENSG00000130935	NOL11	6.83052	6.63075	0.199767	0.211394	0.0600775	9.98837	FALSE	4.11141e-05	0.000143216	FALSE	NA
ENSG00000175782	SLC35E3	6.62624	6.42648	0.199764	0.0977396	0.0277773	9.98819	FALSE	0.714874	1	FALSE	NA
ENSG00000198929	NOS1AP	6.61741	6.41769	0.199717	0.0479626	0.0136308	9.98585	FALSE	0.177956	0.330479	FALSE	NA
ENSG00000228630	HOTAIR	6.63593	6.43623	0.199703	0.0962647	0.0273581	9.98515	FALSE	7.83759e-06	3.08119e-05	FALSE	NA
ENSG00000138600	SPPL2A	7.11418	6.91449	0.199692	0.284483	0.0808492	9.98459	FALSE	0.0603328	0.122134	FALSE	NA
ENSG00000106991	ENG	6.6188	6.41914	0.199662	0.0544069	0.0154623	9.98312	FALSE	7.70775e-07	3.55046e-06	FALSE	NA
ENSG00000103196	CRISPLD2	6.6175	6.41785	0.199647	0.0414941	0.0117925	9.98233	FALSE	0.0912001	0.178704	FALSE	NA
ENSG00000198783	ZNF830	6.62865	6.42911	0.199539	0.0750048	0.0213161	9.97694	FALSE	0.382879	0.666951	FALSE	NA
ENSG00000139998	RAB15	6.6172	6.41769	0.199508	0.0456071	0.0129614	9.97539	FALSE	0.0734362	0.146356	FALSE	NA
ENSG00000172922	RNASEH2C	7.32469	7.1252	0.199495	0.472544	0.134296	9.97474	FALSE	2.77855e-15	7.96772e-14	FALSE	NA
ENSG00000198363	ASPH	6.85428	6.65481	0.199473	0.327859	0.0931764	9.97364	FALSE	0.0122708	0.0281371	FALSE	NA
ENSG00000117305	HMGCL	6.61757	6.41811	0.199453	0.0505529	0.014367	9.97266	FALSE	1.21592e-05	4.62419e-05	FALSE	NA
ENSG00000149269	PAK1	6.96338	6.76393	0.199442	0.28547	0.0811298	9.97211	FALSE	6.73168e-05	0.000226276	FALSE	NA
ENSG00000184564	SLITRK6	6.71462	6.51519	0.199426	0.235583	0.0669521	9.97131	FALSE	9.49329e-12	1.10802e-10	FALSE	NA
ENSG00000139718	SETD1B	6.61711	6.41769	0.199424	0.0439012	0.0124766	9.97122	FALSE	0.172718	0.321325	FALSE	NA
ENSG00000269609	C10orf95-AS1	6.67415	6.47472	0.199424	0.158544	0.0450576	9.97119	FALSE	0.000516362	0.00151484	FALSE	NA
ENSG00000077235	GTF3C1	6.63014	6.43074	0.199403	0.0938872	0.0266825	9.97017	FALSE	2.89293e-09	2.02278e-08	FALSE	NA
ENSG00000116863	ADPRS	7.36505	7.16566	0.199386	0.440317	0.125137	9.96929	FALSE	5.37854e-10	4.30076e-09	FALSE	NA
ENSG00000100814	CCNB1IP1	7.90142	7.70205	0.199367	0.420994	0.119645	9.96833	FALSE	2.24582e-07	1.13007e-06	FALSE	NA
ENSG00000137767	SQOR	6.89067	6.69131	0.199366	0.318917	0.0906352	9.96832	FALSE	5.79997e-13	9.13495e-12	FALSE	NA
ENSG00000106400	ZNHIT1	8.02099	7.82164	0.199348	0.404315	0.114905	9.96742	FALSE	1.42514e-10	1.27618e-09	FALSE	NA
ENSG00000140451	PIF1	6.61704	6.41769	0.199347	0.0602082	0.017111	9.96736	FALSE	0.000784384	0.00223797	FALSE	NA
ENSG00000040608	RTN4R	6.61702	6.41769	0.199333	0.0493515	0.0140255	9.96664	FALSE	5.72337e-05	0.000194851	FALSE	NA
ENSG00000058063	ATP11B	6.617	6.41769	0.199314	0.0380564	0.0108155	9.96571	FALSE	9.60056e-05	0.000314489	FALSE	NA
ENSG00000101363	MANBAL	6.79601	6.5967	0.199311	0.244792	0.0695692	9.96556	FALSE	8.18963e-07	3.75303e-06	FALSE	NA
ENSG00000082258	CCNT2	6.61871	6.41942	0.19929	0.0410866	0.0116767	9.96452	FALSE	0.308078	0.54673	FALSE	NA
ENSG00000099284	MACROH2A2	7.03961	6.84033	0.199282	0.345669	0.098238	9.96408	FALSE	6.32747e-12	7.69288e-11	FALSE	NA
ENSG00000185189	NRBP2	6.61687	6.41769	0.199184	0.04005	0.0113821	9.95919	FALSE	0.0291565	0.062294	FALSE	NA
ENSG00000136891	TEX10	6.61994	6.42078	0.199164	0.0578572	0.0164428	9.9582	FALSE	9.11347e-05	0.000299793	FALSE	NA
ENSG00000007372	PAX6	6.61706	6.41792	0.19914	0.0449856	0.0127848	9.95698	FALSE	0.30323	0.538587	FALSE	NA
ENSG00000161955	TNFSF13	6.61862	6.4195	0.199121	0.0389215	0.0110614	9.95606	FALSE	0.0637155	0.128502	FALSE	NA
ENSG00000038358	EDC4	6.6168	6.41769	0.199111	0.0445545	0.0126622	9.95554	FALSE	0.0163657	0.0367234	FALSE	NA
ENSG00000078018	MAP2	6.61962	6.42052	0.1991	0.0446777	0.0126973	9.95502	FALSE	0.106872	0.206622	FALSE	NA
ENSG00000148429	USP6NL	6.64626	6.44721	0.199048	0.113795	0.0323403	9.95242	FALSE	0.0137629	0.0312484	FALSE	NA
ENSG00000166483	WEE1	7.17507	6.97603	0.199039	0.238538	0.0677918	9.95195	FALSE	0.00773461	0.0183112	FALSE	NA
ENSG00000117751	PPP1R8	6.62347	6.42448	0.198993	0.0347288	0.00986983	9.94965	FALSE	0.583012	0.97578	FALSE	NA
ENSG00000163257	DCAF16	6.61665	6.41769	0.198957	0.0479789	0.0136354	9.94787	FALSE	6.62027e-06	2.63501e-05	FALSE	NA
ENSG00000104957	YJU2B	6.85479	6.65583	0.198952	0.295033	0.0838473	9.94761	FALSE	0.0655104	0.13186	FALSE	NA
ENSG00000152939	MARVELD2	6.62013	6.42119	0.198946	0.0608038	0.0172802	9.94729	FALSE	8.29477e-05	0.000274599	FALSE	NA
ENSG00000185619	PCGF3	6.62203	6.42308	0.198945	0.0505295	0.0143603	9.94727	FALSE	0.0216447	0.0475764	FALSE	NA
ENSG00000131437	KIF3A	6.64829	6.44937	0.198922	0.143072	0.0406605	9.94612	FALSE	0.116312	0.222903	FALSE	NA
ENSG00000168067	MAP4K2	6.61996	6.42105	0.198917	0.0656051	0.0186447	9.94586	FALSE	0.0020518	0.00548408	FALSE	NA
ENSG00000178878	APOLD1	6.61804	6.41914	0.198901	0.0511364	0.0145328	9.94507	FALSE	1.01438e-06	4.56472e-06	FALSE	NA
ENSG00000185324	CDK10	6.88118	6.68228	0.198899	0.232356	0.0660347	9.94494	FALSE	0.132306	0.251048	FALSE	NA
ENSG00000172409	CLP1	6.61692	6.41805	0.198866	0.0319506	0.00908027	9.94331	FALSE	0.218433	0.398177	FALSE	NA
ENSG00000104835	SARS2	6.63118	6.43233	0.198855	0.0316434	0.00899295	9.94276	FALSE	0.0805844	0.159329	FALSE	NA
ENSG00000130956	HABP4	6.66697	6.46813	0.198837	0.0657771	0.0186936	9.94186	FALSE	0.653826	1	FALSE	NA
ENSG00000196873	CBWD3	6.61652	6.41769	0.198832	0.0442099	0.0125643	9.94161	FALSE	0.104129	0.201725	FALSE	NA
ENSG00000097007	ABL1	6.62847	6.42967	0.198802	0.0931985	0.0264867	9.94012	FALSE	0.0253693	0.0550551	FALSE	NA
ENSG00000072609	CHFR	6.61954	6.42074	0.198794	0.0624449	0.0177466	9.93972	FALSE	0.174657	0.324641	FALSE	NA
ENSG00000104626	ERI1	6.62662	6.42788	0.198743	0.0504186	0.0143288	9.93713	FALSE	0.185265	0.342167	FALSE	NA
ENSG00000146143	PRIM2	6.64364	6.44491	0.198729	0.135024	0.0383734	9.93647	FALSE	0.00176396	0.00476371	FALSE	NA
ENSG00000031823	RANBP3	6.61673	6.41802	0.198708	0.0469663	0.0133477	9.93541	FALSE	0.00227659	0.00603832	FALSE	NA
ENSG00000067182	TNFRSF1A	6.77069	6.572	0.198691	0.241102	0.0685203	9.93454	FALSE	0.119626	0.228868	FALSE	NA
ENSG00000169221	TBC1D10B	6.63446	6.43582	0.198649	0.0904603	0.0257085	9.93246	FALSE	0.136002	0.257433	FALSE	NA
ENSG00000170322	NFRKB	6.94916	6.75054	0.198617	0.291807	0.0829307	9.93084	FALSE	0.10147	0.197216	FALSE	NA
ENSG00000172613	RAD9A	6.65421	6.45563	0.198574	0.129102	0.0366904	9.92872	FALSE	0.39624	0.688686	FALSE	NA
ENSG00000198917	SPOUT1	6.76167	6.5631	0.198571	0.205138	0.0582995	9.92856	FALSE	5.90251e-05	0.00020013	FALSE	NA
ENSG00000184117	NIPSNAP1	7.06263	6.86407	0.198561	0.359346	0.102125	9.92807	FALSE	1.82477e-08	1.10604e-07	FALSE	NA
ENSG00000138448	ITGAV	6.72318	6.52466	0.198515	0.228174	0.0648464	9.92574	FALSE	0.0994225	0.193434	FALSE	NA
ENSG00000166439	RNF169	6.83012	6.63162	0.198497	0.318736	0.0905839	9.92484	FALSE	0.000169993	0.000537649	FALSE	NA
ENSG00000116198	CEP104	6.64618	6.4477	0.198475	0.0804699	0.0228693	9.92375	FALSE	0.475264	0.809344	FALSE	NA
ENSG00000070476	ZXDC	6.61634	6.41798	0.198364	0.0349288	0.00992666	9.91818	FALSE	0.467277	0.799125	FALSE	NA
ENSG00000164054	SHISA5	6.64358	6.44522	0.198359	0.087045	0.0247379	9.91795	FALSE	0.307167	0.545268	FALSE	NA
ENSG00000133884	DPF2	7.09149	6.89315	0.198335	0.27141	0.0771338	9.91676	FALSE	0.000264418	0.000810804	FALSE	NA
ENSG00000104774	MAN2B1	6.63328	6.43497	0.198315	0.104608	0.0297293	9.91574	FALSE	0.0767902	0.152432	FALSE	NA
ENSG00000125249	RAP2A	6.77491	6.5766	0.198314	0.219336	0.0623346	9.91568	FALSE	0.0473447	0.097423	FALSE	NA
ENSG00000120158	RCL1	6.65277	6.45446	0.198309	0.123	0.0349562	9.91543	FALSE	0.013571	0.0308352	FALSE	NA
ENSG00000070047	PHRF1	6.616	6.41769	0.198308	0.0374072	0.010631	9.91539	FALSE	0.140978	0.265804	FALSE	NA
ENSG00000172766	NAA16	6.6301	6.4318	0.198293	0.110317	0.0313518	9.91463	FALSE	0.000363004	0.00109032	FALSE	NA
ENSG00000197312	DDI2	6.62946	6.43118	0.198281	0.0564604	0.0160459	9.91403	FALSE	4.42296e-05	0.000153043	FALSE	NA
ENSG00000204130	RUFY2	6.6188	6.42052	0.198278	0.0493163	0.0140155	9.91389	FALSE	0.180479	0.334367	FALSE	NA
ENSG00000182199	SHMT2	7.81531	7.61704	0.198273	0.302276	0.0859059	9.91364	FALSE	0.00931646	0.0217832	FALSE	NA
ENSG00000053371	AKR7A2	7.01079	6.81252	0.198268	0.301647	0.0857271	9.91341	FALSE	2.42149e-08	1.43139e-07	FALSE	NA
ENSG00000143443	C1orf56	6.62296	6.42472	0.198247	0.0786247	0.0223449	9.91234	FALSE	0.0429869	0.089132	FALSE	NA
ENSG00000085365	SCAMP1	6.62977	6.43155	0.198223	0.0888445	0.0252493	9.91115	FALSE	2.12983e-08	1.27239e-07	FALSE	NA
ENSG00000179832	MROH1	6.67315	6.47495	0.198199	0.175978	0.0500125	9.90993	FALSE	0.00482956	0.0118777	FALSE	NA
ENSG00000170145	SIK2	6.62548	6.42728	0.198198	0.0788602	0.0224118	9.90991	FALSE	0.0253435	0.0550086	FALSE	NA
ENSG00000164292	RHOBTB3	6.62715	6.42895	0.198197	0.100338	0.0285159	9.90985	FALSE	0.00241546	0.00637547	FALSE	NA
ENSG00000103657	HERC1	6.70024	6.50204	0.198196	0.19015	0.0540401	9.90982	FALSE	0.0218347	0.0479264	FALSE	NA
ENSG00000139826	ABHD13	6.61643	6.41824	0.19819	0.031609	0.00898318	9.90951	FALSE	4.25679e-11	4.30651e-10	FALSE	NA
ENSG00000010278	CD9	8.08422	7.88606	0.198167	0.337639	0.0959561	9.90835	FALSE	5.79782e-16	1.98687e-14	FALSE	NA
ENSG00000116857	TMEM9	7.33496	7.13679	0.198167	0.447968	0.127311	9.90834	FALSE	6.11439e-10	4.84567e-09	FALSE	NA
ENSG00000113552	GNPDA1	6.782	6.58384	0.198154	0.226573	0.0643914	9.90771	FALSE	9.89513e-05	0.000323628	FALSE	NA
ENSG00000103266	STUB1	7.91367	7.71551	0.198153	0.327988	0.0932133	9.90764	FALSE	7.17825e-10	5.59985e-09	FALSE	NA
ENSG00000138030	KHK	6.62636	6.42827	0.198088	0.0881166	0.0250425	9.9044	FALSE	0.00470704	0.0116016	FALSE	NA
ENSG00000108039	XPNPEP1	6.61576	6.41769	0.198075	0.0408342	0.011605	9.90376	FALSE	0.267391	0.480127	FALSE	NA
ENSG00000100744	GSKIP	6.64096	6.44289	0.198075	0.0944475	0.0268417	9.90375	FALSE	2.40495e-05	8.68037e-05	FALSE	NA
ENSG00000143624	INTS3	6.74769	6.54963	0.198059	0.213442	0.0606595	9.90293	FALSE	0.207135	0.37919	FALSE	NA
ENSG00000067596	DHX8	6.65303	6.45498	0.198048	0.082525	0.0234534	9.90238	FALSE	0.334146	0.58997	FALSE	NA
ENSG00000230606	LINC02969	6.69637	6.49835	0.198026	0.283132	0.0804653	9.90128	FALSE	5.41054e-06	2.18135e-05	FALSE	NA
ENSG00000077549	CAPZB	7.88447	7.68653	0.197937	0.43177	0.122708	9.89683	FALSE	7.62467e-12	9.08407e-11	FALSE	NA
ENSG00000141873	SLC39A3	6.83582	6.63789	0.197935	0.280326	0.0796678	9.89676	FALSE	2.59845e-05	9.32968e-05	FALSE	NA
ENSG00000143337	TOR1AIP1	6.96806	6.77013	0.19793	0.310541	0.0882549	9.89649	FALSE	0.0148645	0.0335722	FALSE	NA
ENSG00000158445	KCNB1	6.61562	6.41769	0.197928	0.0481331	0.0136793	9.89638	FALSE	0.000225182	0.000699259	FALSE	NA
ENSG00000132964	CDK8	6.6156	6.41769	0.197907	0.0389996	0.0110836	9.89535	FALSE	0.00109399	0.00305564	FALSE	NA
ENSG00000149798	CDC42EP2	6.61845	6.4206	0.197847	0.0563346	0.0160101	9.89233	FALSE	0.000212705	0.000662657	FALSE	NA
ENSG00000183814	LIN9	6.61695	6.41911	0.19784	0.0519084	0.0147522	9.89199	FALSE	7.76172e-05	0.000258048	FALSE	NA
ENSG00000134108	ARL8B	6.66764	6.4698	0.197838	0.158343	0.0450006	9.89188	FALSE	2.40287e-05	8.67536e-05	FALSE	NA
ENSG00000159579	RSPRY1	6.8369	6.63908	0.19782	0.287089	0.0815897	9.89101	FALSE	6.2548e-14	1.26866e-12	FALSE	NA
ENSG00000164463	CREBRF	6.61551	6.41769	0.197817	0.0410004	0.0116522	9.89083	FALSE	0.131824	0.250209	FALSE	NA
ENSG00000183765	CHEK2	6.62156	6.42375	0.197814	0.0684401	0.0194505	9.89068	FALSE	1.65856e-06	7.20114e-06	FALSE	NA
ENSG00000175470	PPP2R2D	6.62962	6.4318	0.197814	0.0906304	0.0257569	9.89068	FALSE	0.417918	0.724344	FALSE	NA
ENSG00000260456	C16orf95	6.62632	6.42855	0.197771	0.0710811	0.020201	9.88856	FALSE	0.922291	1	FALSE	NA
ENSG00000134574	DDB2	6.65774	6.46001	0.197732	0.146816	0.0417246	9.88661	FALSE	0.0101648	0.0236206	FALSE	NA
ENSG00000036054	TBC1D23	6.62537	6.42764	0.19773	0.0729547	0.0207335	9.8865	FALSE	3.4553e-05	0.00012179	FALSE	NA
ENSG00000115204	MPV17	6.9366	6.73889	0.197703	0.359464	0.102159	9.88514	FALSE	1.8604e-16	7.70984e-15	FALSE	NA
ENSG00000103855	CD276	6.61778	6.42008	0.197701	0.043763	0.0124373	9.88505	FALSE	8.9789e-05	0.000295912	FALSE	NA
ENSG00000054611	TBC1D22A	6.68169	6.48401	0.197679	0.135264	0.0384416	9.88396	FALSE	0.00931967	0.0217867	FALSE	NA
ENSG00000259256	LINC01895	6.61536	6.41769	0.197666	0.0414837	0.0117895	9.88331	FALSE	0.0118394	0.0271979	FALSE	NA
ENSG00000070761	CFAP20	7.30961	7.11196	0.197653	0.44147	0.125465	9.88267	FALSE	7.03926e-07	3.26666e-06	FALSE	NA
ENSG00000135912	TTLL4	6.6244	6.4268	0.197602	0.0765879	0.021766	9.88012	FALSE	0.090473	0.177391	FALSE	NA
ENSG00000134086	VHL	6.61588	6.4183	0.197585	0.0480536	0.0136567	9.87923	FALSE	0.658441	1	FALSE	NA
ENSG00000177570	SAMD12	6.6174	6.41983	0.197572	0.0470807	0.0133802	9.87861	FALSE	0.101933	0.197963	FALSE	NA
ENSG00000146410	MTFR2	6.61582	6.41825	0.197565	0.0463674	0.0131775	9.87827	FALSE	0.00181997	0.00490226	FALSE	NA
ENSG00000103365	GGA2	6.61601	6.41846	0.197557	0.0415356	0.0118043	9.87785	FALSE	0.254083	0.457779	FALSE	NA
ENSG00000112983	BRD8	6.65062	6.45308	0.197547	0.100331	0.0285137	9.87736	FALSE	0.823873	1	FALSE	NA
ENSG00000102241	HTATSF1	7.57256	7.37504	0.19752	0.213894	0.0607881	9.87598	FALSE	1.41312e-05	5.3078e-05	FALSE	NA
ENSG00000184232	OAF	6.61594	6.41849	0.197458	0.0392222	0.0111468	9.8729	FALSE	0.00978583	0.0227995	FALSE	NA
ENSG00000119596	YLPM1	6.74985	6.55243	0.197429	0.193699	0.0550487	9.87146	FALSE	0.0673812	0.135261	FALSE	NA
ENSG00000149212	SESN3	6.65352	6.45616	0.197368	0.17956	0.0510303	9.86839	FALSE	0.0059568	0.0143863	FALSE	NA
ENSG00000147164	SNX12	6.61504	6.41769	0.197356	0.0394148	0.0112016	9.86778	FALSE	6.84904e-06	2.72346e-05	FALSE	NA
ENSG00000150456	EEF1AKMT1	6.61504	6.41769	0.197349	0.0391314	0.011121	9.86745	FALSE	0.145395	0.27347	FALSE	NA
ENSG00000076928	ARHGEF1	6.7515	6.55415	0.197341	0.168786	0.0479685	9.86706	FALSE	0.000228531	0.000708776	FALSE	NA
ENSG00000137275	RIPK1	6.61502	6.41769	0.197329	0.0355024	0.0100897	9.86647	FALSE	1.78889e-07	9.13034e-07	FALSE	NA
ENSG00000100596	SPTLC2	6.63614	6.43882	0.197319	0.107481	0.0305457	9.86597	FALSE	0.14511	0.273016	FALSE	NA
ENSG00000107679	PLEKHA1	6.81445	6.61716	0.197288	0.273619	0.0777616	9.86442	FALSE	7.10345e-07	3.29277e-06	FALSE	NA
ENSG00000259153	MAP3K9-DT	6.61735	6.42006	0.197288	0.0389219	0.0110615	9.8644	FALSE	0.0143268	0.032446	FALSE	NA
ENSG00000068697	LAPTM4A	8.39742	8.20013	0.197283	0.295128	0.0838745	9.86416	FALSE	2.68538e-10	2.30065e-09	FALSE	NA
ENSG00000161217	PCYT1A	6.64065	6.44338	0.197268	0.0399477	0.011353	9.86338	FALSE	0.847944	1	FALSE	NA
ENSG00000134759	ELP2	6.65095	6.4537	0.197247	0.127072	0.0361134	9.86237	FALSE	0.649823	1	FALSE	NA
ENSG00000134709	HOOK1	6.93945	6.7422	0.197245	0.346088	0.0983571	9.86225	FALSE	6.25967e-09	4.09026e-08	FALSE	NA
ENSG00000115159	GPD2	6.6491	6.45186	0.197242	0.145255	0.041281	9.86212	FALSE	0.00386366	0.0096545	FALSE	NA
ENSG00000149743	TRPT1	6.8878	6.69057	0.197228	0.302081	0.0858505	9.8614	FALSE	2.42617e-12	3.30393e-11	FALSE	NA
ENSG00000099282	TSPAN15	6.61588	6.41869	0.197186	0.0426795	0.0121294	9.85931	FALSE	0.000227508	0.000705777	FALSE	NA
ENSG00000116815	CD58	6.62071	6.42354	0.197167	0.0573727	0.0163051	9.85834	FALSE	0.0831888	0.163968	FALSE	NA
ENSG00000099330	OCEL1	6.6152	6.41808	0.197122	0.0425663	0.0120972	9.85609	FALSE	0.192512	0.354501	FALSE	NA
ENSG00000184371	CSF1	6.61481	6.41769	0.19712	0.037347	0.0106139	9.85598	FALSE	0.540452	0.909429	FALSE	NA
ENSG00000165526	RPUSD4	6.64219	6.44509	0.197102	0.119878	0.034069	9.85509	FALSE	0.101638	0.197457	FALSE	NA
ENSG00000106070	GRB10	6.62715	6.43008	0.197068	0.103947	0.0295414	9.85338	FALSE	0.0167354	0.0374655	FALSE	NA
ENSG00000196233	LCOR	7.0102	6.81316	0.197041	0.329537	0.0936534	9.85203	FALSE	0.00101216	0.00284042	FALSE	NA
ENSG00000088899	LZTS3	6.61473	6.41769	0.197038	0.0482166	0.013703	9.85192	FALSE	0.441337	0.759763	FALSE	NA
ENSG00000242802	AP5Z1	6.64279	6.44576	0.197038	0.112133	0.0318677	9.85189	FALSE	0.590733	0.986585	FALSE	NA
ENSG00000165288	BRWD3	6.61901	6.42197	0.197037	0.0519967	0.0147773	9.85183	FALSE	0.00235731	0.00623121	FALSE	NA
ENSG00000137216	TMEM63B	6.6198	6.42277	0.197029	0.0550734	0.0156517	9.85143	FALSE	7.14324e-05	0.000238823	FALSE	NA
ENSG00000100142	POLR2F	8.35504	8.15804	0.196995	0.316393	0.0899178	9.84973	FALSE	7.20061e-06	2.85597e-05	FALSE	NA
ENSG00000052749	RRP12	6.616	6.41901	0.196991	0.0403044	0.0114544	9.84953	FALSE	1.28891e-06	5.69936e-06	FALSE	NA
ENSG00000163347	CLDN1	6.61467	6.41769	0.196976	0.0345148	0.00980901	9.84882	FALSE	5.27881e-07	2.50277e-06	FALSE	NA
ENSG00000185838	GNB1L	6.61506	6.41811	0.196946	0.0331854	0.00943118	9.84728	FALSE	1.11629e-08	7.02554e-08	FALSE	NA
ENSG00000231925	TAPBP	7.29502	7.0981	0.196923	0.217708	0.061872	9.84617	FALSE	0.519715	0.877851	FALSE	NA
ENSG00000100804	PSMB5	8.45836	8.26144	0.196918	0.454556	0.129183	9.84589	FALSE	3.1826e-12	4.18774e-11	FALSE	NA
ENSG00000162191	UBXN1	8.26441	8.0675	0.196904	0.384815	0.109363	9.8452	FALSE	1.84873e-05	6.80266e-05	FALSE	NA
ENSG00000132570	PCBD2	6.61993	6.42307	0.196852	0.0456886	0.0129846	9.84261	FALSE	0.641284	1	FALSE	NA
ENSG00000166037	CEP57	7.25437	7.05752	0.196843	0.315127	0.0895581	9.84216	FALSE	0.0043713	0.0108362	FALSE	NA
ENSG00000122042	UBL3	6.66113	6.46429	0.196835	0.163569	0.0464858	9.84174	FALSE	0.000395471	0.00118186	FALSE	NA
ENSG00000172977	KAT5	7.09025	6.89343	0.196824	0.241907	0.0687491	9.84118	FALSE	0.184213	0.340458	FALSE	NA
ENSG00000079134	THOC1	7.22818	7.03136	0.196818	0.249579	0.0709295	9.84089	FALSE	0.0102964	0.0238909	FALSE	NA
ENSG00000272831		6.61448	6.41769	0.196792	0.0334931	0.00951865	9.83959	FALSE	0.00645403	0.0154912	FALSE	NA
ENSG00000111726	CMAS	6.96257	6.7658	0.196773	0.315226	0.0895862	9.83863	FALSE	1.59608e-07	8.23727e-07	FALSE	NA
ENSG00000162409	PRKAA2	6.6162	6.41943	0.196768	0.0357414	0.0101576	9.83842	FALSE	0.000357627	0.00107547	FALSE	NA
ENSG00000219481	NBPF1	6.61593	6.41918	0.196752	0.0544635	0.0154784	9.8376	FALSE	0.00116802	0.00324579	FALSE	NA
ENSG00000105289	TJP3	6.61579	6.41909	0.196703	0.0436412	0.0124027	9.83515	FALSE	0.097744	0.19045	FALSE	NA
ENSG00000043355	ZIC2	6.64093	6.44423	0.196702	0.0961966	0.0273388	9.83512	FALSE	0.0294363	0.0628316	FALSE	NA
ENSG00000119899	SLC17A5	6.61438	6.41769	0.196693	0.0272803	0.00775296	9.83464	FALSE	0.229437	0.416898	FALSE	NA
ENSG00000040341	STAU2	6.61438	6.41769	0.196688	0.0471097	0.0133884	9.83438	FALSE	0.00369562	0.00934477	FALSE	NA
ENSG00000164983	TMEM65	6.94242	6.74575	0.196663	0.345463	0.0981796	9.83316	FALSE	2.01577e-05	7.36516e-05	FALSE	NA
ENSG00000105856	HBP1	6.61434	6.41769	0.196646	0.0330552	0.00939419	9.83232	FALSE	0.0998175	0.194156	FALSE	NA
ENSG00000163719	MTMR14	6.61951	6.42288	0.196635	0.0533497	0.0151618	9.83176	FALSE	0.513731	0.868566	FALSE	NA
ENSG00000103490	PYCARD	6.77331	6.57669	0.196629	0.262626	0.0746375	9.83143	FALSE	1.6998e-11	1.89147e-10	FALSE	NA
ENSG00000152061	RABGAP1L	6.6156	6.41902	0.196586	0.0529416	0.0150458	9.82928	FALSE	0.368737	0.645109	FALSE	NA
ENSG00000103091	WDR59	6.61932	6.42273	0.196584	0.0367275	0.0104379	9.82921	FALSE	0.054874	0.111919	FALSE	NA
ENSG00000140396	NCOA2	6.63351	6.43693	0.196583	0.119188	0.0338729	9.82915	FALSE	0.045077	0.0930791	FALSE	NA
ENSG00000089916	GPATCH2L	6.64717	6.45065	0.19652	0.145727	0.041415	9.82599	FALSE	0.0111591	0.0257299	FALSE	NA
ENSG00000142657	PGD	7.65196	7.45544	0.196519	0.375167	0.106621	9.82593	FALSE	1.29612e-06	5.72717e-06	FALSE	NA
ENSG00000060688	SNRNP40	6.92912	6.73262	0.196508	0.303708	0.0863129	9.82538	FALSE	2.86806e-07	1.41913e-06	FALSE	NA
ENSG00000117118	SDHB	7.47785	7.28134	0.196508	0.516682	0.146839	9.82538	FALSE	7.73618e-12	9.20812e-11	FALSE	NA
ENSG00000119616	FCF1	6.61551	6.41902	0.196493	0.0287079	0.00815869	9.82467	FALSE	1.90319e-06	8.19482e-06	FALSE	NA
ENSG00000130669	PAK4	6.98301	6.78656	0.19645	0.281616	0.0800345	9.8225	FALSE	7.42172e-07	3.43265e-06	FALSE	NA
ENSG00000103510	KAT8	6.61413	6.41769	0.196439	0.0372168	0.0105769	9.82193	FALSE	0.291689	0.519567	FALSE	NA
ENSG00000128309	MPST	7.73401	7.53757	0.196432	0.341195	0.0969666	9.8216	FALSE	4.02533e-05	0.000140335	FALSE	NA
ENSG00000139131	YARS2	6.62172	6.42533	0.196386	0.03621	0.0102908	9.81932	FALSE	0.287935	0.513248	FALSE	NA
ENSG00000175309	PHYKPL	6.61435	6.41797	0.196377	0.0388792	0.0110494	9.81886	FALSE	0.194469	0.357946	FALSE	NA
ENSG00000110628	SLC22A18	6.7543	6.55794	0.196364	0.250978	0.0713271	9.81818	FALSE	3.14725e-05	0.000111753	FALSE	NA
ENSG00000124198	ARFGEF2	6.61834	6.42199	0.196345	0.0499363	0.0141917	9.81725	FALSE	0.0443357	0.0916698	FALSE	NA
ENSG00000071537	SEL1L	6.63056	6.43423	0.196333	0.0848354	0.02411	9.81666	FALSE	0.507881	0.860075	FALSE	NA
ENSG00000126005	MMP24OS	6.6545	6.45818	0.196325	0.0630759	0.017926	9.81626	FALSE	0.0699762	0.139885	FALSE	NA
ENSG00000124193	SRSF6	7.08965	6.89333	0.196321	0.275214	0.0782151	9.81605	FALSE	0.0413023	0.085896	FALSE	NA
ENSG00000133858	ZFC3H1	6.61661	6.4203	0.196318	0.0397565	0.0112987	9.81592	FALSE	0.0559691	0.113948	FALSE	NA
ENSG00000104365	IKBKB	6.61398	6.41769	0.196292	0.0384777	0.0109352	9.8146	FALSE	0.304901	0.5414	FALSE	NA
ENSG00000160404	TOR2A	6.61397	6.41769	0.19628	0.0311327	0.00884782	9.81401	FALSE	0.185302	0.342184	FALSE	NA
ENSG00000184857	TMEM186	6.61397	6.41769	0.19628	0.0294327	0.00836469	9.81398	FALSE	5.05823e-07	2.40734e-06	FALSE	NA
ENSG00000182712	CMC4	7.2	7.00372	0.196278	0.438981	0.124757	9.81389	FALSE	3.83077e-11	3.92324e-10	FALSE	NA
ENSG00000167986	DDB1	7.79409	7.59784	0.196254	0.220989	0.0628043	9.81272	FALSE	0.0731132	0.145759	FALSE	NA
ENSG00000116793	PHTF1	6.61502	6.41876	0.196254	0.0313001	0.00889538	9.8127	FALSE	0.0111812	0.0257712	FALSE	NA
ENSG00000099942	CRKL	6.62107	6.42482	0.196254	0.0550084	0.0156332	9.81269	FALSE	0.026444	0.0571585	FALSE	NA
ENSG00000126001	CEP250	6.61394	6.41769	0.196246	0.0308294	0.00876162	9.81232	FALSE	0.0796462	0.157606	FALSE	NA
ENSG00000177302	TOP3A	6.6156	6.41936	0.196245	0.0517491	0.0147069	9.81224	FALSE	0.333271	0.588509	FALSE	NA
ENSG00000165730	STOX1	6.61411	6.41793	0.196178	0.0402329	0.0114341	9.80891	FALSE	0.324791	0.574509	FALSE	NA
ENSG00000123353	ORMDL2	6.83564	6.63948	0.196159	0.310518	0.0882481	9.80793	FALSE	4.35189e-16	1.57349e-14	FALSE	NA
ENSG00000196792	STRN3	6.61753	6.42139	0.196141	0.0340314	0.00967161	9.80703	FALSE	0.0105286	0.0243798	FALSE	NA
ENSG00000148459	PDSS1	6.61644	6.42031	0.196131	0.0423901	0.0120471	9.80653	FALSE	2.86514e-06	1.20093e-05	FALSE	NA
ENSG00000116754	SRSF11	8.39583	8.1997	0.196125	0.171761	0.0488139	9.80624	FALSE	2.80375e-05	0.000100241	FALSE	NA
ENSG00000177119	ANO6	6.61529	6.41917	0.196124	0.0338142	0.00960989	9.80618	FALSE	0.432297	0.746269	FALSE	NA
ENSG00000171634	BPTF	8.03137	7.83525	0.196118	0.299985	0.0852549	9.80592	FALSE	3.76234e-09	2.56456e-08	FALSE	NA
ENSG00000162851	TFB2M	6.62546	6.42935	0.196114	0.0733944	0.0208585	9.80571	FALSE	0.000229123	0.000710259	FALSE	NA
ENSG00000196182	STK40	6.62646	6.43034	0.196114	0.0248195	0.00705361	9.80569	FALSE	0.417352	0.723464	FALSE	NA
ENSG00000177868	SVBP	6.87284	6.67675	0.19609	0.262683	0.0746536	9.8045	FALSE	2.52189e-11	2.70258e-10	FALSE	NA
ENSG00000177576	C18orf32	6.97156	6.77548	0.196081	0.309545	0.0879718	9.80406	FALSE	3.66785e-09	2.50426e-08	FALSE	NA
ENSG00000136504	KAT7	6.61393	6.41788	0.196047	0.035121	0.00998127	9.80236	FALSE	0.385955	0.67184	FALSE	NA
ENSG00000242498	ARPIN	6.61372	6.41769	0.196031	0.0410083	0.0116544	9.80156	FALSE	0.0021314	0.00568221	FALSE	NA
ENSG00000149262	INTS4	6.61372	6.41769	0.19603	0.0263642	0.00749263	9.8015	FALSE	0.24444	0.441841	FALSE	NA
ENSG00000067167	TRAM1	7.39848	7.2025	0.19598	0.355309	0.100978	9.799	FALSE	4.77313e-07	2.28035e-06	FALSE	NA
ENSG00000162222	TTC9C	6.89809	6.70211	0.195975	0.231382	0.0657582	9.79877	FALSE	0.000451736	0.00133688	FALSE	NA
ENSG00000106123	EPHB6	6.61366	6.41769	0.195973	0.042058	0.0119527	9.79866	FALSE	0.432426	0.746269	FALSE	NA
ENSG00000120860	WASHC3	6.82768	6.63174	0.195942	0.237743	0.0675658	9.7971	FALSE	4.15945e-11	4.22172e-10	FALSE	NA
ENSG00000057663	ATG5	7.06573	6.86979	0.195936	0.276054	0.0784537	9.79681	FALSE	0.012361	0.0283162	FALSE	NA
ENSG00000161021	MAML1	6.61785	6.42192	0.195931	0.0482878	0.0137233	9.79654	FALSE	6.39496e-05	0.000215597	FALSE	NA
ENSG00000272886	DCP1A	6.6136	6.41769	0.195915	0.0262355	0.00745604	9.79577	FALSE	9.63354e-09	6.11235e-08	FALSE	NA
ENSG00000160050	CCDC28B	6.6136	6.41769	0.195913	0.0373811	0.0106236	9.79565	FALSE	0.00149184	0.00408187	FALSE	NA
ENSG00000163900	TMEM41A	6.61359	6.41769	0.195905	0.041573	0.0118149	9.79523	FALSE	0.00369564	0.00934477	FALSE	NA
ENSG00000115425	PECR	6.61358	6.41769	0.195891	0.0296537	0.0084275	9.79453	FALSE	3.49997e-06	1.44517e-05	FALSE	NA
ENSG00000162419	GMEB1	6.61932	6.42343	0.19589	0.0497475	0.0141381	9.79449	FALSE	0.457257	0.78317	FALSE	NA
ENSG00000111670	GNPTAB	6.66707	6.4712	0.19587	0.185131	0.0526137	9.79349	FALSE	0.00329409	0.00851969	FALSE	NA
ENSG00000107290	SETX	7.29622	7.10036	0.195864	0.196257	0.0557757	9.7932	FALSE	7.597e-08	4.12739e-07	FALSE	NA
ENSG00000169972	PUSL1	7.04559	6.84974	0.195854	0.449013	0.127608	9.7927	FALSE	3.2133e-14	6.94674e-13	FALSE	NA
ENSG00000164070	HSPA4L	6.61351	6.41769	0.195824	0.0303086	0.0086136	9.79121	FALSE	2.61352e-06	1.1025e-05	FALSE	NA
ENSG00000232838	PET117	6.72192	6.52611	0.195811	0.191854	0.0545244	9.79055	FALSE	5.72646e-06	2.2998e-05	FALSE	NA
ENSG00000165105	RASEF	6.61901	6.42322	0.195788	0.0596312	0.016947	9.78942	FALSE	0.00136833	0.00376291	FALSE	NA
ENSG00000086232	EIF2AK1	7.96248	7.76669	0.195788	0.242528	0.0689257	9.78939	FALSE	0.196078	0.360695	FALSE	NA
ENSG00000162063	CCNF	6.64763	6.45185	0.195786	0.0358407	0.0101858	9.78928	FALSE	0.368791	0.645113	FALSE	NA
ENSG00000144677	CTDSPL	7.51948	7.32369	0.195785	0.307376	0.0873552	9.78925	FALSE	7.50958e-07	3.46943e-06	FALSE	NA
ENSG00000137812	KNL1	6.94725	6.75149	0.195758	0.41533	0.118035	9.78788	FALSE	0.182567	0.337934	FALSE	NA
ENSG00000076356	PLXNA2	6.71187	6.51616	0.195715	0.193863	0.0550954	9.78577	FALSE	0.505504	0.856747	FALSE	NA
ENSG00000183579	ZNRF3	6.61339	6.41769	0.195706	0.0401663	0.0114151	9.78529	FALSE	0.00369565	0.00934477	FALSE	NA
ENSG00000135090	TAOK3	8.00319	7.80749	0.195706	0.304046	0.086409	9.78528	FALSE	5.78804e-05	0.000196784	FALSE	NA
ENSG00000113456	RAD1	6.7876	6.5919	0.195705	0.231223	0.0657127	9.78525	FALSE	0.0001551	0.000493424	FALSE	NA
ENSG00000113593	PPWD1	6.61466	6.41897	0.19569	0.0390466	0.0110969	9.78452	FALSE	0.00356833	0.00917193	FALSE	NA
ENSG00000156735	BAG4	6.61337	6.41769	0.195677	0.0307005	0.008725	9.78385	FALSE	0.175276	0.325695	FALSE	NA
ENSG00000137747	TMPRSS13	6.61335	6.41769	0.195659	0.0267994	0.0076163	9.78293	FALSE	0.0378682	0.0793938	FALSE	NA
ENSG00000092969	TGFB2	6.61386	6.41822	0.195638	0.0254026	0.00721933	9.78192	FALSE	0.000660056	0.00190327	FALSE	NA
ENSG00000165487	MICU2	6.96433	6.76875	0.195585	0.289931	0.0823975	9.77927	FALSE	8.03423e-05	0.000266611	FALSE	NA
ENSG00000068394	GPKOW	6.70101	6.50543	0.195581	0.166155	0.0472207	9.77905	FALSE	0.184757	0.34128	FALSE	NA
ENSG00000052802	MSMO1	6.71464	6.51907	0.195576	0.195102	0.0554473	9.77882	FALSE	0.00755719	0.0179286	FALSE	NA
ENSG00000117475	BLZF1	6.67291	6.47739	0.195519	0.129903	0.036918	9.77595	FALSE	0.00322731	0.00835736	FALSE	NA
ENSG00000104885	DOT1L	6.6132	6.41769	0.195509	0.0273505	0.00777292	9.77546	FALSE	0.0834467	0.164441	FALSE	NA
ENSG00000108395	TRIM37	6.61979	6.4243	0.195492	0.0695523	0.0197666	9.77458	FALSE	2.56734e-05	9.23441e-05	FALSE	NA
ENSG00000100485	SOS2	6.62501	6.42954	0.195467	0.0822332	0.0233704	9.77337	FALSE	0.0117627	0.0270316	FALSE	NA
ENSG00000125733	TRIP10	6.83424	6.6388	0.195442	0.250645	0.0712325	9.77211	FALSE	0.0137489	0.031228	FALSE	NA
ENSG00000104356	POP1	6.61335	6.41793	0.195418	0.0384254	0.0109204	9.77091	FALSE	0.00186786	0.00502472	FALSE	NA
ENSG00000165675	ENOX2	6.61596	6.42059	0.195374	0.0460082	0.0130754	9.76871	FALSE	0.0556091	0.113289	FALSE	NA
ENSG00000145715	RASA1	6.61783	6.42247	0.195356	0.0270706	0.00769338	9.76782	FALSE	0.205741	0.376804	FALSE	NA
ENSG00000105738	SIPA1L3	6.6141	6.41876	0.195337	0.0379217	0.0107772	9.76684	FALSE	0.368062	0.644108	FALSE	NA
ENSG00000072864	NDE1	6.6231	6.42776	0.195334	0.0307035	0.00872583	9.7667	FALSE	0.559932	0.939547	FALSE	NA
ENSG00000006530	AGK	6.61302	6.41769	0.19533	0.029657	0.00842841	9.76651	FALSE	0.00147218	0.00403251	FALSE	NA
ENSG00000164961	WASHC5	6.61301	6.41769	0.19532	0.0294068	0.00835731	9.76602	FALSE	0.16847	0.31403	FALSE	NA
ENSG00000028203	VEZT	6.65731	6.46199	0.195319	0.119346	0.0339176	9.76597	FALSE	0.00780124	0.0184584	FALSE	NA
ENSG00000073969	NSF	6.613	6.41769	0.195315	0.0345564	0.00982083	9.76575	FALSE	0.000975938	0.00274495	FALSE	NA
ENSG00000137700	SLC37A4	6.79398	6.59868	0.195296	0.289355	0.0822339	9.76481	FALSE	1.49574e-07	7.77087e-07	FALSE	NA
ENSG00000169084	DHRSX	6.61435	6.41906	0.195289	0.0414396	0.011777	9.76443	FALSE	0.721352	1	FALSE	NA
ENSG00000163636	PSMD6	7.03425	6.83898	0.195268	0.322317	0.0916016	9.76338	FALSE	9.24751e-12	1.08212e-10	FALSE	NA
ENSG00000174371	EXO1	6.63579	6.44054	0.19525	0.0994334	0.0282587	9.76249	FALSE	0.000795499	0.00226752	FALSE	NA
ENSG00000115970	THADA	6.67768	6.48243	0.195248	0.194809	0.0553641	9.7624	FALSE	0.163288	0.305055	FALSE	NA
ENSG00000237190	CDKN2AIPNL	6.62429	6.42906	0.195228	0.0762529	0.0216708	9.76141	FALSE	0.00726861	0.0172867	FALSE	NA
ENSG00000047634	SCML1	6.61291	6.41769	0.19522	0.0236068	0.00670897	9.761	FALSE	0.045026	0.0930199	FALSE	NA
ENSG00000173156	RHOD	7.95491	7.7597	0.19521	0.443665	0.126088	9.7605	FALSE	1.4483e-12	2.0647e-11	FALSE	NA
ENSG00000090686	USP48	6.79136	6.59616	0.195208	0.197119	0.0560206	9.76042	FALSE	0.00373233	0.00937599	FALSE	NA
ENSG00000166478	ZNF143	6.61288	6.41769	0.195191	0.0259222	0.00736702	9.75953	FALSE	0.103907	0.201421	FALSE	NA
ENSG00000189120	SP6	6.61285	6.41769	0.195163	0.0313707	0.00891547	9.75814	FALSE	0.000238474	0.000736542	FALSE	NA
ENSG00000173327	MAP3K11	7.28636	7.09122	0.195136	0.200127	0.0568754	9.75678	FALSE	0.478494	0.814289	FALSE	NA
ENSG00000178694	NSUN3	6.61282	6.41769	0.195131	0.0361003	0.0102596	9.75654	FALSE	0.00369567	0.00934477	FALSE	NA
ENSG00000154832	CXXC1	6.63817	6.44305	0.195122	0.109449	0.0311052	9.75608	FALSE	0.443501	0.762645	FALSE	NA
ENSG00000197136	PCNX3	6.97135	6.77624	0.195112	0.341387	0.0970211	9.75562	FALSE	0.0683085	0.136946	FALSE	NA
ENSG00000151632	AKR1C2	6.62395	6.42885	0.1951	0.0918191	0.0260947	9.755	FALSE	0.00427563	0.0106159	FALSE	NA
ENSG00000135775	COG2	6.62929	6.4342	0.195087	0.0783439	0.0222651	9.75433	FALSE	0.441268	0.759748	FALSE	NA
ENSG00000130005	GAMT	6.62376	6.4287	0.195059	0.0853232	0.0242486	9.75294	FALSE	0.0436447	0.0903908	FALSE	NA
ENSG00000151748	SAV1	7.06713	6.87207	0.195058	0.282047	0.080157	9.75291	FALSE	9.01661e-05	0.000296842	FALSE	NA
ENSG00000119574	ZBTB45	6.61275	6.41769	0.195057	0.0279551	0.00794474	9.75287	FALSE	0.00132414	0.00365025	FALSE	NA
ENSG00000176422	SPRYD4	6.61308	6.41804	0.195039	0.0338286	0.00961399	9.75197	FALSE	0.000675047	0.00194425	FALSE	NA
ENSG00000144357	UBR3	6.61271	6.41769	0.195024	0.0233119	0.00662516	9.75118	FALSE	0.202962	0.372315	FALSE	NA
ENSG00000157259	GATAD1	6.67546	6.48044	0.195022	0.211852	0.0602077	9.75109	FALSE	0.0509034	0.104247	FALSE	NA
ENSG00000105849	POLR1F	7.41262	7.2176	0.195018	0.28045	0.079703	9.75088	FALSE	4.70748e-07	2.25071e-06	FALSE	NA
ENSG00000197976	AKAP17A	6.63297	6.43798	0.194988	0.0941668	0.0267619	9.74941	FALSE	0.520233	0.878607	FALSE	NA
ENSG00000152240	HAUS1	6.89598	6.70103	0.19495	0.268018	0.0761699	9.7475	FALSE	1.02117e-10	9.4426e-10	FALSE	NA
ENSG00000180979	LRRC57	6.61262	6.41769	0.194929	0.0224021	0.00636662	9.74647	FALSE	0.185417	0.342346	FALSE	NA
ENSG00000186001	LRCH3	6.61255	6.41769	0.194857	0.0214226	0.00608825	9.74284	FALSE	0.0592015	0.119941	FALSE	NA
ENSG00000153914	SREK1	6.76205	6.56722	0.194831	0.227944	0.064781	9.74156	FALSE	0.130769	0.248544	FALSE	NA
ENSG00000219545	UMAD1	6.61291	6.4181	0.194813	0.031603	0.00898147	9.74066	FALSE	0.00507356	0.0124288	FALSE	NA
ENSG00000243667	DNAAF10	6.61634	6.42153	0.194803	0.0548782	0.0155962	9.74014	FALSE	0.000122568	0.000395478	FALSE	NA
ENSG00000119471	HSDL2	6.78346	6.58867	0.194789	0.248832	0.0707173	9.73944	FALSE	6.13267e-06	2.45268e-05	FALSE	NA
ENSG00000214046	SMIM7	8.04009	7.84534	0.194756	0.191886	0.0545335	9.7378	FALSE	8.23284e-06	3.22539e-05	FALSE	NA
ENSG00000139620	KANSL2	6.6152	6.42045	0.194748	0.0394359	0.0112076	9.73741	FALSE	5.89296e-05	0.000199861	FALSE	NA
ENSG00000171861	MRM3	6.6204	6.42569	0.194718	0.0259852	0.00738492	9.73591	FALSE	0.380832	0.663663	FALSE	NA
ENSG00000130559	CAMSAP1	6.6429	6.44821	0.194693	0.122994	0.0349546	9.73464	FALSE	0.0922719	0.180662	FALSE	NA
ENSG00000131788	PIAS3	6.61237	6.41769	0.194684	0.0234953	0.0066773	9.73421	FALSE	0.065013	0.130971	FALSE	NA
ENSG00000183323	CCDC125	6.61234	6.41769	0.194647	0.0195244	0.00554876	9.73234	FALSE	8.40731e-11	7.92091e-10	FALSE	NA
ENSG00000165792	METTL17	6.61232	6.41769	0.194634	0.0199174	0.00566047	9.7317	FALSE	0.418268	0.724852	FALSE	NA
ENSG00000135597	REPS1	6.61258	6.41798	0.194598	0.0344794	0.00979894	9.72992	FALSE	0.611263	1	FALSE	NA
ENSG00000241316	SUCLG2-DT	6.6129	6.41831	0.194588	0.0257987	0.0073319	9.72939	FALSE	7.2576e-06	2.87675e-05	FALSE	NA
ENSG00000122068	FYTTD1	6.69356	6.49898	0.194579	0.111521	0.0316938	9.72895	FALSE	0.228278	0.414973	FALSE	NA
ENSG00000251151	HOXC-AS3	6.61227	6.41769	0.194578	0.0307404	0.00873633	9.72889	FALSE	0.0017671	0.00477117	FALSE	NA
ENSG00000173517	PEAK1	6.61223	6.41769	0.19454	0.0286432	0.0081403	9.72702	FALSE	0.432661	0.746269	FALSE	NA
ENSG00000172936	MYD88	6.61221	6.41769	0.194516	0.0255055	0.00724859	9.72582	FALSE	0.00190381	0.00511483	FALSE	NA
ENSG00000093183	SEC22C	6.61563	6.42114	0.194493	0.0395431	0.011238	9.72463	FALSE	0.00741414	0.0176026	FALSE	NA
ENSG00000250067	YJEFN3	6.64934	6.45487	0.194471	0.11866	0.0337228	9.72355	FALSE	0.00905099	0.0212023	FALSE	NA
ENSG00000138092	CENPO	6.62339	6.42892	0.194467	0.0876385	0.0249066	9.72334	FALSE	0.00431736	0.0107088	FALSE	NA
ENSG00000127527	EPS15L1	6.65391	6.45944	0.194463	0.112121	0.0318643	9.72317	FALSE	0.000115378	0.000373629	FALSE	NA
ENSG00000171943	SRGAP2C	6.63953	6.4451	0.194431	0.133624	0.0379757	9.72155	FALSE	0.0170127	0.0380383	FALSE	NA
ENSG00000137497	NUMA1	7.78194	7.58751	0.194429	0.330981	0.0940638	9.72143	FALSE	0.000693918	0.00199308	FALSE	NA
ENSG00000125741	OPA3	6.62209	6.42766	0.194426	0.0656867	0.0186679	9.72132	FALSE	0.230911	0.41933	FALSE	NA
ENSG00000110911	SLC11A2	6.63039	6.43598	0.19441	0.0779419	0.0221508	9.72048	FALSE	0.0617158	0.124711	FALSE	NA
ENSG00000146576	INTS15	6.79137	6.59698	0.194387	0.19907	0.0565749	9.71937	FALSE	0.000113117	0.000366785	FALSE	NA
ENSG00000143553	SNAPIN	7.04606	6.85168	0.194386	0.415341	0.118038	9.7193	FALSE	6.58452e-19	6.17558e-17	FALSE	NA
ENSG00000186350	RXRA	6.61494	6.42057	0.194365	0.0506193	0.0143859	9.71827	FALSE	0.0541585	0.110514	FALSE	NA
ENSG00000205726	ITSN1	6.61464	6.42032	0.194326	0.0366421	0.0104136	9.71628	FALSE	0.124237	0.237143	FALSE	NA
ENSG00000132781	MUTYH	6.61201	6.41769	0.194318	0.0212509	0.00603945	9.7159	FALSE	5.5548e-07	2.62265e-06	FALSE	NA
ENSG00000268516	ZNF8-DT	6.613	6.41869	0.194304	0.026878	0.00763865	9.71521	FALSE	0.00801091	0.0189115	FALSE	NA
ENSG00000085552	IGSF9	6.65226	6.45796	0.194298	0.134214	0.0381433	9.7149	FALSE	0.000481536	0.00141834	FALSE	NA
ENSG00000135124	P2RX4	6.62917	6.43489	0.194284	0.0782125	0.0222277	9.71421	FALSE	0.404709	0.702622	FALSE	NA
ENSG00000135148	TRAFD1	6.61691	6.42264	0.194268	0.0216009	0.00613892	9.71339	FALSE	0.414748	0.71905	FALSE	NA
ENSG00000138767	CNOT6L	6.61391	6.41964	0.194263	0.0289354	0.00822335	9.71315	FALSE	0.343871	0.605854	FALSE	NA
ENSG00000198919	DZIP3	6.61194	6.41769	0.194249	0.0298664	0.00848794	9.71246	FALSE	0.00369573	0.00934477	FALSE	NA
ENSG00000141013	GAS8	6.61432	6.42009	0.19423	0.049398	0.0140387	9.7115	FALSE	0.0232717	0.0508748	FALSE	NA
ENSG00000165244	ZNF367	6.61189	6.41769	0.194204	0.0216204	0.00614446	9.7102	FALSE	0.0578468	0.11733	FALSE	NA
ENSG00000008869	HEATR5B	6.61291	6.4187	0.194203	0.0207096	0.00588559	9.71016	FALSE	0.000409297	0.00122114	FALSE	NA
ENSG00000169957	ZNF768	6.61601	6.42183	0.194181	0.0493175	0.0140159	9.70903	FALSE	0.797239	1	FALSE	NA
ENSG00000111261	MANSC1	6.61592	6.42174	0.194175	0.0500651	0.0142283	9.70877	FALSE	0.605242	1	FALSE	NA
ENSG00000247137	ANKRD42-DT	6.61185	6.41769	0.194159	0.0292281	0.00830654	9.70794	FALSE	0.00369573	0.00934477	FALSE	NA
ENSG00000019144	PHLDB1	6.61453	6.42037	0.194157	0.0449722	0.0127809	9.70785	FALSE	0.0118213	0.0271614	FALSE	NA
ENSG00000288044		6.61394	6.4198	0.194145	0.0241138	0.00685307	9.70725	FALSE	0.0448782	0.0927299	FALSE	NA
ENSG00000113621	TXNDC15	6.617	6.42286	0.194141	0.0496091	0.0140987	9.70707	FALSE	0.177039	0.328872	FALSE	NA
ENSG00000005893	LAMP2	7.56129	7.36715	0.194139	0.231557	0.0658077	9.70695	FALSE	0.137554	0.260096	FALSE	NA
ENSG00000188153	COL4A5	6.61182	6.41769	0.194127	0.0222996	0.00633747	9.70634	FALSE	0.159881	0.299364	FALSE	NA
ENSG00000168591	TMUB2	6.61181	6.41769	0.194124	0.0247818	0.00704292	9.7062	FALSE	0.498345	0.845878	FALSE	NA
ENSG00000185104	FAF1	7.10733	6.9132	0.194123	0.380439	0.108119	9.70615	FALSE	2.64666e-06	1.11535e-05	FALSE	NA
ENSG00000169359	SLC33A1	6.61432	6.42025	0.194069	0.0342112	0.00972271	9.70343	FALSE	0.0942857	0.184143	FALSE	NA
ENSG00000181392	SYNE4	6.6503	6.45623	0.194065	0.114468	0.0325316	9.70326	FALSE	0.00352936	0.00907364	FALSE	NA
ENSG00000204019	CT83	6.65448	6.46043	0.194051	0.140486	0.0399257	9.70257	FALSE	0.0322334	0.0683111	FALSE	NA
ENSG00000116729	WLS	7.02099	6.82694	0.194049	0.347184	0.0986687	9.70246	FALSE	8.30836e-09	5.32298e-08	FALSE	NA
ENSG00000136143	SUCLA2	6.78026	6.58622	0.194048	0.216782	0.0616089	9.70239	FALSE	5.35385e-05	0.000182888	FALSE	NA
ENSG00000234127	TRIM26	7.1084	6.91438	0.194013	0.280826	0.0798097	9.70065	FALSE	0.0632044	0.127492	FALSE	NA
ENSG00000131779	PEX11B	6.61189	6.41788	0.194008	0.0229593	0.00652496	9.70039	FALSE	0.00114041	0.00317605	FALSE	NA
ENSG00000155363	MOV10	6.64233	6.44835	0.193979	0.0724132	0.0205796	9.69895	FALSE	0.0171669	0.0383626	FALSE	NA
ENSG00000267796	LIN37	6.62787	6.43389	0.193977	0.0928457	0.0263865	9.69884	FALSE	6.72931e-05	0.000226257	FALSE	NA
[truncated: 10,575 more rows]

## Sheet: Table S5
Supplementary Table 05 – Differentially expressed genes in IGFBP2-overexpressing MDA-MB-468 cells respect to control. (A) Ensembl gene ID; (B) HGNC gene symbol; (C) Log2 fold change in gene expression between the two cellular populations; (D) p-value of a Student's t-test; (G) False discovery rate (FDR) by Benjamini-Hochberg method;
[truncated: 857 more rows]

[truncated: 7 more sheets: Table S6, Table S7, Table S8, Table S9, Table S10, Table S11, Table S12]
